# Supplementary material for: Characterization and Comparison of Bacterial Communities of an Invasive and Two Native Caribbean Seagrass Species Sheds Light on the Possible Influence of the Microbiome on Invasive Mechanisms
Source: Front Microbiol. 2021 Aug 3;12:653998. doi: 10.3389/fmicb.2021.653998 (PMC8381869; doi:10.3389/fmicb.2021.653998)
Supplement: Supplementary file 2 [file Data_Sheet_1.xlsx]

## Sheet: AlphaDiv-Observed OTUs
Table S1. Results of PERMANOVA main test for Observed OTUs α-diversity index									Table S2. Results of PERMANOVA pair-wise test within the factor “Species” for Observed OTUs α-diversity index					Table S3. Results of PERMANOVA pair-wise test within the factor “Location” for Observed OTUs α-diversity index					Table S4. Results of PERMANOVA pair-wise test for the interaction "SpeciesxTissue" comparing the different levels of the factor "Tissue" for the α-diversity index - Observed OTUs						Table S5. Results of PERMANOVA pair-wise test for the interaction "SpeciesxTissue" comparing the different levels of the factor "Species" for the α-diversity index - Observed OTUs					Table S6. Results of PERMANOVA pair-wise test for the interaction "SpeciesxLocation" comparing the different levels of the factor "Species" for the α-diversity index - Observed OTUs					Table S7. Results of PERMANOVA pair-wise test for the interaction "SpeciesxLocation" comparing the different levels of the factor "Location" for the α-diversity index - Observed OTUs					Table S8. Results of PERMANOVA pair-wise test for the interaction "TissuexLocation" comparing the different levels of the factor "Tissue" for the α-diversity index - Observed OTUs						Table S9. Results of PERMANOVA pair-wise test for the interaction "TissuexLocation" comparing the different levels of the factor "Location" for the α-diversity index - Observed OTUs
							Unique
Source	Num.df	Den.df	SS	MS	Pseudo-F	P(perm)	perms		Term 'Species'					Term 'Location'					Term 'SpeciesxTissue' for pairs of levels of factor 'Tissue'						Term 'SpeciesxTissue' for pairs of levels of factor 'Species'					Term 'SpeciesxLocation' for pairs of levels of factor 'Species'					Term 'SpeciesxLocation' for pairs of levels of factor 'Location'					Term 'TissuexLocation' for pairs of levels of factor 'Tissue'						Term 'TissuexLocation' for pairs of levels of factor 'Location'
Species	2	73	366570000000	122190000000	6.904	0.002	998
Tissue	1	73	1636800000000	1636800000000	92.487	0.001	993					Unique					Unique		Within level 'H. stipulacea' of factor 'Species'						Within level 'Root' of factor 'Tissue'					Within level 'Spanish Water' of factor 'Location'					Within level 'H. stipulacea' of factor 'Species'					Within level 'Santa Martha' of factor 'Location'						Within level 'Root' of factor 'Tissue'
Location	5	73	10830000000	2166000000	1.2239	0.283	999		Groups	t	P(perm)	perms		Groups	t	P(perm)	perms					Unique						Unique					Unique					Unique					Unique						Unique
SpeciesXTissue	2	73	1111400000000	370480000000	20.933	0.001	998		H. stipulacea, T. testudinum	3.7448	0.001	998		Ascencion, Jan Kok	0.20682	0.84	994		Groups	t	P(perm)	perms			Groups	t	P(perm)	perms		Groups	t	P(perm)	perms		Groups	t	P(perm)	perms		Groups	t	P(perm)	perms			Groups	t	P(perm)	perms
SpeciesXLocation	5	73	392960000000	39296000000	2.22	0.034	999		H. stipulacea, H. wrightii	0.66742	0.558	999		Ascencion, Piscadera	0.70715	0.483	996		Root, Leaf	4.846	0.001	995			H. stipulacea, T. testudinum	3.6171	0.004	996		H. stipulacea, T. testudinum	1.7761	0.093	995		Santa Martha, Spanish Water	0.75824	0.476	997		Root, Leaf	5.7582	0.005	952			Santa Martha, Spanish Water	0.051478	0.961	999
TissueXLocation	5	73	264120000000	52825000000	2.985	0.017	999		T. testudinum, H. wrightii	2.2433	0.03	997		Ascencion, Sint Jori	0.11553	0.903	999								H. stipulacea, H. wrightii	1.6446	0.116	997		H. stipulacea, H. wrightii	0.16729	0.866	996		Santa Martha, Jan Kok	0.12898	0.922	991								Santa Martha, Jan Kok	0.039119	0.96	996
SpeciesXTissueXLocation	5	73	247750000000	24775000000	1.3999	0.186	999							Ascencion, Spanish Water	2.4667	0.024	998		Within level 'T. testudinum' of factor 'Species'						T. testudinum,H. wrightii	1.9312	0.073	996		T. testudinum, H. wrightii	2.4705	0.043	979		Santa Martha, Sint Joris	1.1559	0.299	985		Within level 'Spanish Water' of factor 'Location'						Santa Martha, Sint Joris	1.8197	0.072	999
Res	51		129200000000	17698000000										Ascencion, Santa Martha	2.1523	0.052	996					Unique													Santa Martha, Piscadera	0.59929	0.556	987					Unique			Santa Martha, Ascension	0.055538	0.955	994
Total	76		6488600000000											Jan Kok, Piscadera	0.46952	0.637	998		Groups	t	P(perm)	perms			Within level 'Leaf' of factor 'Tissue'					Within level 'Jan Kok' of factor 'Location'					Spanish Water, Jan Kok	0.91311	0.387	995		Groups	t	P(perm)	perms			Santa Martha, Piscadera	0.84235	0.411	996
														Jan Kok, Sint Jori	0.6803	0.525	996		Root, Leaf	1.7898	0.079	996						Unique					Unique		Spanish Water, Sint Joris	0.7062	0.527	995		Root, Leaf	4.5171	0.001	995			Spanish Water, Jan Kok	0.1706	0.86	995
PERMANOVA values were calculated after square-root transformation and Eucledian distances calculation for the number of observed OTUs and Shannon index. H0: there are no differences in the distribution of OTUs for the different treatments, H0 rejected if: p < 0.05. Bold face values are significant at P < 0.05, P-values based on 999 permutations.														Jan Kok, Santa Martha	0.055826	0.95	997								Groups	t	P(perm)	perms		Groups	t	P(perm)	perms		Spanish Water, Piscadera	0.22785	0.834	996								Spanish Water, Sint Joris	1.6527	0.124	995
														Jan Kok, Spanish Water	1.3131	0.199	999		Within level 'H. wrightii' of factor 'Species'						H. stipulacea, T. testudinum	1.2287	0.21	998		H. stipulacea, T. testudinum	4.2701	0.009	984		Jan Kok, Sint Joris	1.2445	0.254	987		Within level 'Jan Kok' of factor 'Location'						Spanish Water, Ascension	1.1175	0.276	997
														Piscadera, Sint Jori	0.30051	0.773	996					Unique			H. stipulacea, H. wrightii	1.3746	0.161	999		H. stipulacea, H. wrightii	1.4052	0.23	982		Jan Kok, Piscadera	0.80049	0.438	982					Unique			Spanish Water, Piscadera	0.59625	0.57	995
														Piscadera, Santa Martha	1.311	0.194	998		Groups	t	P(perm)	perms			T. testudinum, H. wrightii	1.1006	0.275	996		T. testudinum, H. wrightii	2.1452	0.068	974		Sint Joris, Piscadera	0.83029	0.518	985		Groups	t	P(perm)	perms			Jan Kok, Sint Joris	1.4246	0.18	999
														Piscadera, Spanish Water	1.5689	0.118	996		Root, Leaf	2.7442	0.026	997																		Root, Leaf	6.3607	0.001	994			Jan Kok, Ascension	0.90207	0.405	996
														Sint Jori, Santa Martha	1.0972	0.295	998													Within level 'Sint Joris' of factor 'Location'					Within level 'T. testudinum' of factor 'Species'											Jan Kok, Piscadera	0.30054	0.762	999
														Sint Jori, Spanish Water	1.5248	0.156	997																Unique					Unique		Within level 'Sint Joris' of factor 'Location'						Sint Joris, Ascension	1.6008	0.155	997
														Santa Martha, Spanish Water	0.61264	0.54	998													Groups	t	P(perm)	perms		Groups	t	P(perm)	perms					Unique			Sint Joris, Piscadera	1.1536	0.285	996
																														H. stipulacea, T. testudinum	0.37803	0.797	972		Spanish Water, Jan Kok	0.99572	0.33	986		Groups	t	P(perm)	perms			Ascension, Piscadera	1.5474	0.136	997
																																			Spanish Water, Sint Joris	0.055332	0.969	990		Root, Leaf	1.3541	0.213	999
																														Within level 'Ascension' of factor 'Location'					Spanish Water, Ascension	2.1034	0.07	966								Within level 'Leaf' of factor 'Tissue'
																																	Unique		Spanish Water, Piscadera	0.37714	0.707	982		Within level 'Ascension' of factor 'Location'									Unique
																														Groups	t	P(perm)	perms		Jan Kok, Sint Joris	1.2226	0.261	984					Unique			Groups	t	P(perm)	perms
																														T. testudinum, H. wrightii	1.6153	0.136	981		Jan Kok, Ascension	2.9237	0.023	981		Groups	t	P(perm)	perms			Santa Martha, Spanish Water	1.0781	0.279	997
																																			Jan Kok, Piscadera	1.3957	0.191	977		Root, Leaf	10.861	0.001	999			Santa Martha, Jan Kok	0.11023	0.908	994
																														Within level 'Piscadera' of factor 'Location'					Sint Joris, Ascension	2.9918	0.019	978								Santa Martha, Sint Joris	0.5207	0.63	999
																																	Unique		Sint Joris, Piscadera	0.43737	0.672	976		Within level 'Piscadera' of factor 'Location'						Santa Martha, Ascension	2.2551	0.06	998
																														Groups	t	P(perm)	perms		Ascension, Piscadera	1.9447	0.085	979					Unique			Santa Martha, Piscadera	1.01	0.358	997
																														H. stipulacea, T. testudinum	2.1036	0.069	982							Groups	t	P(perm)	perms			Spanish Water, Jan Kok	2.8351	0.011	994
																																			Within level 'H. wrightii' of factor 'Species'					Root, Leaf	5.1594	0.002	995			Spanish Water, Sint Joris	0.35368	0.742	998
																																						Unique								Spanish Water, Ascension	6.9082	0.001	994
																																			Groups	t	P(perm)	perms								Spanish Water, Piscadera	2.3557	0.031	998
																																			Spanish Water, Jan Kok	0.59802	0.583	989								Jan Kok, Sint Joris	1.0385	0.295	996
																																			Spanish Water, Ascension	1.989	0.077	984								Jan Kok, Ascension	1.2692	0.221	995
																																			Jan Kok, Ascension	0.917	0.36	987								Jan Kok, Piscadera	0.39573	0.718	997
																																														Sint Joris, Ascension	2.536	0.039	999
																																														Sint Joris, Piscadera	1.51	0.164	996
																																														Ascension, Piscadera	0.60756	0.558	994

## Sheet: AlphaDiv-(exp)Shannon
Table S10. Results of PERMANOVA main test for exponentiated Shannon α-diversity index									Table S11. Results of PERMANOVA pair-wise test within the factor “Species” for exponentiated exponentiated Shannon α-diversity index					Table S12. Results of PERMANOVA pair-wise test for the interaction "SpeciesxTissue" comparing the different levels of the factor "Tissue" for the α-diversity index - exponentiated Shannon diversity					Table S13. Results of PERMANOVA pair-wise test for the interaction "SpeciesxTissue" comparing the different levels of the factor "Species" for the α-diversity index - exponentiated Shannon diversity
							Unique
Source	Num.df	Den.df	SS	MS	Pseudo-F	P(perm)	perms		Term 'Species'					Term 'SpeciesxTissue' for pairs of levels of factor 'Tissue'					Term 'SpeciesxTissue' for pairs of levels of factor 'Species'
Species	2	73	2883900000	1442000000	4.987	0.003	998
Tissue	1	73	1947800000	1947000000	49.072	0.004	997					Unique		Within level 'H. stipulacea' of factor 'Species'					Within level 'Root' of factor 'Tissue'
Location	5	73	7314700000	146200000	1.2006	0.66	998		Groups	t	P(perm)	perms					Unique					Unique
SpeciesXTissue	2	73	4784100000	2329000000	25.318	0.001	999		H. stipulacea, T. testudinum	3.6318	0.002	997		Groups	t	P(perm)	perms		Groups	t	P(perm)	perms
SpeciesXLocation	5	73	952780000	190500000	3.8532	0.498	998		H. stipulacea, H. wrightii	1.6246	0.106	997		Roots, Leaf	4.4294	0.002	998		H. stipulacea, T. testudinum	3.8016	0.001	995
TissueXLocation	5	73	957210000	191400000	4.2699	0.496	999		T. testudinum, H. wrightii	1.6202	0.13	998							H. stipulacea, H. wrightii	2.5262	0.02	999
SpeciesXTissueXLocation	5	73	1125100000	225000000	2.0574	0.421	998							Within level 'T. testudinum' of factor 'Species'					T. testudinum,H. wrightii	0.8523	0.397	997
Res	51		11009000000	215800000													Unique
Total	76		26655000000											Groups	t	P(perm)	perms		Within level 'Leaf' of factor 'Tissue'
														Roots, Leaf	0.38138	0.7	999					Unique
PERMANOVA values were calculated after square-root transformation and Eucledian distances calculation for the number of observed OTUs and Shannon index. H0: there are no differences in the distribution of OTUs for the different treatments, H0 rejected if: p < 0.05. Bold face values are significant at P < 0.05, P-values based on 999 permutations.																			Groups	t	P(perm)	perms
														Within level 'H. wrightii' of factor 'Species'					H. stipulacea, T. testudinum	0.3585	0.728	997
																	Unique		H. stipulacea, H. wrightii	2.6814	0.02	995
														Groups	t	P(perm)	perms		T. testudinum,H. wrightii	1.5029	0.169	996
														Roots, Leaf	0.06021	0.94	997

## Sheet: BetaDiv
Table S14. Results of PERMANOVA pair-wise test within the factor “Species” for OTU composition					Table S15. Results of PERMANOVA pair-wise test within the factor “Location” for OTU composition.					Table S16. Results of PERMANOVA pair-wise test for the interaction "SpeciesxTissue" comparing the different levels of the factor "Tissue" for bacterial community composition (β-diversity).						Table S17. Results of PERMANOVA pair-wise test for the interaction "SpeciesxTissue" comparing the different levels of the factor "Species" for bacterial community composition (β-diversity).							Table S18. Results of PERMANOVA pair-wise test for the interaction "SpeciesxLocation" comparing the different levels of the factor "Species" for bacterial community composition (β-diversity).						Table S19. Results of PERMANOVA pair-wise test for the interaction "SpeciesxLocation" comparing the different levels of the factor "Location" for bacterial community composition (β-diversity).						Table S20. Results of PERMANOVA pair-wise test for the interaction "TissuexLocation" comparing the different levels of the factor "Tissue" for bacterial community composition (β-diversity).						Table S21. Results of PERMANOVA pair-wise test for the interaction "TissuexLocation" comparing the different levels of the factor "Location" for bacterial community composition (β-diversity).						Table S22. Results of PERMANOVA pair-wise test for the interaction "SpeciesxTissuexLocation" comparing the different levels of the factor "Species" for bacterial community composition (β-diversity).
Term 'Species'					Term 'Location'					Term 'SpeciesxTissue' for pairs of levels of factor 'Tissue'						Term 'SpeciesxTissue' for pairs of levels of factor 'Species'							Term 'SpeciesxLocation' for pairs of levels of factor 'Species'						Term 'SpeciesxLocation' for pairs of levels of factor 'Location'						Term 'TissuexLocation' for pairs of levels of factor 'Tissue'						Term 'TissuexLocation' for pairs of levels of factor 'Location'						Term 'SpeciesxTissuexLocation' for pairs of levels of factor 'Species'
			Unique					Unique		Within level 'H. stipulacea' of factor 'Species'						Within level 'Root' of factor 'tissue'							Within level 'Spanish Water' of factor 'Location'						Within level 'H. stipulacea' of factor 'Species'						Within level 'Santa Martha' of factor 'Location'						Within level 'Root' of factor 'Tissue'						Within level 'Root' of factor 'Tissue'
Groups	t	P(perm)	perms		Groups	t	P(perm)	perms					Unique						Unique							Unique						Unique						Unique						Unique			Within level 'Spanish Water' of factor 'Location'
H. stipulacea, T. testudinum	1.97	0.001	997		Ascencion, Jan Kok	1.652	0.001	998		Groups	t	P(perm)	perms			Groups	t	P(perm)	perms				Groups	t	P(perm)	perms			Groups	t	P(perm)	perms			Groups	t	P(perm)	perms			Groups	t	P(perm)	perms
H. stipulacea, H. wrightii	1.556	0.001	997		Ascencion, Piscadera	1.4522	0.001	998		Root, Leaf	2.5099	0.001	998			H. stipulacea, T. testudinum	1.7624	0.001	996				H. stipulacea, T. testudinum	1.4223	0.003	998			Santa Martha, Spanish Water	1.4253	0.004	999			Root, Leaf	1.5399	0.008	956			Santa Martha, Spanish Water	1.332	0.002	999			Groups	t	P(perm)
T. testudinum, H. wrightii	1.438	0.001	998		Ascencion, Sint Jori	1.456	0.001	997								H. stipulacea, H. wrightii	1.3918	0.003	997				H. stipulacea, H. wrightii	1.4465	0.005	996			Santa Martha, Jan Kok	1.2282	0.021	978									Santa Martha, Jan Kok	1.152	0.075	997			H. stipulacea, T. testudinum	1.3227	0.03
					Ascencion, Spanish Water	1.5657	0.001	997		Within level 'T. testudinum' of factor 'Species'						T. testudinum,H. wrightii	1.2775	0.006	998				T. testudinum, H. wrightii	1.3091	0.005	987			Santa Martha, Sint Joris	1.2455	0.023	987			Within level 'Spanish Water' of factor 'Location'						Santa Martha, Sint Joris	1.2569	0.022	999			H. stipulacea, H. wrightii	1.3447	0.029
					Ascencion, Santa Martha	1.4943	0.001	998					Unique																Santa Martha, Piscadera	1.3651	0.002	983						Unique			Santa Martha, Ascension	1.6264	0.003	997			T. testudinum, H. wrightii	1.218	0.1
					Jan Kok, Piscadera	1.4591	0.001	997		Groups	t	P(perm)	perms			Within level 'Leaf' of factor 'Tissue'							Within level 'Jan Kok' of factor 'Location'						Spanish Water, Jan Kok	1.3832	0.003	997			Groups	t	P(perm)	perms			Santa Martha, Piscadera	1.32	0.003	999
					Jan Kok, Sint Jori	1.3291	0.001	995		Root, Leaf	2.7763	0.001	998						Unique							Unique			Spanish Water, Sint Joris	1.2426	0.021	997			Root, Leaf	2.0236	0.001	999			Spanish Water, Jan Kok	1.4062	0.001	999			Within level 'Root' of factor 'Tissue'
					Jan Kok, Santa Martha	1.3068	0.001	995								Groups	t	P(perm)	perms				Groups	t	P(perm)	perms			Spanish Water, Piscadera	1.3148	0.007	996									Spanish Water, Sint Joris	1.2205	0.008	998			Within level 'Jan Kok' of factor 'Location'
					Jan Kok, Spanish Water	1.602	0.001	998		Within level 'H. wrightii' of factor 'Species'						H. stipulacea, T. testudinum	1.9999	0.001	999				H. stipulacea, T. testudinum	1.4359	0.008	978			Jan Kok, Sint Joris	1.2567	0.023	977			Within level 'Jan Kok' of factor 'Location'						Spanish Water, Ascension	1.4098	0.001	996
					Piscadera, Sint Jori	1.2631	0.006	998					Unique			H. stipulacea, H. wrightii	1.5963	0.001	997				H. stipulacea, H. wrightii	0.1468	0.003	987			Jan Kok, Piscadera	1.4256	0.005	988						Unique			Spanish Water, Piscadera	1.2295	0.003	995			Groups	t	P(perm)
					Piscadera, Santa Martha	1.3468	0.001	998		Groups	t	P(perm)	perms			T. testudinum,H. wrightii	1.5073	0.001	999				T. testudinum, H. wrightii	1.2566	0.003	978			Sint Joris, Piscadera	1.2812	0.004	985			Groups	t	P(perm)	perms			Jan Kok, Sint Joris	1.312	0.003	999			H. stipulacea, T. testudinum	1.2408	0.107
					Piscadera, Spanish Water	1.4088	0.001	998		Root, Leaf	2.1287	0.001	999																						Root, Leaf	2.0504	0.001	999			Jan Kok, Ascension	1.5663	0.001	996			H. stipulacea, H. wrightii	1.1724	0.103
					Sint Jori, Santa Martha	1.2157	0.027	993															Within level 'Sint Joris' of factor 'Location'						Within level 'T. testudinum' of factor 'Species'												Jan Kok, Piscadera	1.308	0.002	997			T. testudinum, H. wrightii	1.1872	0.125
					Sint Jori, Spanish Water	1.2442	0.002	997																		Unique						Unique			Within level 'Sint Joris' of factor 'Location'						Sint Joris, Ascension	1.4798	0.001	998
					Santa Martha, Spanish Water	1.4943	0.001	994															Groups	t	P(perm)	perms			Groups	t	P(perm)	perms						Unique			Sint Joris, Piscadera	1.2249	0.02	999			Within level 'Root' of factor 'Tissue'
																							H. stipulacea, T. testudinum	1.4935	0.002	984			Spanish Water, Jan Kok	1.2458	0.018	983			Groups	t	P(perm)	perms			Ascension, Piscadera	1.3654	0.001	999			Within level 'Sint Joris' of factor 'Location'
																													Spanish Water, Sint Joris	1.2434	0.025	986			Root, Leaf	1.6277	0.001	998
																							Within level 'Ascension' of factor 'Location'						Spanish Water, Ascension	1.2396	0.012	979									Within level 'Leaf' of factor 'Tissue'						Groups	t	P(perm)
																										Unique			Spanish Water, Piscadera	1.1713	0.043	984			Within level 'Ascension' of factor 'Location'									Unique			H. stipulacea, T. testudinum	1.3696	0.086
																							Groups	t	P(perm)	perms			Jan Kok, Sint Joris	1.2405	0.012	988						Unique			Groups	t	P(perm)	perms
																							T. testudinum, H. wrightii	1.2459	0.031	987			Jan Kok, Ascension	1.2883	0.006	981			Groups	t	P(perm)	perms			Santa Martha, Spanish Water	1.3561	0.001	998			Within level 'Root' of factor 'Tissue'
																													Jan Kok, Piscadera	1.2214	0.021	985			Root, Leaf	1.9862	0.002	998			Santa Martha, Jan Kok	1.3097	0.01	999			Within level 'Ascension' of factor 'Location'
																							Within level 'Piscadera' of factor 'Location'						Sint Joris, Ascension	1.3965	0.005	986									Santa Martha, Sint Joris	1.1236	0.198	997
																										Unique			Sint Joris, Piscadera	1.244	0.035	979			Within level 'Piscadera' of factor 'Location'						Santa Martha, Ascension	1.3181	0.01	996			Groups	t	P(perm)
																							Groups	t	P(perm)	perms			Ascension, Piscadera	1.374	0.005	981						Unique			Santa Martha, Piscadera	1.2279	0.025	998			T. testudinum, H. wrightii	1.1617	0.118
																							H. stipulacea, T. testudinum	1.4512	0.004	983									Groups	t	P(perm)	perms			Spanish Water, Jan Kok	1.5363	0.001	998
																													Within level 'H. wrightii' of factor 'Species'						Root, Leaf	1.8855	0.003	998			Spanish Water, Sint Joris	1.1945	0.047	997			Within level 'Root' of factor 'Tissue'
																																Unique									Spanish Water, Ascension	1.5333	0.001	999			Within level 'Piscadera' of factor 'Location'
																													Groups	t	P(perm)	perms									Spanish Water, Piscadera	1.3985	0.003	996
																													Spanish Water, Jan Kok	1.4489	0.002	980									Jan Kok, Sint Joris	1.2867	0.015	999			Groups	t	P(perm)
																													Spanish Water, Ascension	1.3425	0.012	988									Jan Kok, Ascension	1.5327	0.001	996			H. stipulacea, T. testudinum	1.3634	0.103
																													Jan Kok, Ascension	1.4146	0.004	993									Jan Kok, Piscadera	1.4575	0.002	998
																																									Sint Joris, Ascension	1.3941	0.003	999			Within level 'Leaf' of factor 'Tissue'
																																									Sint Joris, Piscadera	1.2953	0.009	999			Within level 'Spanish Water' of factor 'Location'
																																									Ascension, Piscadera	1.4649	0.003	998
																																															Groups	t	P(perm)
																																															H. stipulacea, T. testudinum	1.3859	0.1
																																															H. stipulacea, H. wrightii	1.4647	0.101
																																															T. testudinum, H. wrightii	1.3467	0.104
																																															Within level 'Leaf' of factor 'Tissue'
																																															Within level 'Jan Kok' of factor 'Location'

																																															Groups	t	P(perm)
																																															H. stipulacea, T. testudinum	1.4697	0.103
																																															H. stipulacea, H. wrightii	1.635	0.103
																																															T. testudinum, H. wrightii	1.2811	0.084
																																															Within level 'Leaf' of factor 'Tissue'
																																															Within level 'Sint Joris' of factor 'Location'

																																															Groups	t	P(perm)
																																															H. stipulacea, T. testudinum	1.5992	0.089
																																															Within level 'Leaf' of factor 'Tissue'
																																															Within level 'Ascension' of factor 'Location'

																																															Groups	t	P(perm)
																																															T. testudinum, H. wrightii	1.2692	0.107
																																															Within level 'Leaf' of factor 'Tissue'
																																															Within level 'Piscadera' of factor 'Location'

																																															Groups	t	P(perm)
																																															H. stipulacea, T. testudinum	1.5195	0.109
[truncated: 12 more columns]
