# Supplementary material for: Characterization and Comparison of Bacterial Communities of an Invasive and Two Native Caribbean Seagrass Species Sheds Light on the Possible Influence of the Microbiome on Invasive Mechanisms
Source: Front Microbiol. 2021 Aug 3;12:653998. doi: 10.3389/fmicb.2021.653998 (PMC8381869; doi:10.3389/fmicb.2021.653998)
Supplement: Supplementary file 3 [file Data_Sheet_2.xlsx]

## Sheet: HsVSTt
Table S25. Differential analysis test results of bacterial count data summarized to genus level. Pairwise comparison of H. stipulacea vs T. testudinum. P adjusted: corrected p-values using the Benjamini and Hochberg method (Benjamini and Hochberg, 1995).
Genus	Padj	Log2Foldchange
Bacteria_Fibrobacteres_Fibrobacteria_Fibrobacterales_09D2Z46_uncultured-Chitinivibrionia-bacterium	7.32817e-28	-6.85514
Bacteria_Fibrobacteres_Fibrobacteria_Fibrobacterales_09D2Z46_Other	1.65895e-20	-6.72985
Bacteria_Proteobacteria_Alphaproteobacteria_Rhodobacterales_Rhodobacteraceae_Celeribacter	1.98301e-19	3.97974
Bacteria_Proteobacteria_Deltaproteobacteria_Myxococcales_P3OB-42_uncultured-organism	5.79215e-18	-5.95134
Bacteria_Proteobacteria_Alphaproteobacteria_Rhizobiales_Brucellaceae_Ochrobactrum	9.66611e-17	-5.42777
Bacteria_Proteobacteria_Alphaproteobacteria_Rhizobiales_Other_Other	3.10808e-16	-3.61699
Bacteria_Proteobacteria_Deltaproteobacteria_Desulfobacterales_Desulfobacteraceae_Desulfatitalea	7.13174e-16	-5.5143
Bacteria_Proteobacteria_Alphaproteobacteria_Rhodobacterales_Rhodobacteraceae_Oceaniovalibus	1.52031e-15	-5.16249
Bacteria_Proteobacteria_Gammaproteobacteria_Alteromonadales_Alteromonadaceae_Aestuariibacter	3.17261e-14	4.0894
Bacteria_Proteobacteria_Alphaproteobacteria_Rhizobiales_Rhizobiaceae_Other	2.08287e-13	-5.05601
Bacteria_Proteobacteria_Alphaproteobacteria_Caulobacterales_Hyphomonadaceae_Hellea	5.95565e-12	-4.43626
Bacteria_Proteobacteria_Deltaproteobacteria_Myxococcales_P3OB-42_uncultured-delta-proteobacterium	6.8738e-12	-6.95734
Bacteria_Proteobacteria_Gammaproteobacteria_Cellvibrionales_Spongiibacteraceae_Other	1.57829e-11	3.55017
Bacteria_Other_Other_Other_Other_Other	1.93249e-11	-2.63539
Bacteria_Nitrospirae_Nitrospira_Nitrospirales_Nitrospiraceae_uncultured	2.0877e-11	-5.46118
Bacteria_Proteobacteria_Gammaproteobacteria_Oceanospirillales_Oceanospirillaceae_Marinobacterium	1.14129e-10	2.9651
Bacteria_Bacteroidetes_Sphingobacteriia_Sphingobacteriales_NS11-12-marine-group_Ambiguous_taxa	2.65725e-09	-5.07597
Bacteria_Proteobacteria_Alphaproteobacteria_Rhodobacterales_Rhodobacteraceae_Labrenzia	2.71568e-09	2.82766
Bacteria_Proteobacteria_Gammaproteobacteria_Oceanospirillales_Oceanospirillaceae_Neptunomonas	2.71568e-09	4.02867
Bacteria_Proteobacteria_Gammaproteobacteria_Oceanospirillales_Oleiphilaceae_Oleiphilus	3.09112e-09	2.91309
Bacteria_Bacteroidetes_Sphingobacteriia_Sphingobacteriales_Saprospiraceae_Portibacter	3.55209e-09	-3.28351
Bacteria_Proteobacteria_Alphaproteobacteria_Rhizobiales_Phyllobacteriaceae_Mesorhizobium	1.44502e-08	-3.7309
Bacteria_Proteobacteria_Alphaproteobacteria_Rhodospirillales_Acetobacteraceae_Asaia	1.62287e-08	-5.77317
Bacteria_Proteobacteria_Deltaproteobacteria_Bdellovibrionales_Bdellovibrionaceae_OM27-clade	1.62287e-08	-2.62618
Bacteria_Actinobacteria_Acidimicrobiia_Acidimicrobiales_OM1-clade_uncultured-bacterium	2.57296e-08	-2.57195
Bacteria_Proteobacteria_Gammaproteobacteria_uncultured_Other_Other	2.80029e-08	-2.71972
Bacteria_Proteobacteria_Deltaproteobacteria_Desulfurellales_Desulfurellaceae_H16	4.96892e-08	-3.32705
Bacteria_Proteobacteria_Alphaproteobacteria_Rhizobiales_Hyphomicrobiaceae_Rhodomicrobium	6.7736e-08	-6.09395
Bacteria_Proteobacteria_Alphaproteobacteria_Rhodobacterales_Rhodobacteraceae_Tropicimonas	6.7736e-08	-1.87221
Bacteria_Proteobacteria_Gammaproteobacteria_Cellvibrionales_Other_Other	1.33909e-07	1.52783
Bacteria_Proteobacteria_Gammaproteobacteria_Cellvibrionales_Cellvibrionaceae_uncultured	1.44404e-07	2.8528
Bacteria_Deferribacteres_Deferribacteres-Incertae-Sedis_Unknown-Order_Unknown-Family_Caldithrix	1.59426e-07	-3.2481
Bacteria_Bacteroidetes_Flavobacteriia_Flavobacteriales_Flavobacteriaceae_Aquimarina	4.78864e-07	-3.52468
Bacteria_Proteobacteria_Gammaproteobacteria_Xanthomonadales_uncultured_Other	5.16938e-07	-2.33477
Bacteria_Proteobacteria_Alphaproteobacteria_Caulobacterales_Hyphomonadaceae_Robiginitomaculum	5.43733e-07	-4.99406
Bacteria_Planctomycetes_Planctomycetacia_Planctomycetales_Planctomycetaceae_Pir4-lineage	5.65044e-07	-2.50342
Bacteria_Proteobacteria_Alphaproteobacteria_Caulobacterales_Hyphomonadaceae_Litorimonas	7.71169e-07	-4.77279
Bacteria_Firmicutes_Clostridia_Clostridiales_Clostridiales-vadinBB60-group_uncultured-bacterium	8.33326e-07	-3.96905
Bacteria_Bacteroidetes_Bacteroidia_Bacteroidales_Marinilabiaceae_Saccharicrinis	8.53823e-07	-3.75236
Bacteria_Proteobacteria_Deltaproteobacteria_Desulfobacterales_Desulfobacteraceae_Desulfococcus	1.03665e-06	-3.03997
Bacteria_Bacteroidetes_Sphingobacteriia_Sphingobacteriales_Saprospiraceae_Other	1.06448e-06	-2.73205
Bacteria_Proteobacteria_Deltaproteobacteria_SAR324-clade(Marine-group-B)_Other_Other	1.13069e-06	-2.84481
Bacteria_Proteobacteria_Alphaproteobacteria_Rhodobacterales_Rhodobacteraceae_Pseudoruegeria	1.6835e-06	-1.79772
Bacteria_Bacteroidetes_Other_Other_Other_Other	3.19147e-06	-3.14913
Bacteria_Proteobacteria_Gammaproteobacteria_Oceanospirillales_Alcanivoracaceae_Kangiella	3.19147e-06	2.23586
Bacteria_Proteobacteria_Deltaproteobacteria_NB1-j_Other_Other	3.50678e-06	-2.90941
Bacteria_Planctomycetes_OM190_Other_Other_Other	3.91213e-06	-2.53225
Bacteria_Proteobacteria_Alphaproteobacteria_Rhodobacterales_Rhodobacteraceae_Roseobacter-clade-NAC11-7-lineage	4.02032e-06	-2.37838
Bacteria_Bacteroidetes_Sphingobacteriia_Sphingobacteriales_Saprospiraceae_Lewinella	4.41133e-06	-2.48717
Bacteria_Proteobacteria_Gammaproteobacteria_Cellvibrionales_Cellvibrionaceae_Candidatus-Endobugula	4.43194e-06	3.2027
Bacteria_Proteobacteria_Deltaproteobacteria_Myxococcales_P3OB-42_Other	4.43271e-06	-3.49105
Bacteria_Acidobacteria_Holophagae_Subgroup-10_Sva0725_Ambiguous_taxa	4.56952e-06	-2.95996
Bacteria_Proteobacteria_Deltaproteobacteria_Sva0485_Other_Other	5.16927e-06	-3.18056
Bacteria_Proteobacteria_Gammaproteobacteria_Thiotrichales_Francisellaceae_Francisella	8.11923e-06	3.32701
Bacteria_AC1_uncultured-bacterium___	8.20399e-06	-3.93844
Bacteria_Proteobacteria_Betaproteobacteria_Rhodocyclales_Rhodocyclaceae_Other	1.07499e-05	-3.43254
Bacteria_Actinobacteria_OPB41_uncultured-bacterium__	1.19397e-05	-4.20827
Bacteria_Proteobacteria_Alphaproteobacteria_Rhodobacterales_Rhodobacteraceae_Pseudoroseovarius	1.22513e-05	-2.61145
Bacteria_Proteobacteria_Alphaproteobacteria_Rhizobiales_OCS116-clade_Other	1.23022e-05	-2.18452
Bacteria_Proteobacteria_Alphaproteobacteria_Rhizobiales_Phyllobacteriaceae_Phyllobacterium	1.23022e-05	-3.29265
Bacteria_Proteobacteria_Alphaproteobacteria_Sphingomonadales_Sphingomonadaceae_Other	1.23022e-05	-2.86309
Bacteria_Proteobacteria_Deltaproteobacteria_Desulfarculales_Desulfarculaceae_Desulfocarbo	1.25262e-05	-3.81223
Bacteria_Proteobacteria_Gammaproteobacteria_HOC36_uncultured-bacterium_	1.25262e-05	-2.63451
Bacteria_Proteobacteria_Gammaproteobacteria_Cellvibrionales_Microbulbiferaceae_Microbulbifer	1.37981e-05	2.72616
Bacteria_Firmicutes_Clostridia_Clostridiales_Christensenellaceae_Christensenellaceae-R-7-group	1.55811e-05	-3.40671
Bacteria_Marinimicrobia-(SAR406-clade)_uncultured-bacterium___	1.67857e-05	-3.27898
Bacteria_Bacteroidetes_Sphingobacteriia_Sphingobacteriales_Saprospiraceae_uncultured	1.98236e-05	-2.17013
Bacteria_Saccharibacteria_uncultured-bacterium___	1.99116e-05	-3.40535
Bacteria_Proteobacteria_Gammaproteobacteria_Cellvibrionales_BD2-7_uncultured-bacterium	2.23965e-05	3.90897
Bacteria_Proteobacteria_Gammaproteobacteria_Cellvibrionales_Porticoccaceae_Porticoccus	2.23965e-05	3.09772
Bacteria_Planctomycetes_Phycisphaerae_MSBL9_uncultured-bacterium_	2.59274e-05	-2.9913
Bacteria_Proteobacteria_Deltaproteobacteria_NB1-j_uncultured-bacterium_	2.59274e-05	-2.29506
Bacteria_Proteobacteria_Gammaproteobacteria_Xanthomonadales_Other_Other	2.64465e-05	-2.0018
Bacteria_Aminicenantes_uncultured-bacterium___	2.73432e-05	-3.33915
Bacteria_Proteobacteria_Gammaproteobacteria_Alteromonadales_Colwelliaceae_Colwellia	2.95914e-05	3.6132
Bacteria_Proteobacteria_Alphaproteobacteria_Rhizobiales_Rhizobiaceae_Ensifer	3.56093e-05	-5.80531
Bacteria_Proteobacteria_Deltaproteobacteria_Desulfuromonadales_Desulfuromonadaceae_Desulfuromonas	3.64664e-05	-2.62909
Bacteria_Bacteroidetes_Bacteroidia_Bacteroidia-Incertae-Sedis_Draconibacteriaceae_Draconibacterium	4.20156e-05	-2.6595
Bacteria_Bacteroidetes_SB-5_bacterium-YC-LK-LKJ31__	4.20156e-05	-3.25319
Bacteria_Latescibacteria_uncultured-bacterium___	4.20156e-05	-2.56003
Bacteria_Planctomycetes_Phycisphaerae_CCM11a_uncultured-bacterium_	4.25246e-05	-2.66991
Bacteria_Omnitrophica_uncultured-bacterium___	4.33951e-05	-3.58821
Bacteria_Proteobacteria_Gammaproteobacteria_Oceanospirillales_Oceanospirillaceae_Amphritea	4.90589e-05	3.73788
Bacteria_RBG-1-(Zixibacteria)_uncultured-bacterium___	5.16969e-05	-2.78176
Bacteria_Proteobacteria_Alphaproteobacteria_Rhodobacterales_Rhodobacteraceae_Maritimibacter	5.24444e-05	-2.71712
Bacteria_Proteobacteria_Gammaproteobacteria_Cellvibrionales_Halieaceae_Haliea	5.24444e-05	1.72977
Bacteria_Acidobacteria_Subgroup-22_uncultured-bacterium__	6.44854e-05	-2.516
Bacteria_Proteobacteria_Deltaproteobacteria_Desulfuromonadales_Geobacteraceae_Geobacter	6.61953e-05	-2.87111
Bacteria_Spirochaetae_Spirochaetes_Spirochaetales_Leptospiraceae_uncultured	6.95626e-05	-3.17933
Bacteria_Bacteroidetes_Sphingobacteriia_Sphingobacteriales_Saprospiraceae_Rubidimonas	7.19139e-05	-2.81479
Bacteria_Actinobacteria_Coriobacteriia_Coriobacteriales_Coriobacteriaceae_uncultured	7.80589e-05	-4.85214
Bacteria_Planctomycetes_Phycisphaerae_mle1-8_uncultured-bacterium_	8.16901e-05	-3.41994
Bacteria_Proteobacteria_Gammaproteobacteria_Alteromonadales_Alteromonadaceae_Alteromonas	8.31486e-05	2.05321
Bacteria_Proteobacteria_Betaproteobacteria_Other_Other_Other	8.83762e-05	-2.34583
Bacteria_Bacteroidetes_Sphingobacteriia_Sphingobacteriales_NS11-12-marine-group_Other	9.10182e-05	-3.15413
Bacteria_Planctomycetes_Phycisphaerae_mle1-8_uncultured-organism_	9.74947e-05	-4.03961
Bacteria_Proteobacteria_Gammaproteobacteria_Thiotrichales_Other_Other	9.87274e-05	2.78908
Bacteria_Actinobacteria_Acidimicrobiia_Acidimicrobiales_Sva0996-marine-group_Ambiguous_taxa	0.000126214	-1.99156
Bacteria_Proteobacteria_Alphaproteobacteria_Parvularculales_Parvularculaceae_uncultured-bacterium	0.000127807	-2.37622
Bacteria_Proteobacteria_Deltaproteobacteria_FW113_uncultured-organism_	0.000131112	-4.10814
Bacteria_Proteobacteria_Alphaproteobacteria_Rhizobiales_Phyllobacteriaceae_Pseudahrensia	0.000132764	-1.70221
Bacteria_Proteobacteria_Gammaproteobacteria_Alteromonadales_Colwelliaceae_Thalassotalea	0.00015772	2.99608
Bacteria_Proteobacteria_ARKICE-90_Other_Other_Other	0.000159723	1.73843
Bacteria_Proteobacteria_Gammaproteobacteria_Cellvibrionales_Cellvibrionaceae_Aestuariicella	0.000159723	2.19018
Bacteria_Proteobacteria_Alphaproteobacteria_Rhizobiales_Hyphomicrobiaceae_Other	0.000192516	-2.18748
Bacteria_Proteobacteria_Deltaproteobacteria_Desulfobacterales_Desulfobacteraceae_Sva0081-sediment-group	0.000202295	-2.10475
Bacteria_Proteobacteria_Gammaproteobacteria_Oceanospirillales_Oceanospirillaceae_Other	0.000226822	2.05969
Bacteria_Proteobacteria_Gammaproteobacteria_Alteromonadales_Alteromonadaceae_Paraglaciecola	0.000228573	1.92514
Bacteria_Proteobacteria_Gammaproteobacteria_Chromatiales_Ectothiorhodospiraceae_Thiogranum	0.00022966	-1.61579
Bacteria_Proteobacteria_Gammaproteobacteria_Oceanospirillales_Oceanospirillaceae_Thalassolituus	0.00023327	4.03659
Bacteria_Proteobacteria_Alphaproteobacteria_Caulobacterales_Caulobacteraceae_uncultured	0.000243933	-5.36824
Bacteria_Proteobacteria_Gammaproteobacteria_Arenicellales_Arenicellaceae_Perspicuibacter	0.000243933	-3.03328
Bacteria_Proteobacteria_Gammaproteobacteria_Oceanospirillales_Hahellaceae_Endozoicomonas	0.000273112	2.78638
Bacteria_Proteobacteria_Deltaproteobacteria_Syntrophobacterales_Syntrophaceae_Desulfomonile	0.000280351	-2.86514
Bacteria_Firmicutes_Clostridia_Clostridiales_Ruminococcaceae_uncultured	0.000303803	-3.10021
Bacteria_Proteobacteria_Deltaproteobacteria_Myxococcales_VHS-B3-70_uncultured-bacterium	0.000303803	-3.90138
Bacteria_Proteobacteria_Gammaproteobacteria_Alteromonadales_Alteromonadaceae_Other	0.000361205	1.86794
Bacteria_Bacteroidetes_SB-5_uncultured-Cytophagales-bacterium__	0.000364166	-3.63281
Bacteria_Actinobacteria_Acidimicrobiia_Acidimicrobiales_Sva0996-marine-group_Other	0.000428208	-1.5558
Bacteria_Proteobacteria_Gammaproteobacteria_Alteromonadales_Other_Other	0.000457073	2.08093
Bacteria_Proteobacteria_Deltaproteobacteria_Desulfobacterales_Desulfobacteraceae_SEEP-SRB1	0.00047945	-2.05644
Bacteria_Proteobacteria_Deltaproteobacteria_Sva0485_uncultured-delta-proteobacterium_	0.000514798	-3.10263
Bacteria_Proteobacteria_Gammaproteobacteria_Thiotrichales_Thiotrichaceae_uncultured	0.000551401	-1.67171
Bacteria_Proteobacteria_Gammaproteobacteria_Oceanospirillales_Other_Other	0.000617495	1.29684
Bacteria_Planctomycetes_Planctomycetacia_Planctomycetales_Planctomycetaceae_Rhodopirellula	0.000667425	-1.80358
Bacteria_Proteobacteria_Gammaproteobacteria_Xanthomonadales_uncultured_uncultured-bacterium	0.000680783	-1.84727
Bacteria_Proteobacteria_Gammaproteobacteria_Cellvibrionales_Cellvibrionaceae_Marinimicrobium	0.00074386	2.10019
Bacteria_Bacteroidetes_Sphingobacteriia_Sphingobacteriales_uncultured_uncultured-Bacteroidetes-bacterium	0.000803201	-1.88385
Bacteria_Proteobacteria_Deltaproteobacteria_Desulfuromonadales_Desulfuromonadaceae_Pelobacter	0.000848341	-3.33004
Bacteria_Planctomycetes_Planctomycetacia_Planctomycetales_Planctomycetaceae_Blastopirellula	0.000863454	-1.37512
Bacteria_Actinobacteria_Acidimicrobiia_Acidimicrobiales_uncultured_Ambiguous_taxa	0.001	-1.92029
Bacteria_Proteobacteria_Gammaproteobacteria_Thiotrichales_Thiotrichaceae_Other	0.00110682	-3.28664
Bacteria_Proteobacteria_Gammaproteobacteria_Vibrionales_Vibrionaceae_Photobacterium	0.00115022	1.86202
Bacteria_Proteobacteria_Deltaproteobacteria_Syntrophobacterales_Syntrophaceae_Syntrophus	0.00121296	-3.83068
Bacteria_Proteobacteria_Alphaproteobacteria_Sphingomonadales_Erythrobacteraceae_Altererythrobacter	0.00125928	-1.96751
Bacteria_Acidobacteria_d142_uncultured-Acidobacteria-bacterium__	0.00133088	-2.84696
Bacteria_Fibrobacteres_Fibrobacteria_Fibrobacterales_09D2Z46_uncultured-organism	0.00136414	-4.13389
Bacteria_Planctomycetes_Planctomycetacia_Planctomycetales_Planctomycetaceae_Other	0.00136414	-1.88728
Bacteria_Proteobacteria_Gammaproteobacteria_BD7-8-marine-group_uncultured-bacterium_	0.00146218	2.61134
Bacteria_Proteobacteria_Deltaproteobacteria_Desulfarculales_Desulfarculaceae_Desulfatiglans	0.00150988	-2.11471
Bacteria_Proteobacteria_Alphaproteobacteria_Rhizobiales_PS1-clade_Other	0.00158436	-2.65298
Bacteria_Ignavibacteriae_Ignavibacteria_Ignavibacteriales_PHOS-HE36_Ambiguous_taxa	0.00171353	-2.50515
Bacteria_Bacteroidetes_Bacteroidia_Bacteroidia-Incertae-Sedis_Draconibacteriaceae_Tangfeifania	0.00177137	2.44479
Bacteria_Proteobacteria_Deltaproteobacteria_Myxococcales_MidBa8_uncultured-bacterium	0.00183572	-3.34147
Bacteria_Actinobacteria_Acidimicrobiia_Acidimicrobiales_Other_Other	0.0019989	-1.62418
Bacteria_Proteobacteria_Gammaproteobacteria_Other_Other_Other	0.0019989	0.980562
Bacteria_Acidobacteria_Holophagae_Subgroup-10_CA002_uncultured-Acidobacteria-bacterium	0.00200047	-2.47098
Bacteria_Proteobacteria_Gammaproteobacteria_Cellvibrionales_Halieaceae_OM60(NOR5)-clade	0.00200047	1.33061
Bacteria_Proteobacteria_Alphaproteobacteria_Alphaproteobacteria-Incertae-Sedis_Unknown-Family_uncultured	0.00206775	1.77793
Bacteria_Planctomycetes_Phycisphaerae_mle1-8_Other_Other	0.00216763	-4.91514
Bacteria_Proteobacteria_Alphaproteobacteria_Rhizobiales_Xanthobacteraceae_Other	0.00226579	-3.09072
Bacteria_Proteobacteria_Gammaproteobacteria_Arenicellales_Arenicellaceae_Arenicella	0.00226579	-1.76026
Bacteria_Fibrobacteres_Fibrobacteria_Fibrobacterales_09D2Z46_uncultured-bacterium	0.00234927	-5.08344
Bacteria_Chloroflexi_SAR202-clade_uncultured-bacterium__	0.00248657	-2.21961
Bacteria_Ignavibacteriae_Ignavibacteria_Ignavibacteriales_Ignavibacteriales-Incertae-Sedis_Melioribacter	0.0025175	-3.69648
Bacteria_Proteobacteria_Gammaproteobacteria_Chromatiales_Ectothiorhodospiraceae_Thioalkalispira	0.00257901	-1.6736
Bacteria_Ignavibacteriae_Ignavibacteria_Ignavibacteriales_Other_Other	0.0026839	-3.64315
Bacteria_Proteobacteria_Deltaproteobacteria_Desulfobacterales_Desulfobulbaceae_uncultured	0.00302662	-1.57658
Bacteria_Proteobacteria_Deltaproteobacteria_Desulfobacterales_Other_Other	0.00302662	-2.45974
Bacteria_Proteobacteria_Gammaproteobacteria_Cellvibrionales_BD2-7_Other	0.00309088	2.27971
Bacteria_Proteobacteria_Deltaproteobacteria_Desulfarculales_Desulfarculaceae_uncultured	0.00322394	-2.42118
Bacteria_Proteobacteria_Gammaproteobacteria_Alteromonadales_Pseudoalteromonadaceae_Ambiguous_taxa	0.00323041	2.80258
Bacteria_Bacteroidetes_Bacteroidetes-Incertae-Sedis_Order-II_Rhodothermaceae_uncultured	0.00329999	1.50332
Bacteria_Fibrobacteres_Fibrobacteria_Fibrobacterales_Other_Other	0.00341697	-3.18806
Bacteria_Proteobacteria_Deltaproteobacteria_Other_Other_Other	0.00379904	-1.70904
Bacteria_Proteobacteria_Betaproteobacteria_Burkholderiales_Other_Other	0.00410686	-2.51378
Bacteria_Proteobacteria_Gammaproteobacteria_Chromatiales_Other_Other	0.00411899	-1.49032
Bacteria_Proteobacteria_Gammaproteobacteria_Sva0071_uncultured-bacterium_	0.00473165	-1.93829
Bacteria_Proteobacteria_Gammaproteobacteria_BD7-8-marine-group_Ambiguous_taxa_	0.00485591	2.75366
Bacteria_Proteobacteria_Alphaproteobacteria_Sphingomonadales_Erythrobacteraceae_uncultured	0.00491831	-2.10633
Bacteria_Proteobacteria_Alphaproteobacteria_Caulobacterales_Hyphomonadaceae_Fretibacter	0.00495102	-2.29356
Bacteria_Proteobacteria_Deltaproteobacteria_Desulfuromonadales_Sva1033_uncultured-bacterium	0.00495102	-2.06667
Bacteria_Proteobacteria_Deltaproteobacteria_Myxococcales_P3OB-42_uncultured-bacterium	0.00541977	-1.89856
Bacteria_Proteobacteria_Deltaproteobacteria_Syntrophobacterales_Syntrophobacteraceae_Syntrophobacter	0.0056049	-2.36181
Bacteria_Proteobacteria_MACA-EFT26_uncultured-bacterium__	0.0056049	-2.78905
Bacteria_Proteobacteria_Deltaproteobacteria_Myxococcales_UASB-TL25_uncultured-delta-proteobacterium	0.00568506	-2.48996
Bacteria_Proteobacteria_Deltaproteobacteria_FW113_Other_Other	0.00570561	-3.17339
Bacteria_Proteobacteria_Gammaproteobacteria_Xanthomonadales_uncultured_uncultured-gamma-proteobacterium	0.00580473	-2.80924
Bacteria_Proteobacteria_Deltaproteobacteria_43F-1404R_uncultured-organism_	0.00602353	-3.06614
Bacteria_Planctomycetes_Phycisphaerae_MSB-3A7-sediment-group_uncultured-bacterium_	0.00605934	-2.68579
Bacteria_Tectomicrobia_uncultured-bacterium___	0.00645286	-2.79655
Bacteria_Proteobacteria_Gammaproteobacteria_Oceanospirillales_Alcanivoracaceae_Other	0.00650671	1.98734
Bacteria_Planctomycetes_Phycisphaerae_C86_Other_Other	0.00655061	-2.58491
Bacteria_Proteobacteria_Deltaproteobacteria_Desulfobacterales_Desulfobacteraceae_Desulfatiferula	0.00655061	-2.2134
Bacteria_Proteobacteria_Gammaproteobacteria_Alteromonadales_Alteromonadaceae_Marinobacter	0.00655061	1.92223
Bacteria_Proteobacteria_Deltaproteobacteria_Sva0485_Ambiguous_taxa_	0.00669772	-2.12547
Bacteria_Proteobacteria_Deltaproteobacteria_Myxococcales_bacteriap25_uncultured-delta-proteobacterium	0.0070219	-3.30282
Bacteria_Firmicutes_Clostridia_Clostridiales_Ruminococcaceae_Ruminiclostridium-1	0.00717519	-3.3235
Bacteria_Bacteroidetes_Bacteroidetes-BD2-2_uncultured-Cytophagales-bacterium__	0.00732875	-2.48365
Bacteria_Planctomycetes_vadinHA49_uncultured-bacterium__	0.00734744	-2.0029
Bacteria_Proteobacteria_Alphaproteobacteria_Rhodospirillales_Rhodospirillaceae_Defluviicoccus	0.00750033	-2.07087
Bacteria_Nitrospirae_Nitrospira_Nitrospirales_Nitrospiraceae_Nitrospira	0.00759805	-2.12133
Bacteria_Chloroflexi_Anaerolineae_Anaerolineales_Anaerolineaceae_uncultured	0.00780509	-2.08719
Bacteria_Acidobacteria_Holophagae_Subgroup-10_Sva0725_uncultured-Acidobacteria-bacterium	0.00836905	-1.96521
Bacteria_Bacteroidetes_Flavobacteriia_Flavobacteriales_Flavobacteriaceae_Aquibacter	0.00881219	-1.53677
Bacteria_Bacteroidetes_Flavobacteriia_Flavobacteriales_Flavobacteriaceae_Tenacibaculum	0.00881219	1.52172
Bacteria_Bacteroidetes_Bacteroidetes-Incertae-Sedis_Order-III_Unknown-Family_Balneola	0.00916171	-2.17845
Bacteria_Acidobacteria_Subgroup-22_Other_Other_Other	0.00919452	-1.83241
Bacteria_Actinobacteria_Actinobacteria_Micrococcales_Demequinaceae_Demequina	0.00920267	2.68996
Bacteria_Planctomycetes_OM190_uncultured-bacterium__	0.00924954	-1.21101
Bacteria_Proteobacteria_Alphaproteobacteria_Rhizobiales_Phyllobacteriaceae_Aminobacter	0.0095458	-2.78435
Bacteria_Proteobacteria_Gammaproteobacteria_Oceanospirillales_Oceanospirillaceae_Pseudohongiella	0.0095458	1.10722
Bacteria_Proteobacteria_Gammaproteobacteria_Cellvibrionales_Halieaceae_Other	0.00958424	0.877629
Bacteria_Bacteroidetes_Flavobacteriia_Flavobacteriales_Flavobacteriaceae_Muricauda	0.0102661	-1.97639
Bacteria_Proteobacteria_Alphaproteobacteria_Sphingomonadales_Sphingomonadaceae_Sphingorhabdus	0.0106306	2.31659
Bacteria_Proteobacteria_Alphaproteobacteria_Rhodobacterales_Rhodobacteraceae_Paracoccus	0.0107227	-1.42599
Bacteria_Proteobacteria_Deltaproteobacteria_Myxococcales_bacteriap25_uncultured-organism	0.0109065	-3.41587
Bacteria_Proteobacteria_Gammaproteobacteria_Enterobacteriales_Enterobacteriaceae_Enterobacter	0.0114033	-3.30217
Bacteria_RBG-1-(Zixibacteria)_Other_Other_Other_Other	0.0114033	-2.43931
Bacteria_Proteobacteria_SPOTSOCT00m83_uncultured-organism__	0.0117514	-2.04331
Bacteria_Proteobacteria_Gammaproteobacteria_Pseudomonadales_Pseudomonadaceae_Pseudomonas	0.0118527	1.4877
Bacteria_Proteobacteria_Gammaproteobacteria_Cellvibrionales_Halieaceae_Halioglobus	0.0124742	1.86911
Bacteria_Proteobacteria_Deltaproteobacteria_Myxococcales_Sandaracinaceae_Sandaracinus	0.0127262	-1.61746
Bacteria_Spirochaetae_Spirochaetes_Spirochaetales_Spirochaetaceae_Spirochaeta-2	0.0134351	-1.69782
Bacteria_Bacteroidetes_SB-5_Other_Other_Other	0.0138475	-1.83873
Bacteria_Proteobacteria_Gammaproteobacteria_Oceanospirillales_SAR86-clade_uncultured-bacterium	0.0141522	-1.42327
Bacteria_Bacteroidetes_Flavobacteriia_Flavobacteriales_Other_Other	0.0141688	-1.75091
Bacteria_Ignavibacteriae_Ignavibacteria_Ignavibacteriales_BSV26_Other	0.0142261	-2.14543
Bacteria_Planctomycetes_Pla3-lineage_uncultured-bacterium__	0.0142261	-1.78768
Bacteria_Proteobacteria_Alphaproteobacteria_Caulobacterales_Hyphomonadaceae_uncultured-alpha-proteobacterium	0.0142923	-1.79973
Bacteria_Chloroflexi_Ardenticatenia_uncultured_uncultured-organism_	0.0147435	-3.0616
Bacteria_Bacteroidetes_Flavobacteriia_Flavobacteriales_Schleiferiaceae_Schleiferia	0.0147828	-1.91922
Bacteria_Proteobacteria_Deltaproteobacteria_Desulfuromonadales_Desulfuromonadaceae_Other	0.0155056	-1.88435
Bacteria_Proteobacteria_Alphaproteobacteria_Rhizobiales_PS1-clade_Ambiguous_taxa	0.0155103	-3.12575
Bacteria_Proteobacteria_Gammaproteobacteria_BD7-8-marine-group_Other_Other	0.0155103	1.71846
Bacteria_Planctomycetes_Planctomycetacia_Planctomycetales_Planctomycetaceae_Planctomyces	0.0158378	-1.37946
Bacteria_Proteobacteria_Deltaproteobacteria_Desulfobacterales_Desulfobulbaceae_Ambiguous_taxa	0.0160635	3.51078
Bacteria_Proteobacteria_Gammaproteobacteria_Alteromonadales_Alteromonadaceae_Salinimonas	0.016832	1.94416
Bacteria_Bacteroidetes_WCHB1-32_uncultured-bacterium__	0.0168825	-2.46797
Bacteria_Bacteroidetes_Flavobacteriia_Flavobacteriales_Flavobacteriaceae_Polaribacter-4	0.0169118	-1.9758
Bacteria_Bacteroidetes_Flavobacteriia_Flavobacteriales_NS9-marine-group_uncultured-bacterium	0.0175026	-1.7127
Bacteria_Deinococcus-Thermus_Deinococci_Deinococcales_Trueperaceae_Truepera	0.0175026	-1.69376
Bacteria_Bacteroidetes_SB-5_uncultured-organism__	0.0178925	-1.88378
Bacteria_Chloroflexi_Caldilineae_Caldilineales_Caldilineaceae_uncultured	0.0178925	-2.78187
Bacteria_Proteobacteria_Deltaproteobacteria_Oligoflexales_0319-6G20_uncultured-organism	0.0178925	-2.67367
Bacteria_Proteobacteria_Alphaproteobacteria_Rhodobacterales_Rhodobacteraceae_Ruegeria	0.0182178	1.18178
Bacteria_Fibrobacteres_Chitinivibrionia_possible-order-07_Other_Other	0.0192018	-2.70222
Bacteria_Proteobacteria_Alphaproteobacteria_Rhizobiales_Phyllobacteriaceae_Oricola	0.0197603	-1.5887
Bacteria_Proteobacteria_Deltaproteobacteria_Myxococcales_UASB-TL25_uncultured-organism	0.0197603	-1.92507
Bacteria_Acidobacteria_Subgroup-17_uncultured-bacterium__	0.0202457	-2.37029
Bacteria_Proteobacteria_Alphaproteobacteria_Rhodospirillales_Rhodospirillaceae_Magnetovibrio	0.0210121	1.53734
Bacteria_Verrucomicrobia_WCHB1-41_Other_Other_Other	0.0215162	-1.51407
Bacteria_Proteobacteria_Deltaproteobacteria_Desulfobacterales_Desulfobulbaceae_[Desulfobacterium]-catecholicum-group	0.0216104	-1.57013
Bacteria_Bacteroidetes_Sphingobacteriia_Sphingobacteriales_uncultured_uncultured-bacterium	0.023569	-1.32629
Bacteria_Chloroflexi_Ardenticatenia_uncultured_Other_Other	0.023569	-1.96059
Bacteria_Peregrinibacteria_uncultured-organism___	0.0236898	2.75468
Bacteria_Proteobacteria_SPOTSOCT00m83_uncultured-bacterium__	0.0239049	-1.24425
Bacteria_Bacteroidetes_Bacteroidia_Bacteroidales_Marinilabiaceae_Marinifilum	0.0239451	-2.0806
Bacteria_Acidobacteria_Holophagae_Subgroup-23_Ambiguous_taxa_	0.0239825	-1.58739
Bacteria_Proteobacteria_SPOTSOCT00m83_Ambiguous_taxa__	0.0241019	2.31028
Bacteria_Acidobacteria_Subgroup-22_Ambiguous_taxa__	0.024226	-1.66796
Bacteria_Proteobacteria_ARKDMS-49_uncultured-bacterium__	0.0244159	-1.78147
Bacteria_Proteobacteria_Gammaproteobacteria_Sva0071_Ambiguous_taxa_	0.0247263	1.37704
Bacteria_Bacteroidetes_Flavobacteriia_Flavobacteriales_Cryomorphaceae_Crocinitomix	0.0247408	-1.1484
Bacteria_Bacteroidetes_Bacteroidetes-BD2-2_Other_Other_Other	0.0253961	-1.54986
Bacteria_Proteobacteria_pItb-vmat-80_Other_Other_Other	0.0265666	1.56334
Bacteria_Proteobacteria_Deltaproteobacteria_Oligoflexales_0319-6G20_uncultured-bacterium	0.0268123	-2.65957
Bacteria_Proteobacteria_Gammaproteobacteria_Vibrionales_Vibrionaceae_Vibrio	0.026874	1.31797
Bacteria_Proteobacteria_Deltaproteobacteria_Desulfuromonadales_Other_Other	0.0269594	-1.5132
Bacteria_Proteobacteria_Gammaproteobacteria_Cellvibrionales_Spongiibacteraceae_uncultured	0.0269594	2.84937
Bacteria_Bacteroidetes_Bacteroidetes-BD2-2_Ambiguous_taxa__	0.0271751	-1.52396
Bacteria_Proteobacteria_Deltaproteobacteria_Myxococcales_BIrii41_uncultured-bacterium	0.0271751	-1.67454
Bacteria_Acidobacteria_Subgroup-17_Other_Other_Other	0.0274362	-2.60972
Bacteria_Proteobacteria_Deltaproteobacteria_Myxococcales_Nannocystaceae_Nannocystis	0.0274362	1.7252
Bacteria_Planctomycetes_OM190_uncultured-planctomycete__	0.0275032	-1.75181
Bacteria_Proteobacteria_Alphaproteobacteria_Rhodobacterales_Rhodobacteraceae_Thalassococcus	0.0276955	1.4297
Bacteria_Proteobacteria_Proteobacteria-Incertae-Sedis_Unknown-Order_Unknown-Family_Candidatus-Tenderia	0.027763	1.32214
Bacteria_Proteobacteria_Alphaproteobacteria_Rhodobacterales_Rhodobacteraceae_uncultured	0.0290501	-0.984268
Bacteria_Proteobacteria_Alphaproteobacteria_Rhizobiales_Rhodobiaceae_Rhodobium	0.0303372	-1.64508
Bacteria_Proteobacteria_Deltaproteobacteria_Desulfobacterales_Desulfobacteraceae_uncultured-delta-proteobacterium	0.0305145	-2.69219
Bacteria_Acidobacteria_Holophagae_Subgroup-10_CA002_uncultured-bacterium	0.0311087	-1.3251
Bacteria_Gemmatimonadetes_Gemmatimonadetes_Gemmatimonadales_Gemmatimonadaceae_uncultured	0.0311087	-1.62526
Bacteria_Proteobacteria_Alphaproteobacteria_Rhizobiales_Rhizobiales-Incertae-Sedis_Other	0.0311087	2.95952
Bacteria_Bacteroidetes_Bacteroidia_Bacteroidales_Prolixibacteraceae_Sunxiuqinia	0.0311386	-3.10964
Bacteria_Proteobacteria_Alphaproteobacteria_Rhizobiales_Rhizobiaceae_Shinella	0.0315173	-2.27159
Bacteria_Proteobacteria_Gammaproteobacteria_Alteromonadales_Alteromonadaceae_uncultured	0.0323376	2.26721
Bacteria_Chloroflexi_Ardenticatenia_uncultured_uncultured-bacterium_	0.0327527	-1.71388
Bacteria_Planctomycetes_Phycisphaerae_MSBL9_Other_Other	0.0332577	-1.88158
Bacteria_Elusimicrobia_Elusimicrobia_MVP-88_uncultured-bacterium_	0.0333987	-3.45598
Bacteria_Firmicutes_Bacilli_Bacillales_Family-XII_Exiguobacterium	0.0338124	-2.44478
Bacteria_Proteobacteria_Gammaproteobacteria_Legionellales_Coxiellaceae_Coxiella	0.0338124	2.00523
Bacteria_Proteobacteria_Gammaproteobacteria_Alteromonadales_Colwelliaceae_Other	0.0341214	1.88182
Bacteria_Proteobacteria_Gammaproteobacteria_HOC36_uncultured-gamma-proteobacterium_	0.0341214	-1.25463
Bacteria_Bacteroidetes_Sphingobacteriia_Sphingobacteriales_Lentimicrobiaceae_uncultured-bacterium	0.034236	-1.6615
Bacteria_Proteobacteria_Alphaproteobacteria_Caulobacterales_Caulobacteraceae_Brevundimonas	0.034236	-3.88685
Bacteria_Proteobacteria_Alphaproteobacteria_Caulobacterales_Hyphomonadaceae_Hyphomonas	0.0345182	-1.48707
Bacteria_LCP-89_uncultured-bacterium___	0.0353445	-1.83606
Bacteria_Bacteroidetes_Flavobacteriia_Flavobacteriales_Cryomorphaceae_Other	0.0355354	1.60486
Bacteria_Bacteroidetes_Flavobacteriia_Flavobacteriales_Flavobacteriaceae_NS5-marine-group	0.0365226	-1.03632
Bacteria_Proteobacteria_Gammaproteobacteria_Alteromonadales_Alteromonadaceae_Aliagarivorans	0.0366667	-2.11144
Bacteria_Proteobacteria_Alphaproteobacteria_Rhizobiales_Aurantimonadaceae_Martelella	0.0366787	-4.5311
Bacteria_Proteobacteria_Alphaproteobacteria_Rhodospirillales_Rhodospirillaceae_Terasakiella	0.0366787	-1.81124
Bacteria_Proteobacteria_Gammaproteobacteria_HOC36_Ambiguous_taxa_	0.0398731	-1.85616
Bacteria_Planctomycetes_Phycisphaerae_CCM11a_Other_Other	0.0412382	-1.80948
Bacteria_Proteobacteria_Gammaproteobacteria_uncultured_Ambiguous_taxa_	0.0416394	-1.54884
Bacteria_Proteobacteria_Deltaproteobacteria_Desulfobacterales_Desulfobacteraceae_Other	0.041976	-1.50897
Bacteria_Actinobacteria_Acidimicrobiia_Acidimicrobiales_Acidimicrobiaceae_uncultured	0.0423009	-1.02717
Bacteria_Proteobacteria_Betaproteobacteria_Burkholderiales_Oxalobacteraceae_Other	0.0423153	-2.31274
Bacteria_Actinobacteria_Actinobacteria_Propionibacteriales_Propionibacteriaceae_Propionibacterium	0.0428076	-1.55658
Bacteria_Proteobacteria_Alphaproteobacteria_Rhodobacterales_Rhodobacteraceae_Pseudovibrio	0.0433342	1.20357
Bacteria_Proteobacteria_Deltaproteobacteria_NB1-j_Ambiguous_taxa_	0.0434216	-1.55055
Bacteria_Bacteroidetes_Bacteroidetes-vadinHA17_uncultured-bacterium__	0.0450839	-1.96753
Bacteria_Proteobacteria_Alphaproteobacteria_Parvularculales_Parvularculaceae_Other	0.0450839	-1.48756
Bacteria_Proteobacteria_Deltaproteobacteria_Desulfobacterales_Desulfobacteraceae_Desulfobacterium	0.0462544	-2.18349
Bacteria_Proteobacteria_Deltaproteobacteria_Myxococcales_PS-B29_Other	0.0462544	-2.10626
Bacteria_Bacteroidetes_Flavobacteriia_Flavobacteriales_NS7-marine-group_Other	0.0464228	-1.92215
Bacteria_Proteobacteria_Deltaproteobacteria_Myxococcales_VHS-B3-70_Other	0.0469066	-3.45821
Bacteria_Bacteroidetes_Bacteroidia_Bacteroidales_Other_Other	0.0483495	-1.76162
Bacteria_Ignavibacteriae_Ignavibacteria_Ignavibacteriales_IheB3-7_Other	0.0483495	-1.48191
Bacteria_Proteobacteria_Alphaproteobacteria_Caulobacterales_Other_Other	0.0483495	-2.41315
Bacteria_Proteobacteria_Deltaproteobacteria_Myxococcales_PS-B29_uncultured-bacterium	0.0483495	-1.99368
Bacteria_Proteobacteria_Gammaproteobacteria_Oceanospirillales_Oceanospirillaceae_Motiliproteus	0.0493608	1.73496
Bacteria_Bacteroidetes_Bacteroidia_Bacteroidales_Marinilabiaceae_[Cytophaga]-xylanolytica-group	0.0510941	2.23474
Bacteria_Fusobacteria_Fusobacteriia_Fusobacteriales_Leptotrichiaceae_uncultured	0.05167	1.82754
Bacteria_Proteobacteria_Alphaproteobacteria_Caulobacterales_Hyphomonadaceae_Other	0.05167	-1.37312
Bacteria_Proteobacteria_Deltaproteobacteria_Sva0485_uncultured-bacterium_	0.05167	-1.79079
Bacteria_Acidobacteria_AT-s3-28_uncultured-bacterium__	0.0520833	-2.11097
Bacteria_Proteobacteria_Alphaproteobacteria_Other_Other_Other	0.0520833	-0.686528
Bacteria_Latescibacteria_Other_Other_Other_Other	0.0522308	-1.59454
Bacteria_Proteobacteria_Gammaproteobacteria_Alteromonadales_Moritellaceae_Paramoritella	0.0530506	-2.15895
Bacteria_Proteobacteria_Alphaproteobacteria_Rhizobiales_Phyllobacteriaceae_Other	0.0531577	-0.899424
Bacteria_Bacteroidetes_Bacteroidetes-vadinHA17_Ambiguous_taxa__	0.0538589	-3.22425
Bacteria_Proteobacteria_Alphaproteobacteria_Rickettsiales_Rickettsiaceae_uncultured	0.055212	1.35928
Bacteria_Proteobacteria_Gammaproteobacteria_Oceanospirillales_MBAE14_uncultured-bacterium	0.0554676	1.10047
Bacteria_Proteobacteria_Gammaproteobacteria_Gammaproteobacteria-Incertae-Sedis_Unknown-Family_Other	0.0558329	-1.22146
Bacteria_Proteobacteria_Alphaproteobacteria_Rhodobacterales_Rhodobacteraceae_Thalassobius	0.0566363	1.03441
Bacteria_Proteobacteria_Proteobacteria-Incertae-Sedis_Unknown-Order_Unknown-Family_Candidatus-Thiobios	0.0572657	-1.18341
Bacteria_Proteobacteria_Deltaproteobacteria_SAR324-clade(Marine-group-B)_uncultured-organism_	0.0586899	-1.92666
Bacteria_Acidobacteria_Holophagae_Subgroup-10_CA002_Other	0.0590473	-1.61711
Bacteria_Proteobacteria_Gammaproteobacteria_Cellvibrionales_Cellvibrionaceae_Other	0.0590473	0.959896
Bacteria_Bacteroidetes_Flavobacteriia_Flavobacteriales_Flavobacteriaceae_Seonamhaeicola	0.0593038	-1.60458
Bacteria_Bacteroidetes_Bacteroidetes-vadinHA17_Other_Other_Other	0.0595022	1.89729
Bacteria_Bacteroidetes_Flavobacteriia_Flavobacteriales_Flavobacteriaceae_Gramella	0.0595022	-2.1478
Bacteria_Verrucomicrobia_R76-B128_uncultured-bacterium__	0.0595022	-3.0725
Bacteria_Acidobacteria_Subgroup-17_Ambiguous_taxa__	0.0619349	-2.56504
Bacteria_Actinobacteria_Acidimicrobiia_Acidimicrobiales_Acidimicrobiaceae_Ilumatobacter	0.0619349	-0.968098
Bacteria_Actinobacteria_OPB41_Other_Other_Other	0.0620711	-2.91242
Bacteria_Proteobacteria_Alphaproteobacteria_Rhodobacterales_Rhodobacteraceae_Tropicibacter	0.063288	1.48846
Bacteria_Proteobacteria_Gammaproteobacteria_X35_uncultured-bacterium_	0.0637016	-1.97936
Bacteria_Proteobacteria_Alphaproteobacteria_Rhodobacterales_Rhodobacteraceae_Halovulum	0.0641403	-1.06792
Bacteria_Proteobacteria_Deltaproteobacteria_Desulfobacterales_Desulfobacteraceae_Desulfotignum	0.0642508	-1.74385
Bacteria_Actinobacteria_Acidimicrobiia_Acidimicrobiales_OM1-clade_uncultured-actinobacterium	0.0651569	-1.67651
Bacteria_Proteobacteria_Gammaproteobacteria_Gammaproteobacteria-Incertae-Sedis_Unknown-Family_uncultured	0.0664368	0.982755
Bacteria_Proteobacteria_Alphaproteobacteria_Rhodospirillales_Rhodospirillales-Incertae-Sedis_Candidatus-Alysiosphaera	0.0667895	1.45074
Bacteria_Firmicutes_Clostridia_Clostridiales_Other_Other	0.0673955	-1.93612
Bacteria_Proteobacteria_Gammaproteobacteria_uncultured_uncultured-gamma-proteobacterium_	0.0681106	-0.994101
Bacteria_Acidobacteria_Subgroup-22_uncultured-Acidobacteria-bacterium__	0.0688288	-1.78505
Bacteria_Fibrobacteres_Fibrobacteria_Fibrobacterales_09D2Z48_uncultured-organism	0.0688288	3.06249
Bacteria_Proteobacteria_Alphaproteobacteria_Rhodobacterales_Rhodobacteraceae_Jannaschia	0.0688288	-1.15363
Bacteria_Proteobacteria_Alphaproteobacteria_Rhodobacterales_Rhodobacteraceae_Thioclava	0.0688288	-1.20946
Bacteria_Proteobacteria_Epsilonproteobacteria_Campylobacterales_Campylobacteraceae_Campylobacter	0.0688288	-2.55046
Bacteria_Proteobacteria_Gammaproteobacteria_Oceanospirillales_Oceanospirillaceae_Reinekea	0.0688288	1.46443
Bacteria_Proteobacteria_Milano-WF1B-44_Other_Other_Other	0.0688288	-1.51019
Bacteria_Proteobacteria_Betaproteobacteria_Hydrogenophilales_Hydrogenophilaceae_Other	0.0689652	-3.45766
Bacteria_Proteobacteria_Betaproteobacteria_Methylophilales_Methylophilaceae_OM43-clade	0.0692213	1.37054
Bacteria_Bacteroidetes_Bacteroidia_Bacteroidales_Prolixibacteraceae_Prolixibacter	0.0693927	-1.1966
Bacteria_Proteobacteria_Alphaproteobacteria_Rhodobacterales_Rhodobacteraceae_Sedimentitalea	0.0693927	0.96373
Bacteria_Ignavibacteriae_Ignavibacteria_Ignavibacteriales_IheB3-7_Ambiguous_taxa	0.069677	-1.44437
Bacteria_Proteobacteria_Alphaproteobacteria_Rhodobacterales_Rhodobacteraceae_Pseudophaeobacter	0.0700696	-1.83862
Bacteria_Proteobacteria_Alphaproteobacteria_Rhodobacterales_Rhodobacteraceae_Amylibacter	0.0714979	-2.22541
Bacteria_Proteobacteria_Deltaproteobacteria_Myxococcales_Eel-36e1D6_uncultured-bacterium	0.0714979	-1.45377
Bacteria_Proteobacteria_Deltaproteobacteria_Desulfarculales_Desulfarculaceae_Other	0.0718787	-2.53008
Bacteria_Bacteroidetes_Bacteroidetes-BD2-2_uncultured-bacterium__	0.0753572	1.32195
Bacteria_Proteobacteria_Gammaproteobacteria_SS1-B-09-64_Other_Other	0.0753572	1.88486
Bacteria_Proteobacteria_Deltaproteobacteria_Bdellovibrionales_Bacteriovoracaceae_Other	0.0770092	1.02882
Bacteria_Omnitrophica_Other_Other_Other_Other	0.0792986	-2.97821
Bacteria_Planctomycetes_Planctomycetacia_Planctomycetales_Planctomycetaceae_uncultured	0.0792986	-1.13298
Bacteria_Proteobacteria_Gammaproteobacteria_Sva0071_Other_Other	0.0837373	-1.05088
Bacteria_Proteobacteria_Gammaproteobacteria_Oceanospirillales_Oceanospirillaceae_Marinomonas	0.0837414	1.19942
Bacteria_Proteobacteria_Gammaproteobacteria_Xanthomonadales_Xanthomonadaceae_Stenotrophomonas	0.0862125	-2.57176
Bacteria_Proteobacteria_Betaproteobacteria_Burkholderiales_Oxalobacteraceae_Massilia	0.0865596	-2.48112
Bacteria_SBR1093_Other_Other_Other_Other	0.0886196	1.93708
Bacteria_Planctomycetes_Phycisphaerae_KCLunmb-38-53_Other_Other	0.089062	-2.21507
Bacteria_Proteobacteria_Alphaproteobacteria_Rhodospirillales_MSB-1E8_uncultured-bacterium	0.0899844	-1.73534
Bacteria_Firmicutes_Clostridia_Clostridiales_Ruminococcaceae_Other	0.0904934	-1.60807
Bacteria_Firmicutes_Bacilli_Bacillales_Staphylococcaceae_Staphylococcus	0.0912426	-1.23608
Bacteria_Fusobacteria_Fusobacteriia_Fusobacteriales_Fusobacteriaceae_Propionigenium	0.0912426	-1.44331
Bacteria_Firmicutes_Clostridia_Clostridiales_Family-XII_Fusibacter	0.0930768	0.997286
Bacteria_Proteobacteria_Alphaproteobacteria_Rhodobacterales_Rhodobacteraceae_Marinovum	0.0930768	-1.38427
Bacteria_Proteobacteria_Alphaproteobacteria_Rhodobacterales_Rhodobacteraceae_Litoreibacter	0.095033	-1.54044
Bacteria_Proteobacteria_Alphaproteobacteria_Alphaproteobacteria-Incertae-Sedis_uncultured_uncultured-bacterium	0.0968522	-1.13376
Bacteria_Bacteroidetes_Bacteroidetes-BD2-2_uncultured-Bacteroidetes-bacterium__	0.0980638	-1.37588
Bacteria_Bacteroidetes_Bacteroidia_Other_Other_Other	0.101939	-1.76795
Bacteria_Proteobacteria_Gammaproteobacteria_BD7-8-marine-group_uncultured-gamma-proteobacterium_	0.101939	1.12826
Bacteria_Proteobacteria_Gammaproteobacteria_KI89A-clade_Other_Other	0.10206	0.899956
Bacteria_Verrucomicrobia_WCHB1-41_uncultured-bacterium__	0.109755	-1.04042
Bacteria_Planctomycetes_Phycisphaerae_Other_Other_Other	0.109773	-2.03004
Bacteria_Proteobacteria_Gammaproteobacteria_Vibrionales_Vibrionaceae_Other	0.11304	1.07008
Bacteria_Actinobacteria_Actinobacteria_Corynebacteriales_Nocardiaceae_Rhodococcus	0.114256	2.76942
Bacteria_Proteobacteria_Alphaproteobacteria_Rhizobiales_OCS116-clade_uncultured-bacterium	0.117148	-0.964083
Bacteria_Firmicutes_Clostridia_Clostridiales_Christensenellaceae_uncultured	0.118545	-2.01281
Bacteria_Omnitrophica_Ambiguous_taxa___	0.118545	-1.76726
Bacteria_Proteobacteria_Alphaproteobacteria_Rhodobacterales_Rhodobacteraceae_Phaeomarinomonas	0.118545	1.07211
Bacteria_Acidobacteria_Holophagae_Subgroup-10_TK85_uncultured-bacterium	0.119862	1.184
Bacteria_Marinimicrobia-(SAR406-clade)_Other_Other_Other_Other	0.119862	-1.28742
Bacteria_Proteobacteria_Alphaproteobacteria_Caulobacterales_Hyphomonadaceae_Maricaulis	0.119862	1.95086
Bacteria_Proteobacteria_Deltaproteobacteria_Desulfobacterales_Desulfobulbaceae_MSBL7	0.119862	-1.36306
Bacteria_Proteobacteria_Alphaproteobacteria_Rhodobacterales_Rhodobacteraceae_Aestuariivita	0.122176	-2.27659
Bacteria_Actinobacteria_Acidimicrobiia_Acidimicrobiales_Acidimicrobiaceae_CL500-29-marine-group	0.122989	-1.40378
Bacteria_Bacteroidetes_Flavobacteriia_Flavobacteriales_Flavobacteriaceae_Mesoflavibacter	0.124359	-1.19206
Bacteria_Proteobacteria_Gammaproteobacteria_uncultured_uncultured-bacterium_	0.124359	-0.907479
Bacteria_Proteobacteria_Alphaproteobacteria_ss1-B-07-44_Other_Other	0.126749	1.53178
Bacteria_Bacteroidetes_SB-5_uncultured-bacterium__	0.126858	-1.32004
Bacteria_Proteobacteria_Deltaproteobacteria_Myxococcales_Nannocystaceae_uncultured	0.126858	1.2386
Bacteria_Bacteroidetes_Cytophagia_Cytophagales_Flammeovirgaceae_Candidatus-Amoebophilus	0.129059	-1.23242
Bacteria_Fibrobacteres_Chitinivibrionia_possible-order-07_uncultured-bacterium_	0.129059	-1.6811
Bacteria_Fibrobacteres_Fibrobacteria_Fibrobacterales_SBYC_uncultured-organism	0.129059	-2.7033
Bacteria_Bacteroidetes_Bacteroidia_Bacteroidales_Marinilabiaceae_uncultured	0.129704	-1.15342
Bacteria_Planctomycetes_Phycisphaerae_MSBL9_uncultured-organism_	0.130076	-1.81083
Bacteria_Proteobacteria_Gammaproteobacteria_Alteromonadales_Pseudoalteromonadaceae_Other	0.133413	1.58486
Bacteria_Proteobacteria_Deltaproteobacteria_Oligoflexales_0319-6G20_Other	0.139884	-1.5184
Bacteria_Acidobacteria_Holophagae_Subgroup-10_Other_Other	0.140485	-1.3028
Bacteria_Fibrobacteres_Fibrobacteria_Fibrobacterales_Fibrobacteraceae_uncultured	0.140485	-1.43193
Bacteria_Proteobacteria_Gammaproteobacteria_Chromatiales_Ectothiorhodospiraceae_uncultured	0.140485	-1.10355
Bacteria_Bacteroidetes_Flavobacteriia_Flavobacteriales_Flavobacteriaceae_Maribacter	0.142364	-1.69519
Bacteria_Proteobacteria_Alphaproteobacteria_Sphingomonadales_Erythrobacteraceae_Ambiguous_taxa	0.142364	-1.14741
Bacteria_Proteobacteria_Alphaproteobacteria_Sphingomonadales_SWB04_uncultured-bacterium	0.142364	-2.98694
Bacteria_Proteobacteria_Deltaproteobacteria_Desulfobacterales_Desulfobacteraceae_uncultured-bacterium	0.142364	-1.48168
Bacteria_Proteobacteria_Gammaproteobacteria_34P16_uncultured-soil-bacterium_	0.142364	-2.28674
Bacteria_Chloroflexi_SAR202-clade_Ambiguous_taxa__	0.143398	1.5484
Bacteria_Proteobacteria_Alphaproteobacteria_Rhodobacterales_Rhodobacteraceae_Ketogulonicigenium	0.144959	-1.63511
Bacteria_Firmicutes_Clostridia_Clostridiales_Clostridiaceae-1_uncultured	0.14529	-2.19634
Bacteria_Firmicutes_Other_Other_Other_Other	0.14829	-1.69917
Bacteria_Proteobacteria_Alphaproteobacteria_Rickettsiales_SM2D12_uncultured-organism	0.149668	1.40099
Bacteria_Peregrinibacteria_Candidatus-Peribacteria_uncultured-bacterium__	0.149741	-2.965
Bacteria_Proteobacteria_Deltaproteobacteria_Desulfuromonadales_Desulfuromonadaceae_Desulfuromusa	0.151174	-1.54737
Bacteria_Proteobacteria_Betaproteobacteria_Rhodocyclales_Rhodocyclaceae_uncultured	0.152809	-1.59647
Bacteria_Bacteroidetes_Sphingobacteriia_Sphingobacteriales_S15A-MN91_uncultured-organism	0.154565	2.23252
Bacteria_Bacteroidetes_Sphingobacteriia_Sphingobacteriales_ST-12K33_uncultured-Cytophagales-bacterium	0.156784	2.35448
Bacteria_Planctomycetes_BD7-11_Other_Other_Other	0.157514	-1.54483
Bacteria_Proteobacteria_Betaproteobacteria_Nitrosomonadales_Gallionellaceae_Sideroxydans	0.157514	-1.60257
Bacteria_Proteobacteria_Alphaproteobacteria_Rhodobacterales_Rhodobacteraceae_Rhodobacter	0.159187	-1.21534
Bacteria_Actinobacteria_Acidimicrobiia_Acidimicrobiales_OM1-clade_Candidatus-Actinomarina	0.159912	-0.698848
Bacteria_Proteobacteria_Gammaproteobacteria_Vibrionales_Vibrionaceae_Catenococcus	0.159965	2.55532
Bacteria_RBG-1-(Zixibacteria)_uncultured-organism___	0.159965	-1.58422
Bacteria_Proteobacteria_Gammaproteobacteria_Thiotrichales_Piscirickettsiaceae_Marine-Methylotrophic-Group-3	0.161747	1.20009
Bacteria_Chloroflexi_Dehalococcoidia_MSBL5_uncultured-bacterium_	0.163607	-1.76068
Bacteria_Bacteroidetes_Flavobacteriia_Flavobacteriales_Flavobacteriaceae_Kordia	0.166911	-1.25779
Bacteria_Proteobacteria_Deltaproteobacteria_Myxococcales_Other_Other	0.166911	-1.48414
Bacteria_Planctomycetes_vadinHA49_uncultured-organism__	0.170027	-1.11815
Bacteria_Proteobacteria_Gammaproteobacteria_1013-28-CG33_Other_Other	0.17029	-1.0387
Bacteria_Bacteroidetes_Cytophagia_Cytophagales_Flammeovirgaceae_Fulvivirga	0.171199	1.08388
Bacteria_Gemmatimonadetes_MD2902-B12_uncultured-bacterium__	0.172023	-1.82779
Bacteria_Chlorobi_Chlorobia_Chlorobiales_Chlorobiaceae_uncultured	0.172091	-2.1457
Bacteria_Proteobacteria_Alphaproteobacteria_Sphingomonadales_Sphingomonadaceae_Sphingomonas	0.172131	-1.31339
Bacteria_Proteobacteria_Deltaproteobacteria_Syntrophobacterales_Syntrophaceae_uncultured	0.173226	-1.93464
Bacteria_Bacteroidetes_Flavobacteriia_Flavobacteriales_Cryomorphaceae_uncultured	0.175033	0.712551
Bacteria_Proteobacteria_Deltaproteobacteria_Bradymonadales_Other_Other	0.175771	-0.785479
Bacteria_TM6-(Dependentiae)_uncultured-bacterium___	0.175771	-1.10249
Bacteria_Proteobacteria_Gammaproteobacteria_Cellvibrionales_Porticoccaceae_C1-B045	0.178754	-0.713943
Bacteria_Bacteroidetes_Bacteroidetes-VC2.1-Bac22_Other_Other_Other	0.179213	-0.923838
Bacteria_Planctomycetes_Phycisphaerae_Phycisphaerales_Phycisphaeraceae_SM1A02	0.179585	-1.03442
Bacteria_Verrucomicrobia_Verrucomicrobiae_Verrucomicrobiales_Verrucomicrobiaceae_Roseibacillus	0.179625	-1.78603
Bacteria_Planctomycetes_Pla3-lineage_Other_Other_Other	0.17969	-1.93167
Bacteria_Proteobacteria_Alphaproteobacteria_Rickettsiales_SAR116-clade_uncultured-marine-bacterium	0.180194	-1.49867
Bacteria_Planctomycetes_OM190_uncultured-organism__	0.18033	-1.55532
Bacteria_Proteobacteria_Gammaproteobacteria_Legionellales_Legionellaceae_Legionella	0.18033	-2.45807
Bacteria_Proteobacteria_Gammaproteobacteria_Thiotrichales_Piscirickettsiaceae_endosymbionts	0.18033	-0.92568
Bacteria_Acidobacteria_Subgroup-9_uncultured-bacterium__	0.180347	-1.73492
Bacteria_BRC1_uncultured-organism___	0.180347	-1.42449
Bacteria_Acidobacteria_Holophagae_Subgroup-10_ABS-19_uncultured-bacterium	0.18385	-1.30897
Bacteria_Proteobacteria_Gammaproteobacteria_Pseudomonadales_Moraxellaceae_Acinetobacter	0.189449	1.22787
Bacteria_Proteobacteria_Epsilonproteobacteria_Campylobacterales_Helicobacteraceae_Sulfurimonas	0.191767	0.991482
Bacteria_Proteobacteria_Deltaproteobacteria_Myxococcales_UASB-TL25_Other	0.193048	-1.01434
Bacteria_Bacteroidetes_Sphingobacteriia_Sphingobacteriales_Lentimicrobiaceae_Other	0.19325	-1.01287
Bacteria_Proteobacteria_Epsilonproteobacteria_Campylobacterales_Helicobacteraceae_Rs-M59-termite-group	0.193539	1.88747
Bacteria_Proteobacteria_Alphaproteobacteria_Kordiimonadales_Kordiimonadaceae_Kordiimonas	0.20427	0.681925
Bacteria_AC1_uncultured-sediment-bacterium___	0.205265	-3.97592
Bacteria_Deferribacteres_Deferribacteres_Deferribacterales_Deferribacteraceae_Denitrovibrio	0.207663	-3.48186
Bacteria_Proteobacteria_Deltaproteobacteria_Myxococcales_MidBa8_Other	0.208763	-1.27044
Bacteria_Proteobacteria_Alphaproteobacteria_Rhodobacterales_Rhodobacteraceae_Rhodovulum	0.209432	-0.707215
Bacteria_Proteobacteria_Alphaproteobacteria_Sphingomonadales_Erythrobacteraceae_Other	0.209432	-0.858896
Bacteria_Proteobacteria_Gammaproteobacteria_1013-28-CG33_uncultured-bacterium_	0.210196	-1.03174
Bacteria_Proteobacteria_Gammaproteobacteria_Alteromonadales_Pseudoalteromonadaceae_Pseudoalteromonas	0.213027	1.13222
Bacteria_Elusimicrobia_Elusimicrobia_Lineage-IIc_uncultured-bacterium_	0.213507	-2.62252
Bacteria_Proteobacteria_Gammaproteobacteria_Cellvibrionales_Porticoccaceae_Other	0.213507	0.789254
Bacteria_Actinobacteria_Acidimicrobiia_Acidimicrobiales_Sva0996-marine-group_uncultured-bacterium	0.222798	-0.697707
Bacteria_Firmicutes_Clostridia_Clostridiales_Lachnospiraceae_Other	0.222927	-1.34936
Bacteria_KSB3-(Modulibacteria)_uncultured-organism___	0.222927	-1.20745
Bacteria_Latescibacteria_uncultured-organism___	0.222927	1.1267
Bacteria_Chloroflexi_JG30-KF-CM66_uncultured-bacterium__	0.224745	-4.08487
Bacteria_Gracilibacteria_uncultured-bacterium___	0.224832	-1.99357
Bacteria_Proteobacteria_JTB23_Other_Other_Other	0.225785	1.00122
Bacteria_Proteobacteria_Alphaproteobacteria_Rhodobacterales_Rhodobacteraceae_Phaeobacter	0.226769	1.35819
Bacteria_Proteobacteria_Gammaproteobacteria_KI89A-clade_uncultured-bacterium_	0.228431	-0.672712
Bacteria_Proteobacteria_Alphaproteobacteria_Rhizobiales_Xanthobacteraceae_Labrys	0.233796	-1.79005
Bacteria_Planctomycetes_Phycisphaerae_MSB-3A7-sediment-group_Other_Other	0.234795	-2.34591
Bacteria_Proteobacteria_Betaproteobacteria_Rhodocyclales_Rhodocyclaceae_Thauera	0.234795	-1.62269
Bacteria_AC1_Other_Other_Other_Other	0.241953	-2.2793
Bacteria_Actinobacteria_Actinobacteria_Micrococcales_Brevibacteriaceae_Brevibacterium	0.241953	-3.74046
Bacteria_Proteobacteria_Alphaproteobacteria_Rhodobacterales_Rhodobacteraceae_uncultured-bacterium	0.241953	-0.770413
Bacteria_Bacteroidetes_Bacteroidetes-Incertae-Sedis_Order-III_Unknown-Family_Other	0.243339	-1.99132
Bacteria_Planctomycetes_Phycisphaerae_Phycisphaerales_Phycisphaeraceae_Urania-1B-19-marine-sediment-group	0.246629	-1.21448
Bacteria_Proteobacteria_Deltaproteobacteria_Myxococcales_Eel-36e1D6_Other	0.249672	-1.03803
Bacteria_Proteobacteria_Alphaproteobacteria_Rhodobacterales_Rhodobacteraceae_Oceanicola	0.251047	1.00791
Bacteria_Bacteroidetes_Flavobacteriia_Flavobacteriales_Flavobacteriaceae_Actibacter	0.260101	0.565893
Bacteria_Verrucomicrobia_OPB35-soil-group_uncultured-bacterium__	0.260499	-0.669536
Bacteria_Chloroflexi_S085_uncultured-bacterium__	0.260636	2.02238
Bacteria_Bacteroidetes_Flavobacteriia_Flavobacteriales_Flavobacteriaceae_uncultured	0.260999	-0.674212
Bacteria_Verrucomicrobia_WCHB1-41_uncultured-Verrucomicrobia-bacterium__	0.262427	-1.13823
Bacteria_Proteobacteria_Deltaproteobacteria_Bdellovibrionales_Bacteriovoracaceae_Halobacteriovorax	0.263217	0.725172
Bacteria_Bacteroidetes_Flavobacteriia_Flavobacteriales_Cryomorphaceae_NS10-marine-group	0.266412	-1.18339
Bacteria_Bacteroidetes_Flavobacteriia_Flavobacteriales_Flavobacteriaceae_Zeaxanthinibacter	0.268964	-1.63312
Bacteria_Proteobacteria_Alphaproteobacteria_Rhodobacterales_Rhodobacteraceae_Litorimicrobium	0.271204	-1.59812
Bacteria_Proteobacteria_Alphaproteobacteria_ss1-B-07-44_uncultured-alpha-proteobacterium_	0.271773	1.28185
Bacteria_Proteobacteria_Gammaproteobacteria_Gammaproteobacteria-Incertae-Sedis_Unknown-Family_Thiohalophilus	0.272057	0.688281
Bacteria_Firmicutes_Clostridia_Clostridiales_Defluviitaleaceae_Defluviitaleaceae-UCG-011	0.275943	1.24059
Bacteria_Acidobacteria_Holophagae_Subgroup-10_CA002_Ambiguous_taxa	0.278268	-3.51933
Bacteria_Proteobacteria_Gammaproteobacteria_Acidiferrobacterales_Acidiferrobacteraceae_uncultured	0.27935	-1.21348
Bacteria_Proteobacteria_Deltaproteobacteria_Desulfobacterales_Desulfobulbaceae_Desulfopila	0.281696	-0.844024
Bacteria_Proteobacteria_Deltaproteobacteria_Myxococcales_PS-B29_uncultured-organism	0.281696	-1.22595
Bacteria_Proteobacteria_Gammaproteobacteria_Oceanospirillales_JL-ETNP-Y6_uncultured-marine-bacterium	0.281696	-1.65674
Bacteria_Proteobacteria_Deltaproteobacteria_Desulfuromonadales_Geobacteraceae_Geothermobacter	0.284407	-0.941927
Bacteria_Aminicenantes_uncultured-organism___	0.286207	-2.03586
Bacteria_Bacteroidetes_Bacteroidetes-Incertae-Sedis_Order-III_uncultured_Other	0.288451	0.849908
Bacteria_Proteobacteria_ARKICE-90_uncultured-bacterium__	0.288451	-0.812987
Bacteria_Proteobacteria_Gammaproteobacteria_Thiotrichales_Thiotrichaceae_Thiothrix	0.288451	-0.863032
Bacteria_Acidobacteria_Subgroup-26_uncultured-Acidobacteria-bacterium__	0.294404	-1.15936
Bacteria_Bacteroidetes_Bacteroidetes-VC2.1-Bac22_uncultured-Bacteroidetes-bacterium__	0.294404	-0.748785
Bacteria_Proteobacteria_Alphaproteobacteria_Rhodobacterales_Rhodobacteraceae_Other	0.294404	-0.493429
Bacteria_Proteobacteria_Alphaproteobacteria_Rickettsiales_MD3-55_Ambiguous_taxa	0.295304	1.35039
Bacteria_Proteobacteria_Deltaproteobacteria_SAR324-clade(Marine-group-B)_uncultured-bacterium_	0.297249	-0.621129
Bacteria_Bacteroidetes_Bacteroidetes-Incertae-Sedis_Order-III_Unknown-Family_Gracilimonas	0.298576	-1.49818
Bacteria_Chloroflexi_Dehalococcoidia_Dehalococcoidales_uncultured_uncultured-bacterium	0.298576	-1.34831
Bacteria_Proteobacteria_Deltaproteobacteria_Myxococcales_Blfdi19_Other	0.298576	-1.08758
Bacteria_Proteobacteria_Deltaproteobacteria_Myxococcales_MidBa8_uncultured-microorganism	0.298576	1.30466
Bacteria_Actinobacteria_Acidimicrobiia_Acidimicrobiales_Sva0996-marine-group_uncultured-actinobacterium	0.302517	-1.22194
Bacteria_Bacteroidetes_Flavobacteriia_Flavobacteriales_Flavobacteriaceae_Robiginitalea	0.306005	0.772067
Bacteria_Planctomycetes_Planctomycetacia_Planctomycetales_Planctomycetaceae_Rubripirellula	0.306005	-1.07901
Bacteria_Proteobacteria_Alphaproteobacteria_Sphingomonadales_Sphingomonadaceae_Blastomonas	0.306005	-2.25097
Bacteria_Proteobacteria_Alphaproteobacteria_Sphingomonadales_Sphingomonadaceae_Sphingobium	0.306005	-1.24801
Bacteria_Proteobacteria_Alphaproteobacteria_Sphingomonadales_Other_Other	0.306005	-0.718589
Bacteria_Bacteroidetes_Flavobacteriia_Flavobacteriales_Flavobacteriaceae_Flavobacterium	0.307166	-0.763958
Bacteria_Bacteroidetes_Sphingobacteriia_Sphingobacteriales_Saprospiraceae_Haliscomenobacter	0.307847	-1.8613
Bacteria_Proteobacteria_Proteobacteria-Incertae-Sedis_Unknown-Order_Unknown-Family_Other	0.309049	-1.00509
Bacteria_Proteobacteria_Alphaproteobacteria_Rhodobacterales_Rhodobacteraceae_Ambiguous_taxa	0.309787	-0.504425
Bacteria_Proteobacteria_Deltaproteobacteria_SAR324-clade(Marine-group-B)_Ambiguous_taxa_	0.313771	-1.52966
Bacteria_Proteobacteria_Alphaproteobacteria_Rhodobacterales_Rhodobacteraceae_Sulfitobacter	0.316894	-0.788948
Bacteria_Proteobacteria_Gammaproteobacteria_Chromatiales_Ectothiorhodospiraceae_Acidihalobacter	0.316894	-1.13802
Bacteria_Proteobacteria_Alphaproteobacteria_Rhizobiales_Methylobacteriaceae_Microvirga	0.317209	-1.45202
Bacteria_Actinobacteria_Thermoleophilia_Gaiellales_uncultured_Ambiguous_taxa	0.320252	-1.6692
Bacteria_Planctomycetes_Planctomycetacia_Planctomycetales_Planctomycetaceae_Pirellula	0.320252	-0.648054
Bacteria_Proteobacteria_Deltaproteobacteria_Myxococcales_UASB-TL25_uncultured-bacterium	0.320252	-1.12461
Bacteria_Proteobacteria_Gammaproteobacteria_Methylococcales_Crenotrichaceae_Crenothrix	0.320252	-0.893958
Bacteria_Proteobacteria_Gammaproteobacteria_Oceanospirillales_Oceanospirillaceae_Litoribacillus	0.321877	-1.89228
Bacteria_Proteobacteria_Elev-16S-509_uncultured-bacterium__	0.322235	-1.48975
Bacteria_Bacteroidetes_Flavobacteriia_Flavobacteriales_Flavobacteriaceae_Winogradskyella	0.323662	-0.726668
Bacteria_Proteobacteria_Gammaproteobacteria_Oceanospirillales_JL-ETNP-Y6_uncultured-bacterium	0.32413	-1.24433
Bacteria_Proteobacteria_Gammaproteobacteria_Alteromonadales_Alteromonadaceae_Neiella	0.326401	-1.37849
Bacteria_Proteobacteria_Alphaproteobacteria_Rhodobacterales_Rhodobacteraceae_Planktomarina	0.329342	-0.990736
Bacteria_Acidobacteria_Holophagae_Subgroup-23_uncultured-bacterium_	0.334952	-0.754563
Bacteria_Proteobacteria_Deltaproteobacteria_Desulfobacterales_Desulfobacteraceae_uncultured	0.334952	-0.795939
Bacteria_Proteobacteria_Alphaproteobacteria_Sphingomonadales_AKYG937_Other	0.335044	-1.30882
Bacteria_Bacteroidetes_Cytophagia_Cytophagales_Flammeovirgaceae_Reichenbachiella	0.338788	0.668311
Bacteria_Proteobacteria_Gammaproteobacteria_Alteromonadales_Pseudoalteromonadaceae_Algicola	0.339884	0.844227
Bacteria_Proteobacteria_Gammaproteobacteria_Thiotrichales_Piscirickettsiaceae_Other	0.340851	-0.780678
Bacteria_Proteobacteria_Gammaproteobacteria_Gammaproteobacteria-Incertae-Sedis_Unknown-Family_Sedimenticola	0.343262	-0.804263
Bacteria_Proteobacteria_Deltaproteobacteria_Bradymonadales_uncultured-delta-proteobacterium_	0.344907	0.710349
Bacteria_Tectomicrobia_Tectomicrobia-Incertae-Sedis_Unknown-Order_Unknown-Family_Candidatus-Entotheonella	0.347245	-1.18784
Bacteria_Acidobacteria_Holophagae_TPD-58_uncultured-bacterium_	0.347358	-1.44427
Bacteria_Actinobacteria_Acidimicrobiia_Acidimicrobiales_OM1-clade_Ambiguous_taxa	0.348983	-0.618687
Bacteria_Proteobacteria_Gammaproteobacteria_Oceanospirillales_Oceanospirillaceae_Oceanospirillum	0.349751	1.5533
Bacteria_Proteobacteria_Gammaproteobacteria_uncultured_uncultured-organism_	0.352273	-1.20054
Bacteria_Bacteroidetes_Bacteroidia_Bacteroidia-Incertae-Sedis_Draconibacteriaceae_uncultured	0.352975	-0.731962
Bacteria_Bacteroidetes_Flavobacteriia_Flavobacteriales_NS7-marine-group_Ambiguous_taxa	0.353506	-1.07787
Bacteria_Proteobacteria_Gammaproteobacteria_Thiotrichales_Thiotrichaceae_Methylohalomonas	0.354428	-0.892163
Bacteria_Proteobacteria_Deltaproteobacteria_Bdellovibrionales_Bacteriovoracaceae_uncultured	0.355341	0.533459
Bacteria_Bacteroidetes_Cytophagia_Cytophagales_Cytophagaceae_uncultured	0.357179	0.929733
Bacteria_Firmicutes_Clostridia_Clostridiales_Ruminococcaceae_Ruminiclostridium	0.357743	-1.47667
Bacteria_PAUC34f_uncultured-bacterium___	0.360286	-0.905018
Bacteria_Proteobacteria_Alphaproteobacteria_Rhodospirillales_Other_Other	0.360286	0.828798
Bacteria_Proteobacteria_ARKICE-90_uncultured-marine-bacterium__	0.360525	-0.980981
Bacteria_Proteobacteria_Deltaproteobacteria_Desulfobacterales_Desulfobacteraceae_Desulfonema	0.360525	-0.845935
Bacteria_Proteobacteria_Deltaproteobacteria_Myxococcales_Phaselicystidaceae_Phaselicystis	0.360525	-1.23005
Bacteria_Proteobacteria_pItb-vmat-80_uncultured-bacterium__	0.360525	-1.52566
Bacteria_Gemmatimonadetes_BD2-11-terrestrial-group_uncultured-bacterium__	0.362182	-0.658236
Bacteria_Proteobacteria_Deltaproteobacteria_Myxococcales_Sandaracinaceae_uncultured	0.362182	-0.567636
Bacteria_Proteobacteria_Gammaproteobacteria_Thiotrichales_Piscirickettsiaceae_Methylophaga	0.363613	-0.666857
Bacteria_Bacteroidetes_Flavobacteriia_Flavobacteriales_Flavobacteriaceae_Salegentibacter	0.365718	-1.79607
Bacteria_Planctomycetes_Phycisphaerae_C86_uncultured-bacterium_	0.368051	-1.20607
Bacteria_Proteobacteria_Epsilonproteobacteria_Campylobacterales_Helicobacteraceae_Sulfuricurvum	0.368682	-1.93605
Bacteria_Verrucomicrobia_OPB35-soil-group_Ambiguous_taxa__	0.368682	0.888119
Bacteria_Proteobacteria_Alphaproteobacteria_Rhizobiales_Beijerinckiaceae_Other	0.368901	-3.0475
Bacteria_Proteobacteria_Deltaproteobacteria_Desulfuromonadales_Geobacteraceae_Geoalkalibacter	0.369876	0.918937
Bacteria_Proteobacteria_Gammaproteobacteria_BD7-8-marine-group_uncultured-marine-bacterium_	0.371983	1.31809
Bacteria_Planctomycetes_vadinHA49_uncultured-planctomycete__	0.372896	-1.44553
Bacteria_Proteobacteria_Betaproteobacteria_Nitrosomonadales_Gallionellaceae_uncultured	0.372896	-1.96772
Bacteria_Cloacimonetes_MSBL8_uncultured-bacterium__	0.374898	-1.13278
Bacteria_Proteobacteria_Deltaproteobacteria_SAR324-clade(Marine-group-B)_uncultured-delta-proteobacterium_	0.375878	-1.18407
Bacteria_Bacteroidetes_Flavobacteriia_Flavobacteriales_Flavobacteriaceae_Ulvibacter	0.376374	-0.61244
Bacteria_Firmicutes_Clostridia_Clostridiales_Lachnospiraceae_Epulopiscium	0.376374	-1.43476
Bacteria_Proteobacteria_ARKICE-90_uncultured-gamma-proteobacterium__	0.378474	0.976347
Bacteria_Proteobacteria_Deltaproteobacteria_Bdellovibrionales_Bacteriovoracaceae_Peredibacter	0.378474	-0.558737
Bacteria_Firmicutes_Clostridia_Clostridiales_Clostridiaceae-1_Clostridium-sensu-stricto-1	0.389307	-1.18957
Bacteria_Proteobacteria_Deltaproteobacteria_Myxococcales_VHS-B4-70_Other	0.390134	-0.97407
Bacteria_Proteobacteria_Deltaproteobacteria_NB1-j_uncultured-delta-proteobacterium_	0.393236	-0.919779
Bacteria_Proteobacteria_Gammaproteobacteria_Gammaproteobacteria-Incertae-Sedis_Unknown-Family_Thiohalomonas	0.395516	-0.598403
Bacteria_Bacteroidetes_Bacteroidia_Bacteroidia-Incertae-Sedis_Draconibacteriaceae_Other	0.402173	-0.682254
Bacteria_Planctomycetes_Pla4-lineage_uncultured-planctomycete__	0.402333	1.01985
Bacteria_Acidobacteria_Holophagae_Subgroup-10_TK85_Other	0.403427	0.63802
Bacteria_Bacteroidetes_Bacteroidia_Bacteroidales_Porphyromonadaceae_uncultured	0.406272	-0.846068
Bacteria_Bacteroidetes_Flavobacteriia_Flavobacteriales_Cryomorphaceae_Owenweeksia	0.406272	0.675383
Bacteria_Gemmatimonadetes_BD2-11-terrestrial-group_Other_Other_Other	0.406272	0.635116
Bacteria_Proteobacteria_Alphaproteobacteria_Rhodobacterales_Rhodobacteraceae_Roseivivax	0.406698	0.361493
Bacteria_Proteobacteria_Deltaproteobacteria_Desulfuromonadales_Sva1033_Other	0.406869	-0.725373
Bacteria_Bacteroidetes_Flavobacteriia_Flavobacteriales_Flavobacteriaceae_Dokdonia	0.410578	-1.5477
Bacteria_Bacteroidetes_Flavobacteriia_Flavobacteriales_NS9-marine-group_uncultured-marine-bacterium	0.412388	-2.52255
Bacteria_Bacteroidetes_Bacteroidetes-VC2.1-Bac22_uncultured-bacterium__	0.41291	-0.661439
Bacteria_Actinobacteria_Actinobacteria_Propionibacteriales_Nocardioidaceae_Nocardioides	0.412944	-2.41678
Bacteria_Proteobacteria_Gammaproteobacteria_Cellvibrionales_Halieaceae_Ambiguous_taxa	0.412987	0.770392
Bacteria_Aminicenantes_uncultured-Aminicenantes-bacterium___	0.415084	-0.970118
Bacteria_BRC1_uncultured-bacterium___	0.415084	-2.02274
Bacteria_Bacteroidetes_Bacteroidetes-BD2-2_uncultured-organism__	0.415084	-0.74336
Bacteria_Planctomycetes_Pla4-lineage_uncultured-bacterium__	0.415084	-0.85659
Bacteria_Actinobacteria_Other_Other_Other_Other	0.416392	1.22007
Bacteria_Proteobacteria_Gammaproteobacteria_Legionellales_Coxiellaceae_uncultured	0.416392	-1.67315
Bacteria_Chloroflexi_Dehalococcoidia_GIF3_uncultured-bacterium_	0.416934	-1.15442
Bacteria_Hydrogenedentes_uncultured-bacterium___	0.425894	-1.07666
Bacteria_Microgenomates_Candidatus-Pacebacteria_uncultured-bacterium__	0.425894	-1.57388
Bacteria_Proteobacteria_Deltaproteobacteria_Oligoflexales_Oligoflexaceae_Other	0.43212	1.77119
Bacteria_Bacteroidetes_Flavobacteriia_Flavobacteriales_Flavobacteriaceae_NS4-marine-group	0.43339	-0.512746
Bacteria_Firmicutes_Bacilli_Bacillales_Bacillaceae_Bacillus	0.433407	-1.2651
Bacteria_Proteobacteria_Alphaproteobacteria_Rhizobiales_PS1-clade_uncultured-bacterium	0.433407	-0.962127
Bacteria_Firmicutes_Bacilli_Bacillales_Alicyclobacillaceae_Tumebacillus	0.435398	-0.714831
Bacteria_Verrucomicrobia_OPB35-soil-group_Other_Other_Other	0.435472	0.856311
Bacteria_Ignavibacteriae_Ignavibacteria_Ignavibacteriales_IheB3-7_uncultured-bacterium	0.436286	-0.694729
Bacteria_Proteobacteria_Deltaproteobacteria_Myxococcales_MidBa8_uncultured-delta-proteobacterium	0.436286	-0.810101
Bacteria_Proteobacteria_Alphaproteobacteria_Rhizobiales_uncultured_uncultured-bacterium	0.43902	-0.89354
Bacteria_Actinobacteria_Thermoleophilia_Gaiellales_uncultured_uncultured-bacterium	0.439834	-0.8289
Bacteria_Bacteroidetes_Cytophagia_Cytophagales_Flammeovirgaceae_uncultured	0.439834	0.378947
Bacteria_Proteobacteria_Alphaproteobacteria_Sphingomonadales_Erythrobacteraceae_Erythrobacter	0.439834	-0.53425
Bacteria_Proteobacteria_Alphaproteobacteria_Rhizobiales_Rhodobiaceae_uncultured	0.441817	0.474245
Bacteria_Proteobacteria_Other_Other_Other_Other	0.445179	-0.280858
Bacteria_Proteobacteria_Deltaproteobacteria_Syntrophobacterales_Syntrophaceae_Smithella	0.445186	-2.68554
Bacteria_Actinobacteria_Actinobacteria_Micrococcales_Micrococcaceae_Arthrobacter	0.449369	-0.625877
Bacteria_Proteobacteria_Epsilonproteobacteria_Other_Other_Other	0.449369	-3.11344
Bacteria_Chloroflexi_SBR2076_uncultured-bacterium__	0.455291	-1.30059
Bacteria_Proteobacteria_Gammaproteobacteria_Cellvibrionales_Cellvibrionaceae_Cellvibrio	0.45725	0.64804
Bacteria_Bacteroidetes_Cytophagia_Cytophagales_Flammeovirgaceae_Ekhidna	0.457483	0.626341
Bacteria_Actinobacteria_Actinobacteria_Corynebacteriales_Dietziaceae_Dietzia	0.464305	-1.46525
Bacteria_Marinimicrobia-(SAR406-clade)_uncultured-organism___	0.465907	1.13055
Bacteria_Proteobacteria_Gammaproteobacteria_Chromatiales_Chromatiaceae_Thiohalocapsa	0.468966	-0.760474
Bacteria_Bacteroidetes_Bacteroidetes-Incertae-Sedis_Order-II_Rhodothermaceae_Other	0.469177	-1.60833
Bacteria_Bacteroidetes_Flavobacteriia_Flavobacteriales_Flavobacteriaceae_Other	0.469528	-0.402039
Bacteria_Proteobacteria_Alphaproteobacteria_Rhodospirillales_Rhodospirillaceae_AEGEAN-169-marine-group	0.47106	-0.931299
Bacteria_Proteobacteria_Deltaproteobacteria_Myxococcales_bacteriap25_uncultured-bacterium	0.47106	-0.94256
Bacteria_Acidobacteria_Subgroup-21_uncultured-bacterium__	0.476218	-1.26262
Bacteria_Actinobacteria_Acidimicrobiia_Acidimicrobiales_Iamiaceae_Iamia	0.476218	-1.01883
Bacteria_Bacteroidetes_Cytophagia_Cytophagales_Flammeovirgaceae_Cesiribacter	0.476218	-2.22899
Bacteria_Proteobacteria_Gammaproteobacteria_Oceanospirillales_SAR86-clade_Ambiguous_taxa	0.476218	-0.567872
Bacteria_Chlorobi_Chlorobia_Chlorobiales_OPB56_uncultured-organism	0.480895	1.29353
Bacteria_Bacteroidetes_Sphingobacteriia_Sphingobacteriales_uncultured_Other	0.486085	-0.522245
Bacteria_Actinobacteria_Actinobacteria_Micrococcales_Micrococcaceae_Kocuria	0.487822	-0.865957
Bacteria_Latescibacteria_Latescibacteria-Incertae-Sedis_Unknown-Order_Unknown-Family_Candidatus-Latescibacter	0.490578	1.19919
Bacteria_Actinobacteria_Acidimicrobiia_Acidimicrobiales_OM1-clade_Other	0.491209	0.590012
Bacteria_Firmicutes_Bacilli_Bacillales_Staphylococcaceae_Other	0.496576	-1.14539
Bacteria_Proteobacteria_Gammaproteobacteria_Oceanospirillales_Oceanospirillaceae_Balneatrix	0.497334	0.880085
Bacteria_Actinobacteria_Thermoleophilia_Solirubrobacterales_0319-6M6_uncultured-bacterium	0.497817	-1.61739
Bacteria_Planctomycetes_OM190_Ambiguous_taxa__	0.497817	-0.628928
Bacteria_Proteobacteria_Gammaproteobacteria_Oceanospirillales_OM182-clade_Ambiguous_taxa	0.497817	1.11561
Bacteria_TM6-(Dependentiae)_uncultured-organism___	0.497817	-1.4879
Bacteria_Proteobacteria_Alphaproteobacteria_Caulobacterales_Hyphomonadaceae_Oceanicaulis	0.499002	0.793687
Bacteria_Proteobacteria_Gammaproteobacteria_HTA4_Other_Other	0.499002	-0.818228
Bacteria_Proteobacteria_Alphaproteobacteria_Rhizobiales_Hyphomicrobiaceae_Hyphomicrobium	0.503707	-0.473764
Bacteria_Proteobacteria_Gammaproteobacteria_Cellvibrionales_Halieaceae_Luminiphilus	0.504092	0.586825
Bacteria_Proteobacteria_Gammaproteobacteria_Cellvibrionales_Halieaceae_Pseudohaliea	0.508189	0.656445
Bacteria_Acidobacteria_Holophagae_Subgroup-10_NS72_uncultured-bacterium	0.508464	-0.975729
Bacteria_Proteobacteria_Gammaproteobacteria_Oceanospirillales_OM182-clade_uncultured-bacterium	0.508464	-0.729142
Bacteria_Proteobacteria_Alphaproteobacteria_SAR11-clade_Other_Other	0.520347	-1.09256
Bacteria_Bacteroidetes_Flavobacteriia_Flavobacteriales_Flavobacteriaceae_uncultured-bacterium	0.523108	-1.29058
Bacteria_Proteobacteria_Gammaproteobacteria_Cellvibrionales_Halieaceae_Congregibacter	0.524928	-0.64982
Bacteria_Verrucomicrobia_OPB35-soil-group_uncultured-prokaryote__	0.525778	-1.5142
Bacteria_Acidobacteria_Holophagae_Acanthopleuribacterales_Acanthopleuribacteraceae_Thermotomaculum	0.527542	1.20131
Bacteria_Firmicutes_Clostridia_Clostridiales_Peptococcaceae_uncultured	0.527542	-1.56629
Bacteria_PAUC34f_Other_Other_Other_Other	0.527542	-1.0762
Bacteria_Planctomycetes_Phycisphaerae_MSB-3A7-sediment-group_uncultured-organism_	0.527542	-3.87247
Bacteria_Proteobacteria_Alphaproteobacteria_SAR11-clade_Surface-1_Other	0.527542	-0.832117
Bacteria_Proteobacteria_Gammaproteobacteria_Thiotrichales_Thiotrichaceae_Candidatus-Marithrix	0.527542	-1.78062
Bacteria_Proteobacteria_Betaproteobacteria_Burkholderiales_Comamonadaceae_Other	0.527882	-1.03727
Bacteria_Chlorobi_Chlorobia_Chlorobiales_OPB56_uncultured-bacterium	0.52903	-0.697676
Bacteria_Bacteroidetes_Flavobacteriia_Flavobacteriales_NS9-marine-group_Other	0.530973	-0.527351
Bacteria_Proteobacteria_Deltaproteobacteria_Apal-E12_Other_Other	0.530973	-2.13566
Bacteria_Aminicenantes_Other_Other_Other_Other	0.532188	-0.923991
Bacteria_Proteobacteria_Betaproteobacteria_Methylophilales_Methylophilaceae_uncultured	0.534059	-0.552746
Bacteria_Firmicutes_Clostridia_Clostridiales_Family-XI_Anaerococcus	0.539557	-0.941438
Bacteria_Bacteroidetes_Bacteroidetes-VC2.1-Bac22_Ambiguous_taxa__	0.540823	-0.65483
Bacteria_Bacteroidetes_Sphingobacteriia_Sphingobacteriales_CMW-169_uncultured-bacterium	0.547344	1.03882
Bacteria_Proteobacteria_Betaproteobacteria_Hydrogenophilales_Hydrogenophilaceae_uncultured	0.554983	-0.539412
Bacteria_Chlorobi_Chlorobia_Chlorobiales_OPB56_Other	0.556511	-0.840184
Bacteria_Bacteroidetes_Bacteroidetes-Incertae-Sedis_Order-III_uncultured_uncultured-bacterium	0.557202	1.12969
Bacteria_Gemmatimonadetes_BD2-11-terrestrial-group_uncultured-Gemmatimonadetes-bacterium__	0.559399	-0.923114
Bacteria_Verrucomicrobia_Verrucomicrobia-Incertae-Sedis_Unknown-Order_Unknown-Family_Candidatus-Methylacidiphilum	0.559399	-1.21788
Bacteria_Proteobacteria_Alphaproteobacteria_Rhodobacterales_Rhodobacteraceae_Actibacterium	0.562619	-0.30198
Bacteria_Actinobacteria_Actinobacteria_PeM15_Other_Other	0.562962	-1.12471
Bacteria_Proteobacteria_Gammaproteobacteria_Vibrionales_Vibrionaceae_Aliivibrio	0.563092	1.37416
Bacteria_Proteobacteria_Betaproteobacteria_Nitrosomonadales_Gallionellaceae_Other	0.564156	-1.08362
Bacteria_Bacteroidetes_Flavobacteriia_Flavobacteriales_Flavobacteriaceae_Myroides	0.564333	-0.943189
Bacteria_Chloroflexi_SAR202-clade_Other_Other_Other	0.564333	-0.776339
Bacteria_Marinimicrobia-(SAR406-clade)_Ambiguous_taxa___	0.564333	-0.961218
Bacteria_Proteobacteria_Alphaproteobacteria_Rhizobiales_Bradyrhizobiaceae_Bradyrhizobium	0.564333	-1.70769
Bacteria_Proteobacteria_Alphaproteobacteria_Rhodobacterales_Rhodobacteraceae_Sagittula	0.564333	0.849907
Bacteria_Gemmatimonadetes_PAUC43f-marine-benthic-group_Other_Other_Other	0.564899	-0.639879
Bacteria_Proteobacteria_Gammaproteobacteria_WN-HWB-116_uncultured-gamma-proteobacterium_	0.564899	-1.00048
Bacteria_Gemmatimonadetes_BD2-11-terrestrial-group_Ambiguous_taxa__	0.56555	-0.727593
Bacteria_Actinobacteria_Thermoleophilia_Solirubrobacterales_Elev-16S-1332_uncultured-bacterium	0.566333	-1.11926
Bacteria_Bacteroidetes_Flavobacteriia_Flavobacteriales_Flavobacteriaceae_Ornithobacterium	0.566333	1.41798
Bacteria_Proteobacteria_Gammaproteobacteria_Vibrionales_Vibrionaceae_uncultured	0.56772	1.34395
Bacteria_Proteobacteria_JTB23_uncultured-bacterium__	0.56772	-1.14544
Bacteria_Proteobacteria_Alphaproteobacteria_Parvularculales_Parvularculaceae_Amphiplicatus	0.568678	0.721187
Bacteria_Verrucomicrobia_WCHB1-41_uncultured-organism__	0.568678	-0.609545
Bacteria_Firmicutes_Clostridia_Other_Other_Other	0.569272	-2.6887
Bacteria_Proteobacteria_Deltaproteobacteria_Bdellovibrionales_Bdellovibrionaceae_Bdellovibrio	0.570134	0.421062
Bacteria_Ignavibacteriae_Ignavibacteria_Ignavibacteriales_IheB3-7_uncultured-Chlorobi-bacterium	0.575565	-0.882934
Bacteria_Proteobacteria_Deltaproteobacteria_Desulfobacterales_Desulfobacteraceae_Desulfoconvexum	0.57592	-1.61489
Bacteria_WS2_Other_Other_Other_Other	0.578437	-1.29941
Bacteria_Proteobacteria_Alphaproteobacteria_Alphaproteobacteria-Incertae-Sedis_uncultured_uncultured-organism	0.578473	-0.751192
Bacteria_Proteobacteria_Alphaproteobacteria_Rhodospirillales_Rhodospirillaceae_Pelagibius	0.578473	0.495435
Bacteria_Proteobacteria_Deltaproteobacteria_Desulfobacterales_Desulfobulbaceae_Desulfotalea	0.578473	-0.783795
Bacteria_Acidobacteria_d142_uncultured-bacterium__	0.57986	-1.01262
Bacteria_Proteobacteria_Alphaproteobacteria_Rickettsiales_SAR116-clade_Ambiguous_taxa	0.580082	-1.34607
Bacteria_Proteobacteria_Alphaproteobacteria_Sphingomonadales_Sphingomonadaceae_Sphingopyxis	0.580082	-0.529724
Bacteria_Hydrogenedentes_Other_Other_Other_Other	0.581153	-0.826548
Bacteria_Proteobacteria_Gammaproteobacteria_Oceanospirillales_SS1-B-06-26_Ambiguous_taxa	0.581538	1.06866
Bacteria_Proteobacteria_Gammaproteobacteria_Cellvibrionales_Spongiibacteraceae_Spongiibacter	0.58539	0.771474
Bacteria_Actinobacteria_Actinobacteria_Corynebacteriales_Corynebacteriaceae_Turicella	0.585551	-0.660445
Bacteria_Planctomycetes_Phycisphaerae_CCM11a_uncultured-Planctomycetales-bacterium_	0.585551	-1.05253
Bacteria_Proteobacteria_Alphaproteobacteria_Rhodospirillales_Rhodospirillaceae_OM75-clade	0.585551	0.687081
Bacteria_Proteobacteria_Deltaproteobacteria_Desulfobacterales_Desulfobulbaceae_Desulfocapsa	0.585551	0.511659
Bacteria_Proteobacteria_Gammaproteobacteria_Cellvibrionales_Porticoccaceae_SAR92-clade	0.585551	0.368854
Bacteria_Proteobacteria_Alphaproteobacteria_Rhizobiales_Hyphomicrobiaceae_Filomicrobium	0.585676	-0.413044
Bacteria_Omnitrophica_uncultured-organism___	0.590837	-1.75948
Bacteria_Proteobacteria_Alphaproteobacteria_Rhizobiales_Bartonellaceae_Bartonella	0.591456	-0.629448
Bacteria_Proteobacteria_Epsilonproteobacteria_Campylobacterales_Campylobacteraceae_Arcobacter	0.591549	-0.514018
Bacteria_Proteobacteria_Gammaproteobacteria_Xanthomonadales_JTB255-marine-benthic-group_uncultured-gamma-proteobacterium	0.591549	0.262623
Bacteria_Planctomycetes_vadinHA49_bacterium-UW-659-2-F09__	0.593337	0.782345
Bacteria_Proteobacteria_Gammaproteobacteria_Oceanospirillales_OM182-clade_Other	0.593337	0.490739
Bacteria_Bacteroidetes_SB-5_Ambiguous_taxa__	0.600053	-0.93364
Bacteria_Proteobacteria_AEGEAN-245_Ambiguous_taxa__	0.600053	0.603476
Bacteria_Firmicutes_Clostridia_Clostridiales_Lachnospiraceae_Vallitalea	0.607435	0.868822
Bacteria_Proteobacteria_Gammaproteobacteria_Cellvibrionales_Cellvibrionaceae_Simiduia	0.613182	0.411508
Bacteria_Bacteroidetes_Sphingobacteriia_Sphingobacteriales_NS11-12-marine-group_uncultured-bacterium	0.616599	-0.470773
Bacteria_Proteobacteria_Gammaproteobacteria_Thiotrichales_Thiotrichaceae_uncultured-prokaryote	0.618471	-3.18243
Bacteria_Bacteroidetes_Flavobacteriia_Flavobacteriales_NS7-marine-group_uncultured-bacterium	0.619946	0.689159
Bacteria_Bacteroidetes_Sphingobacteriia_Sphingobacteriales_S15A-MN91_Other	0.619946	0.979161
Bacteria_Proteobacteria_Gammaproteobacteria_Oceanospirillales_Alcanivoracaceae_Alcanivorax	0.619946	0.293148
Bacteria_Acidobacteria_Holophagae_Subgroup-10_Sva0725_uncultured-bacterium	0.621066	-0.383274
Bacteria_Actinobacteria_Acidimicrobiia_Acidimicrobiales_uncultured_uncultured-bacterium	0.621066	0.419252
Bacteria_Firmicutes_Bacilli_Lactobacillales_Aerococcaceae_Aerococcus	0.621066	-0.85328
Bacteria_Proteobacteria_Alphaproteobacteria_Rhizobiales_Rhodobiaceae_Parvibaculum	0.621727	-1.06775
Bacteria_Spirochaetae_Spirochaetes_Spirochaetales_LH041_uncultured-organism	0.621727	-1.44324
Bacteria_Bacteroidetes_Sphingobacteriia_Sphingobacteriales_Lentimicrobiaceae_uncultured-Bacteroidetes-bacterium	0.622287	-0.450569
Bacteria_Proteobacteria_Alphaproteobacteria_Rhodobacterales_Rhodobacteraceae_Planktotalea	0.622446	-0.797086
Bacteria_Proteobacteria_Deltaproteobacteria_Desulfobacterales_Desulfobulbaceae_Desulfobulbus	0.622446	-0.412108
Bacteria_Proteobacteria_Gammaproteobacteria_Alteromonadales_Idiomarinaceae_Idiomarina	0.622858	0.56214
Bacteria_Chloroflexi_Ardenticatenia_uncultured_Ambiguous_taxa_	0.625186	-0.822157
Bacteria_Proteobacteria_Alphaproteobacteria_Rhodobacterales_Rhodobacteraceae_Tateyamaria	0.626453	-0.379235
Bacteria_Proteobacteria_Gammaproteobacteria_Alteromonadales_Alteromonadaceae_Ambiguous_taxa	0.626453	0.783967
Bacteria_Proteobacteria_Alphaproteobacteria_Rhizobiales_Hyphomicrobiaceae_Devosia	0.628698	-0.740118
Bacteria_Actinobacteria_Actinobacteria_Actinomycetales_Actinomycetaceae_Actinomyces	0.628892	-1.15303
Bacteria_Proteobacteria_Alphaproteobacteria_Alphaproteobacteria-Incertae-Sedis_uncultured_Other	0.629337	-0.472692
Bacteria_Proteobacteria_Gammaproteobacteria_Methylococcales_Marine-Methylotrophic-Group-1_uncultured-bacterium	0.632056	-0.723196
Bacteria_Proteobacteria_Gammaproteobacteria_Gammaproteobacteria-Incertae-Sedis_Unknown-Family_Wenzhouxiangella	0.634643	-0.729795
Bacteria_Proteobacteria_Alphaproteobacteria_Rickettsiales_SAR116-clade_uncultured-bacterium	0.635434	-1.02069
Bacteria_Proteobacteria_Gammaproteobacteria_Cellvibrionales_Halieaceae_Parahaliea	0.635434	-0.30836
Bacteria_Actinobacteria_Actinobacteria_Corynebacteriales_Mycobacteriaceae_Mycobacterium	0.639474	-1.02077
Bacteria_Bacteroidetes_Sphingobacteriia_Sphingobacteriales_Lentimicrobiaceae_uncultured-organism	0.639707	-0.561681
Bacteria_Actinobacteria_Actinobacteria_Micrococcales_Microbacteriaceae_Microbacterium	0.640817	-2.02431
Bacteria_Proteobacteria_Alphaproteobacteria_Rhodospirillales_Rhodospirillaceae_Magnetospira	0.640817	-0.50521
Bacteria_Bacteroidetes_Flavobacteriia_Flavobacteriales_Flavobacteriaceae_Ambiguous_taxa	0.648741	0.650815
Bacteria_Proteobacteria_Deltaproteobacteria_Desulfuromonadales_Desulfuromonadaceae_Malonomonas	0.651888	0.766634
Bacteria_Acidobacteria_Solibacteres_Solibacterales_Solibacteraceae-(Subgroup-3)_PAUC26f	0.652697	-0.443751
Bacteria_Parcubacteria_uncultured-bacterium___	0.652697	-1.36247
Bacteria_Planctomycetes_Pla3-lineage_uncultured-planctomycete__	0.652697	-0.932952
Bacteria_Proteobacteria_Alphaproteobacteria_SAR11-clade_Surface-1_Ambiguous_taxa	0.652697	-1.1064
Bacteria_Firmicutes_Clostridia_Clostridiales_Ruminococcaceae_Ruminococcaceae-UCG-013	0.654845	-0.623986
Bacteria_Proteobacteria_Gammaproteobacteria_E01-9C-26-marine-group_Other_Other	0.654845	0.292408
Bacteria_Proteobacteria_Gammaproteobacteria_WN-HWB-116_Other_Other	0.655671	-0.896596
Bacteria_Ignavibacteriae_Ignavibacteria_Ignavibacteriales_Ignavibacteriaceae_Ignavibacterium	0.65942	-0.488911
Bacteria_Actinobacteria_Actinobacteria_Micrococcales_Micrococcaceae_Rothia	0.660898	-1.3184
Bacteria_Actinobacteria_Actinobacteria_Micrococcales_Other_Other	0.660898	-0.799325
Bacteria_Bacteroidetes_Cytophagia_Cytophagales_Cytophagaceae_Microscilla	0.660898	0.423542
Bacteria_Planctomycetes_Pla4-lineage_Other_Other_Other	0.660898	-0.581164
Bacteria_Proteobacteria_Alphaproteobacteria_Rhodobacterales_Rhodobacteraceae_Salinihabitans	0.660898	0.697041
Bacteria_Proteobacteria_Alphaproteobacteria_Rhodospirillales_Rhodospirillaceae_Candidatus-Riegeria	0.660898	0.696297
Bacteria_Proteobacteria_Deltaproteobacteria_Myxococcales_MidBa8_uncultured-organism	0.660898	-0.737446
Bacteria_Proteobacteria_MACA-EFT26_Other_Other_Other	0.660898	-0.655237
Bacteria_Tenericutes_Mollicutes_NB1-n_Other_Other	0.660898	0.723784
Bacteria_Proteobacteria_Alphaproteobacteria_Caulobacterales_Hyphomonadaceae_Hirschia	0.66383	-0.633276
Bacteria_Bacteroidetes_ML602M-17_Other_Other_Other	0.663901	1.09588
Bacteria_Proteobacteria_Betaproteobacteria_Methylophilales_Methylophilaceae_Other	0.663901	-0.337787
Bacteria_Actinobacteria_Actinobacteria_Corynebacteriales_Nocardiaceae_Williamsia	0.66486	-1.25197
Bacteria_SBR1093_uncultured-bacterium___	0.665045	-0.327004
Bacteria_Proteobacteria_Gammaproteobacteria_Arenicellales_Arenicellaceae_Other	0.665845	-0.587977
Bacteria_Proteobacteria_Deltaproteobacteria_Desulfobacterales_Desulfobacteraceae_Candidatus-Desulfamplus	0.666165	-0.783262
Bacteria_Proteobacteria_Betaproteobacteria_Burkholderiales_Burkholderiaceae_Limnobacter	0.667892	-0.334163
Bacteria_Proteobacteria_Gammaproteobacteria_Thiotrichales_Piscirickettsiaceae_uncultured	0.668093	0.414942
Bacteria_Bacteroidetes_Cytophagia_Cytophagales_Other_Other	0.669396	0.621216
Bacteria_Bacteroidetes_Bacteroidia_Bacteroidales_Marinilabiaceae_Carboxylicivirga	0.67051	-0.468763
Bacteria_Bacteroidetes_Cytophagia_Cytophagales_Flammeovirgaceae_Rapidithrix	0.672398	0.861132
Bacteria_Proteobacteria_Milano-WF1B-44_uncultured-bacterium__	0.672398	-1.90773
Bacteria_Proteobacteria_Gammaproteobacteria_Cellvibrionales_Spongiibacteraceae_BD1-7-clade	0.674122	-0.310617
Bacteria_Proteobacteria_Gammaproteobacteria_Chromatiales_Ectothiorhodospiraceae_Spiribacter	0.674122	0.519377
Bacteria_Firmicutes_Bacilli_Bacillales_Staphylococcaceae_Macrococcus	0.682006	-1.0444
Bacteria_Proteobacteria_Alphaproteobacteria_Rickettsiales_SAR116-clade_Other	0.682006	-1.02192
Bacteria_Proteobacteria_Gammaproteobacteria_Enterobacteriales_Enterobacteriaceae_Other	0.682006	-0.73536
Bacteria_Verrucomicrobia_Verrucomicrobiae_Verrucomicrobiales_DEV007_uncultured-bacterium	0.682006	-0.650777
Bacteria_Proteobacteria_Deltaproteobacteria_43F-1404R_uncultured-bacterium_	0.684452	-1.15548
Bacteria_Acidobacteria_Subgroup-22_uncultured-organism__	0.684804	0.662358
Bacteria_Gemmatimonadetes_PAUC43f-marine-benthic-group_Ambiguous_taxa__	0.684804	-0.476617
Bacteria_Hydrogenedentes_uncultured-organism___	0.684804	-0.946953
Bacteria_Proteobacteria_Alphaproteobacteria_Rhizobiales_Hyphomicrobiaceae_uncultured	0.684804	0.328195
Bacteria_Proteobacteria_Gammaproteobacteria_Alteromonadales_Idiomarinaceae_Aliidiomarina	0.684804	-1.3481
Bacteria_Proteobacteria_Gammaproteobacteria_Xanthomonadales_uncultured_Ambiguous_taxa	0.684804	-0.472152
Bacteria_KSB3-(Modulibacteria)_uncultured-bacterium___	0.685236	-0.62972
Bacteria_Proteobacteria_Alphaproteobacteria_Rhizobiales_OCS116-clade_Ambiguous_taxa	0.686655	0.524055
Bacteria_Proteobacteria_Betaproteobacteria_Burkholderiales_Comamonadaceae_Curvibacter	0.689322	-0.64501
Bacteria_Proteobacteria_Gammaproteobacteria_Oceanospirillales_SAR86-clade_Other	0.689322	-0.350352
Bacteria_Proteobacteria_Gammaproteobacteria_Vibrionales_Vibrionaceae_Salinivibrio	0.692073	0.627637
Bacteria_Firmicutes_Clostridia_Clostridiales_Lachnospiraceae_uncultured	0.694134	-0.396297
Bacteria_Proteobacteria_Gammaproteobacteria_Thiotrichales_1G93_uncultured-bacterium	0.694134	-1.03513
Bacteria_Proteobacteria_Alphaproteobacteria_Rickettsiales_SM2D12_uncultured-bacterium	0.694186	-0.403346
Bacteria_Firmicutes_Bacilli_Bacillales_Other_Other	0.698652	-0.925375
Bacteria_Proteobacteria_Gammaproteobacteria_Pseudomonadales_Moraxellaceae_Other	0.699034	-0.727706
Bacteria_Proteobacteria_Gammaproteobacteria_Xanthomonadales_Xanthomonadaceae_Other	0.699034	-0.978116
Bacteria_Bacteroidetes_Sphingobacteriia_Sphingobacteriales_Saprospiraceae_Phaeodactylibacter	0.702137	-0.227917
Bacteria_Firmicutes_Clostridia_Clostridiales_Ruminococcaceae_Ruminococcaceae-UCG-012	0.705951	0.935336
Bacteria_Proteobacteria_Betaproteobacteria_Burkholderiales_Comamonadaceae_Acidovorax	0.705951	-2.45342
Bacteria_Firmicutes_Clostridia_Clostridiales_Lachnospiraceae_Lachnoclostridium-5	0.70604	-0.459171
Bacteria_Proteobacteria_Deltaproteobacteria_Myxococcales_Haliangiaceae_Haliangium	0.70604	-0.634415
Bacteria_Armatimonadetes_Fimbriimonadia_Fimbriimonadales_Fimbriimonadaceae_uncultured-bacterium	0.706329	0.604631
Bacteria_Bacteroidetes_Flavobacteriia_Flavobacteriales_Flavobacteriaceae_Maritimimonas	0.706329	-0.378062
Bacteria_Proteobacteria_Deltaproteobacteria_Desulfobacterales_Desulfobulbaceae_Desulfurivibrio	0.706329	0.432638
Bacteria_Acidobacteria_Holophagae_Other_Other_Other	0.706363	-0.739767
Bacteria_SBR1093_Ambiguous_taxa___	0.706363	-0.436744
Bacteria_Gemmatimonadetes_BD2-11-terrestrial-group_uncultured-organism__	0.70799	0.682349
Bacteria_Proteobacteria_Deltaproteobacteria_Myxococcales_BIrii41_Other	0.708875	-0.430288
Bacteria_Proteobacteria_Gammaproteobacteria_E01-9C-26-marine-group_uncultured-gamma-proteobacterium_	0.709121	-0.402047
Bacteria_KSB3-(Modulibacteria)_Other_Other_Other_Other	0.711036	-0.775964
Bacteria_Proteobacteria_Alphaproteobacteria_Rhodobacterales_Rhodobacteraceae_Shimia	0.712589	0.389644
Bacteria_Proteobacteria_SPOTSOCT00m83_Other_Other_Other	0.714953	0.329643
Bacteria_Proteobacteria_Gammaproteobacteria_Xanthomonadales_JTB255-marine-benthic-group_uncultured-bacterium	0.721021	-0.232798
Bacteria_Acetothermia_Ambiguous_taxa___	0.727157	-0.698583
Bacteria_Bacteroidetes_Flavobacteriia_Flavobacteriales_Flavobacteriaceae_Gilvibacter	0.727157	-0.246997
Bacteria_Proteobacteria_Betaproteobacteria_Burkholderiales_Alcaligenaceae_MWH-UniP1-aquatic-group	0.727157	-0.453129
Bacteria_Proteobacteria_Gammaproteobacteria_Oceanospirillales_Halomonadaceae_Halomonas	0.727157	0.332716
Bacteria_Proteobacteria_Gammaproteobacteria_Oceanospirillales_ZD0405_uncultured-bacterium	0.727157	-0.744558
Bacteria_Ignavibacteriae_Ignavibacteria_Ignavibacteriales_BSV26_uncultured-bacterium	0.727179	-0.431365
Bacteria_Proteobacteria_Alphaproteobacteria_Rhizobiales_Rhodobiaceae_Other	0.730479	-0.275964
Bacteria_Proteobacteria_Alphaproteobacteria_Rhizobiales_Xanthobacteraceae_uncultured	0.730479	-1.33659
Bacteria_Proteobacteria_Gammaproteobacteria_Thiotrichales_Thiotrichales-Incertae-Sedis_Caedibacter	0.734026	-0.594263
Bacteria_Bacteroidetes_Cytophagia_Cytophagales_Cytophagaceae_Adhaeribacter	0.734253	0.538637
Bacteria_Actinobacteria_Nitriliruptoria_Nitriliruptorales_Nitriliruptoraceae_Other	0.737239	-1.11979
Bacteria_Planctomycetes_Planctomycetacia_Planctomycetales_Planctomycetaceae_Bythopirellula	0.738963	-0.565865
Bacteria_Proteobacteria_Gammaproteobacteria_X35_Other_Other	0.738963	0.847611
Bacteria_Bacteroidetes_Cytophagia_Cytophagales_Flammeovirgaceae_Other	0.744756	-0.295337
Bacteria_Bacteroidetes_Flavobacteriia_Flavobacteriales_Flavobacteriaceae_Formosa	0.744756	-0.634529
Bacteria_Bacteroidetes_Flavobacteriia_Flavobacteriales_Flavobacteriaceae_Hoppeia	0.744756	-0.625323
Bacteria_Bacteroidetes_Flavobacteriia_Flavobacteriales_NS9-marine-group_uncultured-Bacteroidetes-bacterium	0.744756	0.405434
Bacteria_Chlorobi_Chlorobia_Chlorobiales_OPB56_uncultured-Chlorobi-bacterium	0.744756	-0.725733
Bacteria_Chloroflexi_JG30-KF-CM66_Other_Other_Other	0.744756	-0.458085
Bacteria_Firmicutes_Bacilli_Bacillales_Planococcaceae_Other	0.744756	-1.01338
Bacteria_Nitrospinae_Belgica2005-10-ZG-3_uncultured-bacterium__	0.744756	-0.741723
Bacteria_Planctomycetes_BD7-11_uncultured-planctomycete__	0.744756	0.595052
Bacteria_Proteobacteria_Alphaproteobacteria_Parvularculales_Parvularculaceae_Parvularcula	0.744756	-0.380791
Bacteria_Proteobacteria_Alphaproteobacteria_Rhodospirillales_Rhodospirillaceae_Ambiguous_taxa	0.744756	-1.19994
Bacteria_Proteobacteria_Alphaproteobacteria_Sphingomonadales_Ambiguous_taxa_Ambiguous_taxa	0.744756	-0.750226
Bacteria_Proteobacteria_Gammaproteobacteria_Cellvibrionales_Cellvibrionaceae_Pseudoteredinibacter	0.744756	0.540592
Bacteria_Proteobacteria_Gammaproteobacteria_HOC36_Other_Other	0.744756	0.306337
Bacteria_Proteobacteria_Gammaproteobacteria_HTA4_uncultured-bacterium_	0.744756	0.370028
Bacteria_Proteobacteria_Gammaproteobacteria_Thiotrichales_H2-104-2_uncultured-bacterium	0.744756	-1.44781
Bacteria_Actinobacteria_Nitriliruptoria_Euzebyales_Euzebyaceae_uncultured	0.744964	-0.723166
Bacteria_Firmicutes_Clostridia_Halanaerobiales_ODP1230B8.23_Other	0.745272	0.419631
Bacteria_Proteobacteria_Betaproteobacteria_Methylophilales_Methylophilaceae_Methylotenera	0.745272	-0.259449
Bacteria_Proteobacteria_Deltaproteobacteria_Desulfobacterales_Desulfobulbaceae_Desulforhopalus	0.746116	0.288915
Bacteria_Proteobacteria_Gammaproteobacteria_Run-SP154_uncultured-gamma-proteobacterium_	0.746116	-0.521446
Bacteria_Proteobacteria_Alphaproteobacteria_Rhizobiales_uncultured_Other	0.746626	-0.47164
Bacteria_Planctomycetes_vadinHA49_Other_Other_Other	0.752578	0.349563
Bacteria_Proteobacteria_Gammaproteobacteria_Chromatiales_Ectothiorhodospiraceae_Aquisalimonas	0.753327	-0.742302
Bacteria_Proteobacteria_Deltaproteobacteria_Desulfobacterales_Desulfobacteraceae_Desulfatirhabdium	0.75463	-0.371007
Bacteria_Proteobacteria_Alphaproteobacteria_SAR11-clade_Surface-1_uncultured-bacterium	0.75778	-0.534698
Bacteria_Proteobacteria_Epsilonproteobacteria_Campylobacterales_Helicobacteraceae_uncultured	0.75778	0.942653
Bacteria_Proteobacteria_Gammaproteobacteria_Alteromonadales_Alteromonadaceae_Glaciecola	0.75778	0.425763
Bacteria_Acidobacteria_Subgroup-26_uncultured-bacterium__	0.759624	0.268977
Bacteria_Proteobacteria_Gammaproteobacteria_Xanthomonadales_JTB255-marine-benthic-group_Ambiguous_taxa	0.767499	-0.132893
Bacteria_Bacteroidetes_Sphingobacteriia_Sphingobacteriales_Lentimicrobiaceae_Ambiguous_taxa	0.769047	-0.429249
Bacteria_Proteobacteria_Alphaproteobacteria_Sphingomonadales_Sphingomonadaceae_Parasphingopyxis	0.769047	-0.508467
Bacteria_Bacteroidetes_Flavobacteriia_Flavobacteriales_Flavobacteriaceae_Pseudofulvibacter	0.769996	-0.470143
Bacteria_Proteobacteria_Gammaproteobacteria_KI89A-clade_uncultured-gamma-proteobacterium_	0.769996	0.308777
Bacteria_Proteobacteria_Alphaproteobacteria_Rhodobacterales_Rhodobacteraceae_Albimonas	0.773912	-0.950707
Bacteria_Fibrobacteres_Fibrobacteria_Fibrobacterales_possible-family-01_Other	0.77424	0.446976
Bacteria_Proteobacteria_Deltaproteobacteria_Desulfobacterales_Desulfobacteraceae_Desulfosarcina	0.77424	0.299488
Bacteria_Proteobacteria_Alphaproteobacteria_Rhodobacterales_Rhodobacteraceae_Nautella	0.774384	0.349353
Bacteria_Bacteroidetes_Flavobacteriia_Flavobacteriales_Flavobacteriaceae_Psychroflexus	0.775416	0.327361
Bacteria_Proteobacteria_Alphaproteobacteria_Rhodobacterales_Rhodobacteraceae_Roseobacter	0.776213	-0.188803
Bacteria_Proteobacteria_Deltaproteobacteria_Myxococcales_BIrii41_uncultured-organism	0.777708	0.441785
Bacteria_Proteobacteria_Deltaproteobacteria_Bradymonadales_uncultured-bacterium_	0.778273	-0.183376
Bacteria_Acidobacteria_Subgroup-26_Ambiguous_taxa__	0.778275	-0.234431
Bacteria_Actinobacteria_Actinobacteria_Corynebacteriales_Corynebacteriaceae_Lawsonella	0.778275	-1.08024
Bacteria_Actinobacteria_Actinobacteria_Micrococcales_Micrococcaceae_Other	0.778275	-0.801082
Bacteria_Actinobacteria_Actinobacteria_Propionibacteriales_Other_Other	0.778275	-0.445556
Bacteria_Bacteroidetes_Cytophagia_Cytophagales_Flammeovirgaceae_Tunicatimonas	0.778275	0.664231
Bacteria_Bacteroidetes_Flavobacteriia_Flavobacteriales_Cryomorphaceae_Fluviicola	0.778275	0.242197
Bacteria_Firmicutes_Clostridia_Clostridiales_Caldicoprobacteraceae_Caldicoprobacter	0.778275	-1.44848
Bacteria_Gemmatimonadetes_PAUC43f-marine-benthic-group_uncultured-bacterium__	0.778275	-0.251724
Bacteria_Planctomycetes_BD7-11_uncultured-Planctomycetales-bacterium__	0.778275	0.431639
Bacteria_Proteobacteria_Alphaproteobacteria_Rhizobiales_Phyllobacteriaceae_Cohaesibacter	0.778275	-0.241593
Bacteria_Proteobacteria_Gammaproteobacteria_Methylococcales_Other_Other	0.778275	-0.284071
Bacteria_Proteobacteria_Skagenf62_uncultured-bacterium__	0.778275	-0.514631
Bacteria_Proteobacteria_Alphaproteobacteria_Rhizobiales_Rhodobiaceae_Methyloceanibacter	0.778577	0.213522
Bacteria_Bacteroidetes_Sphingobacteriia_Sphingobacteriales_NS11-12-marine-group_uncultured-Bacteroidetes-bacterium	0.779676	-0.316797
Bacteria_Proteobacteria_Gammaproteobacteria_Alteromonadales_Ferrimonadaceae_Ferrimonas	0.780236	0.282797
Bacteria_WA-aaa01f12_Other_Other_Other_Other	0.780236	-0.669965
Bacteria_Proteobacteria_Alphaproteobacteria_SAR11-clade_Surface-1_uncultured-marine-bacterium	0.781228	-1.01397
Bacteria_Bacteroidetes_Cytophagia_Cytophagales_Flammeovirgaceae_Flexithrix	0.782605	0.22766
Bacteria_Actinobacteria_Actinobacteria_Corynebacteriales_Other_Other	0.784735	-1.0242
Bacteria_Actinobacteria_Actinobacteria_Frankiales_Geodermatophilaceae_Other	0.784735	-0.425863
Bacteria_Proteobacteria_Alphaproteobacteria_Rhodospirillales_Rhodospirillaceae_Other	0.784735	0.179718
Bacteria_Proteobacteria_Gammaproteobacteria_E01-9C-26-marine-group_Ambiguous_taxa_	0.784735	0.655033
Bacteria_Proteobacteria_Gammaproteobacteria_Oceanospirillales_Litoricolaceae_Litoricola	0.784735	-0.228419
Bacteria_Tenericutes_Mollicutes_NB1-n_Ambiguous_taxa_	0.784735	-0.425739
Bacteria_Proteobacteria_Alphaproteobacteria_Rickettsiales_Holosporaceae_uncultured	0.785822	-0.909847
Bacteria_Actinobacteria_Acidimicrobiia_Acidimicrobiales_uncultured_Other	0.786648	-0.193751
Bacteria_Proteobacteria_Alphaproteobacteria_Rhodobacterales_Rhodobacteraceae_Epibacterium	0.786648	-0.621553
Bacteria_Proteobacteria_Alphaproteobacteria_Rhodobacterales_Rhodobacteraceae_Loktanella	0.786648	0.219874
Bacteria_Bacteroidetes_Flavobacteriia_Flavobacteriales_Flavobacteriaceae_NS2b-marine-group	0.79139	0.277881
Bacteria_Proteobacteria_Deltaproteobacteria_Syntrophobacterales_Syntrophaceae_Desulfobacca	0.791841	0.631289
Bacteria_Bacteroidetes_Bacteroidia_Bacteroidales_Marinilabiaceae_Other	0.796585	-0.302214
Bacteria_Nitrospirae_Nitrospira_Nitrospirales_FW13_uncultured-bacterium	0.796585	-0.521707
Bacteria_Proteobacteria_Deltaproteobacteria_Desulfobacterales_Desulfobacteraceae_Desulfobacula	0.796585	-0.390564
Bacteria_Proteobacteria_Gammaproteobacteria_Chromatiales_Granulosicoccaceae_Granulosicoccus	0.796585	-0.193408
Bacteria_Bacteroidetes_Flavobacteriia_Flavobacteriales_Flavobacteriaceae_Lutibacter	0.800637	0.208864
Bacteria_Chloroflexi_Dehalococcoidia_Other_Other_Other	0.801376	0.395304
Bacteria_Actinobacteria_Actinobacteria_Other_Other_Other	0.803694	-0.30169
Bacteria_Fibrobacteres_Fibrobacteria_Fibrobacterales_possible-family-01_uncultured-bacterium	0.803694	-0.405319
Bacteria_Proteobacteria_Deltaproteobacteria_Bdellovibrionales_Bacteriovoracaceae_uncultured-bacterium	0.804667	-0.444767
Bacteria_Proteobacteria_Alphaproteobacteria_Magnetococcales_Magnetococcaceae_Magnetococcus	0.804916	0.476754
Bacteria_Proteobacteria_Alphaproteobacteria_Rhizobiales_Phyllobacteriaceae_uncultured	0.805254	-0.164486
Bacteria_Proteobacteria_Deltaproteobacteria_Desulfobacterales_Desulfobulbaceae_Desulfofustis	0.805254	-0.316477
Bacteria_Proteobacteria_Deltaproteobacteria_Desulfobacterales_Desulfobulbaceae_SEEP-SRB4	0.805254	0.320101
Bacteria_Proteobacteria_Deltaproteobacteria_Desulfuromonadales_Sva1033_Ambiguous_taxa	0.805254	-0.229186
Bacteria_Proteobacteria_Deltaproteobacteria_Myxococcales_bacteriap25_Other	0.805254	-0.474512
Bacteria_Proteobacteria_Gammaproteobacteria_Aeromonadales_Aeromonadaceae_Aeromonas	0.805254	-0.400318
Bacteria_Acidobacteria_Holophagae_Subgroup-10_Sva0725_Other	0.80792	-0.222891
Bacteria_FCPU426_uncultured-bacterium___	0.810073	0.373677
Bacteria_Proteobacteria_Gammaproteobacteria_E01-9C-26-marine-group_uncultured-bacterium_	0.811432	-0.180455
Bacteria_TM6-(Dependentiae)_Other_Other_Other_Other	0.812539	-0.340762
Bacteria_Spirochaetae_Spirochaetes_Spirochaetales_Spirochaetaceae_Sphaerochaeta	0.814221	-0.72495
Bacteria_Proteobacteria_Alphaproteobacteria_Sphingomonadales_Sphingomonadaceae_Novosphingobium	0.81498	-0.267587
Bacteria_Proteobacteria_Alphaproteobacteria_Rhodobacterales_Rhodobacteraceae_Palleronia	0.815182	-0.392783
Bacteria_Proteobacteria_Deltaproteobacteria_Desulfovibrionales_Desulfovibrionaceae_Desulfovibrio	0.815182	0.224793
Bacteria_Proteobacteria_Gammaproteobacteria_Oceanospirillales_SS1-B-06-26_uncultured-bacterium	0.815182	0.325954
Bacteria_Proteobacteria_Deltaproteobacteria_Desulfuromonadales_C8S-102_Other	0.821214	-0.5313
Bacteria_Actinobacteria_Thermoleophilia_Gaiellales_uncultured_uncultured-actinobacterium	0.82385	-0.325578
Bacteria_Bacteroidetes_Sphingobacteriia_Sphingobacteriales_SBYC-2600_uncultured-organism	0.824345	0.399981
Bacteria_Firmicutes_Bacilli_Lactobacillales_Other_Other	0.824345	-0.72513
Bacteria_Bacteroidetes_Flavobacteriia_Flavobacteriales_NS9-marine-group_Ambiguous_taxa	0.838913	0.204082
Bacteria_Proteobacteria_Gammaproteobacteria_Oceanospirillales_SS1-B-06-26_Other	0.838913	-0.239935
Bacteria_Proteobacteria_Alphaproteobacteria_Rickettsiales_RB446_uncultured-bacterium	0.843236	-0.654745
Bacteria_Acidobacteria_Holophagae_Subgroup-23_Other_Other	0.848064	-0.225103
Bacteria_Bacteroidetes_Sphingobacteriia_Sphingobacteriales_Other_Other	0.848064	0.201181
Bacteria_Proteobacteria_Deltaproteobacteria_Myxococcales_Nannocystaceae_Other	0.848064	-0.356567
Bacteria_Proteobacteria_Gammaproteobacteria_Alteromonadales_Shewanellaceae_Shewanella	0.848064	-0.176585
Bacteria_Actinobacteria_Actinobacteria_Micrococcales_Microbacteriaceae_Candidatus-Aquiluna	0.852314	0.21172
Bacteria_Firmicutes_Clostridia_Halanaerobiales_ODP1230B8.23_uncultured-organism	0.857358	0.421177
Bacteria_Peregrinibacteria_Other_Other_Other_Other	0.859255	-0.289225
Bacteria_Proteobacteria_Alphaproteobacteria_Rickettsiales_S25-593_uncultured-bacterium	0.859606	-0.908252
Bacteria_Proteobacteria_Deltaproteobacteria_Bradymonadales_Bradymonadaceae_Bradymonas	0.86129	-0.908258
Bacteria_Bacteroidetes_Bacteroidetes-Incertae-Sedis_Order-III_Unknown-Family_uncultured	0.864268	-0.344662
Bacteria_Bacteroidetes_Bacteroidia_Bacteroidales_Rs-E47-termite-group_uncultured-bacterium	0.864268	0.413055
Bacteria_Chloroflexi_Dehalococcoidia_vadinBA26_uncultured-bacterium_	0.864467	-0.270166
Bacteria_Bacteroidetes_ML602M-17_marine-metagenome__	0.864833	0.605239
Bacteria_Proteobacteria_Epsilonproteobacteria_Campylobacterales_Other_Other	0.867095	-0.311616
Bacteria_Bacteroidetes_Sphingobacteriia_Sphingobacteriales_uncultured_uncultured-organism	0.872574	-0.147313
Bacteria_Proteobacteria_Alphaproteobacteria_Rhizobiales_Rhodobiaceae_Afifella	0.872574	-0.145202
Bacteria_Proteobacteria_Alphaproteobacteria_SAR11-clade_Surface-4_uncultured-bacterium	0.872574	-0.340064
Bacteria_Proteobacteria_Gammaproteobacteria_Gammaproteobacteria-Incertae-Sedis_Unknown-Family_Marinicella	0.872574	-0.138248
Bacteria_Proteobacteria_Alphaproteobacteria_Sneathiellales_Sneathiellaceae_Sneathiella	0.872907	0.308041
Bacteria_Spirochaetae_Spirochaetes_Spirochaetales_Spirochaetaceae_uncultured	0.872907	0.188613
Bacteria_Proteobacteria_Alphaproteobacteria_Rhodobacterales_Rhodobacteraceae_Aliiroseovarius	0.87308	-0.629302
Bacteria_Proteobacteria_Alphaproteobacteria_Rhodospirillales_MSB-1E8_Other	0.87308	-0.908315
Bacteria_Proteobacteria_Alphaproteobacteria_SAR11-clade_Surface-2_Other	0.87308	-0.908325
Bacteria_Proteobacteria_Deltaproteobacteria_Bradymonadales_Ambiguous_taxa_	0.87308	-0.355923
Bacteria_Proteobacteria_Deltaproteobacteria_Desulfuromonadales_C8S-102_uncultured-bacterium	0.87308	-0.267974
Bacteria_Proteobacteria_Gammaproteobacteria_Alteromonadales_Celerinatantimonadaceae_Celerinatantimonas	0.87308	-0.449792
Bacteria_Planctomycetes_Pla3-lineage_uncultured-organism__	0.874223	-0.340569
Bacteria_Actinobacteria_Actinobacteria_Corynebacteriales_Corynebacteriaceae_Other	0.877336	-1.01476
Bacteria_Actinobacteria_Actinobacteria_Micrococcales_Microbacteriaceae_Other	0.877336	0.219923
Bacteria_Firmicutes_Bacilli_Lactobacillales_Carnobacteriaceae_Granulicatella	0.877336	-1.01476
Bacteria_Proteobacteria_Deltaproteobacteria_Syntrophobacterales_Syntrophobacteraceae_uncultured	0.877336	-0.153547
Bacteria_Proteobacteria_Gammaproteobacteria_Chromatiales_Ectothiorhodospiraceae_Thioalkalivibrio	0.877336	-0.291421
Bacteria_Proteobacteria_Gammaproteobacteria_Chromatiales_Ectothiorhodospiraceae_Other	0.877336	0.100483
Bacteria_Proteobacteria_Gammaproteobacteria_Pseudomonadales_Moraxellaceae_Moraxella	0.877336	-1.01477
Bacteria_Proteobacteria_Gammaproteobacteria_Salinisphaerales_Salinisphaeraceae_uncultured	0.880481	0.205684
Bacteria_Actinobacteria_Actinobacteria_Pseudonocardiales_Pseudonocardiaceae_Actinophytocola	0.883788	-0.908369
Bacteria_Ignavibacteriae_Ignavibacteria_Ignavibacteriales_PHOS-HE36_Other	0.883788	-0.233178
Bacteria_Proteobacteria_Alphaproteobacteria_Emcibacterales_Emcibacteraceae_Emcibacter	0.883788	-0.227362
Bacteria_Marinimicrobia-(SAR406-clade)_uncultured-marine-bacterium___	0.883991	-0.296539
Bacteria_Proteobacteria_Deltaproteobacteria_Myxococcales_Blfdi19_uncultured-bacterium	0.88518	0.118189
Bacteria_Acidobacteria_Subgroup-21_uncultured-Acidobacterium-sp.__	0.886825	-0.715901
Bacteria_Actinobacteria_Actinobacteria_Micrococcales_Microbacteriaceae_Agromyces	0.886825	-0.908386
Bacteria_Actinobacteria_Actinobacteria_Micrococcales_Microbacteriaceae_MWH-Ta3	0.886825	-0.908384
Bacteria_Actinobacteria_Actinobacteria_Micrococcales_Micrococcaceae_Micrococcus	0.886825	-0.908378
Bacteria_Bacteroidetes_Flavobacteriia_Flavobacteriales_Flavobacteriaceae_Mariniflexile	0.886825	-0.908366
Bacteria_Firmicutes_Clostridia_Clostridiales_Lachnospiraceae_Lachnospiraceae-UCG-008	0.886825	-0.908373
Bacteria_Proteobacteria_Alphaproteobacteria_Rhodobacterales_Rhodobacteraceae_Oceanicella	0.886825	-0.101735
Bacteria_Proteobacteria_Gammaproteobacteria_Enterobacteriales_Enterobacteriaceae_Klebsiella	0.886825	-0.908378
Bacteria_Proteobacteria_Gammaproteobacteria_Orbales_Orbaceae_Bombus-terrestris-(buff-tailed-bumblebee)	0.886825	-0.908404
Bacteria_Deinococcus-Thermus_Deinococci_KD3-62_uncultured-bacterium_	0.887458	-0.547681
Bacteria_Bacteroidetes_Flavobacteriia_Flavobacteriales_Cryomorphaceae_Salinirepens	0.890972	0.15216
Bacteria_Planctomycetes_Phycisphaerae_KCLunmb-38-53_uncultured-bacterium_	0.890972	-0.466592
Bacteria_Spirochaetae_Spirochaetes_Spirochaetales_Leptospiraceae_Turneriella	0.892582	0.217896
Bacteria_Peregrinibacteria_uncultured-bacterium___	0.895927	0.31326
Bacteria_Firmicutes_Bacilli_Other_Other_Other	0.896532	-0.122428
Bacteria_Firmicutes_Bacilli_Lactobacillales_Streptococcaceae_Streptococcus	0.896731	0.192624
Bacteria_Bacteroidetes_Bacteroidetes-Incertae-Sedis_Other_Other_Other	0.900179	-0.812203
Bacteria_Acidobacteria_Holophagae_Subgroup-10_ABS-19_Other	0.900294	-0.224612
Bacteria_Acidobacteria_Subgroup-26_Other_Other_Other	0.904731	-0.104849
Bacteria_Proteobacteria_Gammaproteobacteria_Oceanospirillales_Oceanospirillaceae_Neptuniibacter	0.904731	-0.127272
Bacteria_Proteobacteria_Deltaproteobacteria_Desulfobacterales_Desulfobulbaceae_Other	0.904991	-0.100795
Bacteria_Bacteroidetes_Bacteroidetes-Incertae-Sedis_Order-III_uncultured_Ambiguous_taxa	0.905492	0.0867633
Bacteria_Proteobacteria_Alphaproteobacteria_Rickettsiales_SM2D12_Other	0.905492	-0.144752
Bacteria_Proteobacteria_Epsilonproteobacteria_Campylobacterales_Helicobacteraceae_Sulfurovum	0.905492	0.10703
Bacteria_Actinobacteria_Acidimicrobiia_Acidimicrobiales_Acidimicrobiaceae_Other	0.909617	0.0988979
Bacteria_Actinobacteria_Actinobacteria_Micrococcales_Dermabacteraceae_Brachybacterium	0.909617	0.179082
Bacteria_Chloroflexi_Ardenticatenia_Ardenticatenales_uncultured-bacterium_	0.909617	0.355498
Bacteria_Proteobacteria_Alphaproteobacteria_Rhodobacterales_Rhodobacteraceae_Marivita	0.909617	0.0787179
Bacteria_Fibrobacteres_Fibrobacteria_Fibrobacterales_MAT-CR-H6-H10_uncultured-organism	0.910747	-0.207755
Bacteria_Bacteroidetes_Cytophagia_Cytophagales_Flammeovirgaceae_Marinoscillum	0.914924	0.0824558
Bacteria_Proteobacteria_Alphaproteobacteria_Rhodospirillales_Rhodospirillaceae_uncultured	0.920224	0.0607332
Bacteria_Proteobacteria_Alphaproteobacteria_Rhodobacterales_Rhodobacteraceae_Pelagicola	0.921061	-0.114807
Bacteria_Proteobacteria_Alphaproteobacteria_Rhodobacterales_Rhodobacteraceae_Donghicola	0.925242	-0.0816088
Bacteria_Proteobacteria_Alphaproteobacteria_4-Org1-14_Other_Other	0.92624	0.164131
Bacteria_Proteobacteria_Alphaproteobacteria_Alphaproteobacteria-Incertae-Sedis_Other_Other	0.92624	0.137195
Bacteria_Proteobacteria_Deltaproteobacteria_Myxococcales_VHS-B4-70_uncultured-bacterium	0.928414	0.189957
Bacteria_Fusobacteria_Fusobacteriia_Fusobacteriales_Hados.Sed.Eubac.3_uncultured-bacterium	0.929267	-0.224702
Bacteria_Bacteroidetes_Flavobacteriia_Flavobacteriales_Flavobacteriaceae_Aequorivita	0.930528	0.212976
Bacteria_Bacteroidetes_Flavobacteriia_Flavobacteriales_Flavobacteriaceae_Lutimonas	0.930528	0.128353
Bacteria_Elusimicrobia_Elusimicrobia_Rs-M47_uncultured-bacterium_	0.930528	-0.183137
Bacteria_Planctomycetes_Phycisphaerae_B103G10_uncultured-bacterium_	0.930528	-0.209831
Bacteria_Proteobacteria_Alphaproteobacteria_Kordiimonadales_Temperatibacteraceae_Temperatibacter	0.930528	0.166344
Bacteria_Actinobacteria_Actinobacteria_Corynebacteriales_Corynebacteriaceae_Corynebacterium-1	0.933706	-0.0790669
Bacteria_Actinobacteria_Acidimicrobiia_Acidimicrobiales_Acidimicrobiales-Incertae-Sedis_Candidatus-Microthrix	0.933726	-0.0699005
Bacteria_Proteobacteria_Gammaproteobacteria_Oceanospirillales_MBAE14_Other	0.939676	-0.0860535
Bacteria_Verrucomicrobia_Verrucomicrobiae_Verrucomicrobiales_Other_Other	0.939676	-0.229498
Bacteria_Proteobacteria_Gammaproteobacteria_Methylococcales_Ambiguous_taxa_Other	0.943197	-0.163047
Bacteria_Proteobacteria_Gammaproteobacteria_Xanthomonadales_JTB255-marine-benthic-group_Other	0.943636	-0.037884
Bacteria_Bacteroidetes_Cytophagia_Cytophagales_Flammeovirgaceae_Fabibacter	0.946139	-0.0914399
Bacteria_Proteobacteria_Betaproteobacteria_Burkholderiales_Burkholderiaceae_Other	0.946139	0.123502
Bacteria_Acetothermia_Other_Other_Other_Other	0.94965	-0.133925
Bacteria_Actinobacteria_Actinobacteria_Micrococcales_Microbacteriaceae_Ambiguous_taxa	0.94965	-0.0557985
Bacteria_Peregrinibacteria_Ambiguous_taxa___	0.94965	0.175706
Bacteria_Planctomycetes_Phycisphaerae_Phycisphaerales_Phycisphaeraceae_uncultured	0.94965	0.081077
Bacteria_Proteobacteria_Alphaproteobacteria_Rhodobacterales_Rhodobacteraceae_Roseovarius	0.94965	0.0387262
Bacteria_Proteobacteria_Alphaproteobacteria_Rickettsiales_Other_Other	0.94965	0.147664
Bacteria_Proteobacteria_Gammaproteobacteria_Chromatiales_Chromatiaceae_Other	0.94965	-0.0623394
Bacteria_Proteobacteria_Deltaproteobacteria_Oligoflexales_Oligoflexaceae_uncultured-bacterium	0.951453	0.0798424
Archaea_Euryarchaeota_Thermoplasmata_Thermoplasmatales_CCA47_uncultured-archaeon	0.953254	-0.185775
Bacteria_Omnitrophica_bacterium-enrichment-culture___	0.957132	0.142502
Bacteria_Elusimicrobia_Elusimicrobia_Lineage-IIb_uncultured-bacterium_	0.961954	0.109449
Bacteria_Proteobacteria_Deltaproteobacteria_Oligoflexales_0319-6G20_uncultured-delta-proteobacterium	0.961954	-0.0745979
Bacteria_Proteobacteria_Alphaproteobacteria_Rhizobiales_Rhizobiaceae_Rhizobium	0.965339	0.0394357
Bacteria_Proteobacteria_Deltaproteobacteria_Bradymonadales_unidentified-marine-bacterioplankton_	0.972227	-0.142535
Bacteria_Firmicutes_Bacilli_Lactobacillales_Aerococcaceae_Other	0.977601	0.06538
Bacteria_Proteobacteria_Alphaproteobacteria_Caulobacterales_Hyphomonadaceae_Ponticaulis	0.977601	-0.0325874
Bacteria_Proteobacteria_Alphaproteobacteria_Rhodobacterales_Rhodobacteraceae_Sediminimonas	0.98026	0.0317351
Bacteria_Proteobacteria_Gammaproteobacteria_Oceanospirillales_Oceanospirillales-Incertae-Sedis_Gynuella	0.980387	0.0940572
Bacteria_Bacteroidetes_Cytophagia_Cytophagales_Cytophagaceae_Chryseolinea	0.982869	-0.0413196
Bacteria_Proteobacteria_Deltaproteobacteria_Desulfobacterales_Desulfobacteraceae_Desulfobacter	0.984507	-0.0371353
Bacteria_Proteobacteria_Gammaproteobacteria_Thiotrichales_Thiotrichaceae_Thioploca	0.984507	0.0829416
Bacteria_Acetothermia_Unknown-Class_Unknown-Order_Unknown-Family_Candidatus-Acetothermus	0.986168	0.0373152
Bacteria_Fibrobacteres_Fibrobacteria_Fibrobacterales_FD035_uncultured-bacterium	0.986168	0.0468486
Bacteria_Fibrobacteres_Fibrobacteria_Fibrobacterales_possible-family-01_uncultured-microorganism	0.986168	-0.0281217
Bacteria_Proteobacteria_Gammaproteobacteria_Arenicellales_Arenicellaceae_uncultured	0.986168	0.0194559
Bacteria_Proteobacteria_Alphaproteobacteria_Caulobacterales_Hyphomonadaceae_uncultured	0.986375	-0.0173249
Bacteria_Proteobacteria_Alphaproteobacteria_Rhodospirillales_Rhodospirillaceae_Thalassospira	0.986766	-0.0150967
Bacteria_Proteobacteria_Gammaproteobacteria_Enterobacteriales_Enterobacteriaceae_Escherichia-Shigella	0.986766	-0.0329823
Bacteria_Bacteroidetes_Flavobacteriia_Flavobacteriales_Flavobacteriaceae_Gaetbulibacter	0.987387	0.0255755
Bacteria_Proteobacteria_Alphaproteobacteria_Caulobacterales_Hyphomonadaceae_Algimonas	0.987387	-0.0216956
Bacteria_Proteobacteria_Deltaproteobacteria_Bradymonadales_uncultured-organism_	0.987387	-0.0243626
Bacteria_Actinobacteria_Nitriliruptoria_Nitriliruptorales_Nitriliruptoraceae_uncultured-bacterium	0.987903	0.0312374
Bacteria_Chloroflexi_TK10_Other_Other_Other	0.987903	-0.0564412
Bacteria_Proteobacteria_Alphaproteobacteria_Rhizobiales_Phyllobacteriaceae_Hoeflea	0.987903	0.012276
Bacteria_Proteobacteria_Alphaproteobacteria_Rhodospirillales_MSB-1E8_Ambiguous_taxa	0.987903	0.0240461
Bacteria_Proteobacteria_Gammaproteobacteria_KI89A-clade_Ambiguous_taxa_	0.987903	-0.0218371
Bacteria_Proteobacteria_Alphaproteobacteria_Rhizobiales_Rhodobiaceae_Anderseniella	0.991064	-0.00945673
Bacteria_Proteobacteria_Skagenf62_uncultured-gamma-proteobacterium__	0.997156	0.00971065
Bacteria_Proteobacteria_Betaproteobacteria_Burkholderiales_Burkholderiaceae_Polynucleobacter	0.998485	0.00627898
Bacteria_Proteobacteria_Deltaproteobacteria_Desulfuromonadales_Geobacteraceae_Other	0.998485	0.00408917
Bacteria_Tenericutes_Mollicutes_NB1-n_uncultured-bacterium_	0.998485	0.00432553
Bacteria_Proteobacteria_Gammaproteobacteria_Alteromonadales_Alteromonadaceae_uncultured-bacterium	0.999044	0.00156321
Bacteria_Spirochaetae_Spirochaetes_Spirochaetales_Spirochaetaceae_Salinispira	0.999044	0.00217446
Archaea_Euryarchaeota_Methanomicrobia_Methanosarcinales_Methanosarcinaceae_Methanolobus	NA	-0.812234
Archaea_Euryarchaeota_Thermoplasmata_Thermoplasmatales_Marine-Benthic-Group-D-and-DHVEG-1_uncultured-archaeon	NA	-1.44919
Archaea_Euryarchaeota_Thermoplasmata_Thermoplasmatales_Marine-Group-II_Ambiguous_taxa	NA	-0.328958
Archaea_Euryarchaeota_Thermoplasmata_Thermoplasmatales_VC2.1-Arc6_uncultured-euryarchaeote	NA	-1.12148
Archaea_Thaumarchaeota_Marine-Group-I_Unknown-Order_Unknown-Family_Candidatus-Nitrosopumilus	NA	-0.908405
Archaea_Thaumarchaeota_Marine-Group-I_Other_Other_Other	NA	-0.908407
Bacteria_AC1_Ambiguous_taxa___	NA	-0.812229
Bacteria_Acidobacteria_AT-s3-28_Other_Other_Other	NA	-1.01478
Bacteria_Acidobacteria_Acidobacteria_Acidobacteriales_Acidobacteriaceae-(Subgroup-1)_uncultured	NA	-1.01479
Bacteria_Acidobacteria_Blastocatellia_Blastocatellales_Blastocatellaceae-(Subgroup-4)_11-24	NA	-1.12147
Bacteria_Acidobacteria_Blastocatellia_Blastocatellales_Blastocatellaceae-(Subgroup-4)_Blastocatella	NA	-1.04692
Bacteria_Acidobacteria_Holophagae_Acanthopleuribacterales_Acanthopleuribacteraceae_Acanthopleuribacter	NA	-0.602437
Bacteria_Acidobacteria_Holophagae_B276-D12_uncultured-bacterium_	NA	-0.908407
Bacteria_Acidobacteria_Holophagae_Holophagae-Incertae-Sedis_Unknown-Family_Thermoanaerobaculum	NA	-0.812228
Bacteria_Acidobacteria_Holophagae_Holophagales_Holophagaceae_marine-group	NA	-0.812234
Bacteria_Acidobacteria_Holophagae_Holophagales_Holophagaceae_uncultured-bacterium	NA	-0.908408
Bacteria_Acidobacteria_Holophagae_Subgroup-10_ABS-19_Ambiguous_taxa	NA	-1.01479
Bacteria_Acidobacteria_Holophagae_Subgroup-10_ABS-19_bacterium-YC-LK-LKJ13	NA	-1.01479
Bacteria_Acidobacteria_Holophagae_Subgroup-10_CA002_uncultured-Acidobacteriaceae-bacterium	NA	-0.716058
Bacteria_Acidobacteria_Holophagae_Subgroup-10_CA002_uncultured-Acidobacterium-sp.	NA	-0.908402
Bacteria_Acidobacteria_Holophagae_Subgroup-10_CA002_uncultured-delta-proteobacterium	NA	-0.908407
Bacteria_Acidobacteria_Holophagae_Subgroup-10_NS72_Other	NA	-1.76432
Bacteria_Acidobacteria_Holophagae_Subgroup-10_Sva0725_uncultured-deep-sea-bacterium	NA	-1.55996
Bacteria_Acidobacteria_Holophagae_Subgroup-10_TK85_Ambiguous_taxa	NA	-1.12148
Bacteria_Acidobacteria_Holophagae_Subgroup-10_TK85_uncultured-Acidobacteria-bacterium	NA	-0.993948
Bacteria_Acidobacteria_Holophagae_Subgroup-10_TK85_uncultured-bacterium-gp10	NA	-1.0954
Bacteria_Acidobacteria_Holophagae_Subgroup-23_uncultured-organism_	NA	-1.03583
Bacteria_Acidobacteria_Holophagae_Subgroup-7_Ambiguous_taxa_	NA	-0.812232
Bacteria_Acidobacteria_Holophagae_Subgroup-7_Other_Other	NA	-1.28158
Bacteria_Acidobacteria_Solibacteres_Solibacterales_Solibacteraceae-(Subgroup-3)_Bryobacter	NA	-0.854704
Bacteria_Acidobacteria_Solibacteres_Solibacterales_Solibacteraceae-(Subgroup-3)_Candidatus-Solibacter	NA	-0.908407
Bacteria_Acidobacteria_Solibacteres_Solibacterales_Solibacteraceae-(Subgroup-3)_Other	NA	-0.908407
Bacteria_Acidobacteria_Subgroup-11_Other_Other_Other	NA	-0.61986
Bacteria_Acidobacteria_Subgroup-17_uncultured-Acidobacteria-bacterium__	NA	-0.908408
Bacteria_Acidobacteria_Subgroup-18_uncultured-bacterium__	NA	-0.716059
Bacteria_Acidobacteria_Subgroup-18_Other_Other_Other	NA	-1.01479
Bacteria_Acidobacteria_Subgroup-21_Other_Other_Other	NA	-0.908343
Bacteria_Acidobacteria_Subgroup-5_uncultured-bacterium__	NA	-1.51918
Bacteria_Acidobacteria_Subgroup-5_Other_Other_Other	NA	-1.0253
Bacteria_Acidobacteria_Subgroup-6_Ambiguous_taxa__	NA	-1.01479
Bacteria_Acidobacteria_Subgroup-6_uncultured-bacterium__	NA	-1.15831
Bacteria_Acidobacteria_Subgroup-9_Ambiguous_taxa__	NA	-0.988844
Bacteria_Acidobacteria_Subgroup-9_Other_Other_Other	NA	-1.01479
Bacteria_Acidobacteria_d142_uncultured-organism__	NA	-1.49377
Bacteria_Acidobacteria_d142_Other_Other_Other	NA	-1.24106
Bacteria_Acidobacteria_Other_Other_Other_Other	NA	-0.33386
Bacteria_Actinobacteria_Acidimicrobiia_Acidimicrobiales_OM1-clade_microbial-mat-metagenome	NA	-1.01479
Bacteria_Actinobacteria_Acidimicrobiia_Acidimicrobiales_OM1-clade_uncultured-compost-bacterium	NA	-0.812232
Bacteria_Actinobacteria_Acidimicrobiia_Acidimicrobiales_OM1-clade_uncultured-organism	NA	-0.908407
Bacteria_Actinobacteria_Acidimicrobiia_Acidimicrobiales_Sva0996-marine-group_marine-metagenome	NA	-0.908408
Bacteria_Actinobacteria_Acidimicrobiia_Acidimicrobiales_Sva0996-marine-group_uncultured-organism	NA	-2.8953
Bacteria_Actinobacteria_Acidimicrobiia_Acidimicrobiales_uncultured_uncultured-Acidimicrobidae-bacterium	NA	-0.715445
Bacteria_Actinobacteria_Acidimicrobiia_Acidimicrobiales_uncultured_uncultured-Actinomycetales-bacterium	NA	-0.812221
Bacteria_Actinobacteria_Acidimicrobiia_Acidimicrobiales_uncultured_uncultured-actinobacterium	NA	-1.22773
Bacteria_Actinobacteria_Acidimicrobiia_Acidimicrobiales_uncultured_uncultured-organism	NA	-1.4353
Bacteria_Actinobacteria_Acidimicrobiia_Acidimicrobiales_uncultured_uncultured-proteobacterium	NA	-0.908407
Bacteria_Actinobacteria_Actinobacteria_Bifidobacteriales_Bifidobacteriaceae_Other	NA	-0.9084
Bacteria_Actinobacteria_Actinobacteria_Corynebacteriales_Corynebacteriaceae_Corynebacterium	NA	-0.908405
Bacteria_Actinobacteria_Actinobacteria_Corynebacteriales_Nocardiaceae_Gordonia	NA	-0.908404
Bacteria_Actinobacteria_Actinobacteria_Corynebacteriales_Nocardiaceae_Other	NA	-0.812234
Bacteria_Actinobacteria_Actinobacteria_Frankiales_Geodermatophilaceae_Ambiguous_taxa	NA	-0.908402
Bacteria_Actinobacteria_Actinobacteria_Frankiales_Geodermatophilaceae_Geodermatophilus	NA	-0.908407
Bacteria_Actinobacteria_Actinobacteria_Frankiales_Geodermatophilaceae_Modestobacter	NA	-0.344791
Bacteria_Actinobacteria_Actinobacteria_Frankiales_Sporichthyaceae_Other	NA	-0.908407
Bacteria_Actinobacteria_Actinobacteria_Frankiales_uncultured_uncultured-bacterium	NA	-1.9348
Bacteria_Actinobacteria_Actinobacteria_Frankiales_uncultured_Other	NA	-2.34662
Bacteria_Actinobacteria_Actinobacteria_Micrococcales_Bogoriellaceae_Georgenia	NA	-1.12829
Bacteria_Actinobacteria_Actinobacteria_Micrococcales_Cellulomonadaceae_Actinotalea	NA	-0.908408
Bacteria_Actinobacteria_Actinobacteria_Micrococcales_Demequinaceae_Lysinimicrobium	NA	-0.908402
Bacteria_Actinobacteria_Actinobacteria_Micrococcales_Dermabacteraceae_Dermabacter	NA	-0.716045
Bacteria_Actinobacteria_Actinobacteria_Micrococcales_Dermabacteraceae_Other	NA	-0.9084
Bacteria_Actinobacteria_Actinobacteria_Micrococcales_Dermacoccaceae_Dermacoccus	NA	-0.812233
Bacteria_Actinobacteria_Actinobacteria_Micrococcales_Dermacoccaceae_Other	NA	-0.908407
Bacteria_Actinobacteria_Actinobacteria_Micrococcales_Dermatophilaceae_uncultured	NA	0
Bacteria_Actinobacteria_Actinobacteria_Micrococcales_Dermatophilaceae_Other	NA	-1.98018
Bacteria_Actinobacteria_Actinobacteria_Micrococcales_Intrasporangiaceae_Janibacter	NA	-0.619883
Bacteria_Actinobacteria_Actinobacteria_Micrococcales_Intrasporangiaceae_Ornithinimicrobium	NA	-1.01479
Bacteria_Actinobacteria_Actinobacteria_Micrococcales_Intrasporangiaceae_Serinicoccus	NA	-1.00784
Bacteria_Actinobacteria_Actinobacteria_Micrococcales_Intrasporangiaceae_Other	NA	-0.908405
Bacteria_Actinobacteria_Actinobacteria_Micrococcales_Microbacteriaceae_Cryobacterium	NA	-0.89267
Bacteria_Actinobacteria_Actinobacteria_Micrococcales_Microbacteriaceae_Leifsonia	NA	-0.908398
Bacteria_Actinobacteria_Actinobacteria_Micrococcales_Microbacteriaceae_Yonghaparkia	NA	-0.908407
Bacteria_Actinobacteria_Actinobacteria_Micrococcales_Micrococcaceae_Enteractinococcus	NA	-0.908404
Bacteria_Actinobacteria_Actinobacteria_Micrococcales_Micrococcaceae_Glutamicibacter	NA	-0.908407
Bacteria_Actinobacteria_Actinobacteria_Micrococcales_Micrococcaceae_Nesterenkonia	NA	-0.619883
Bacteria_Actinobacteria_Actinobacteria_Micrococcales_Micrococcaceae_Pseudarthrobacter	NA	-0.908406
Bacteria_Actinobacteria_Actinobacteria_Micromonosporales_Micromonosporaceae_Ambiguous_taxa	NA	-1.46562
Bacteria_Actinobacteria_Actinobacteria_Micromonosporales_Micromonosporaceae_Actinoplanes	NA	-1.00398
Bacteria_Actinobacteria_Actinobacteria_Micromonosporales_Micromonosporaceae_Longispora	NA	-0.908408
Bacteria_Actinobacteria_Actinobacteria_PeM15_Ambiguous_taxa_	NA	-0.812223
Bacteria_Actinobacteria_Actinobacteria_PeM15_uncultured-bacterium_	NA	-1.01454
Bacteria_Actinobacteria_Actinobacteria_Propionibacteriales_Nocardioidaceae_Kribbella	NA	-0.908407
Bacteria_Actinobacteria_Actinobacteria_Propionibacteriales_Propionibacteriaceae_Microlunatus	NA	-0.908408
Bacteria_Actinobacteria_Actinobacteria_Propionibacteriales_Propionibacteriaceae_uncultured	NA	-0.81183
Bacteria_Actinobacteria_Actinobacteria_Propionibacteriales_Propionibacteriaceae_Other	NA	-1.01478
Bacteria_Actinobacteria_Actinobacteria_Pseudonocardiales_Pseudonocardiaceae_Actinomycetospora	NA	-0.907809
Bacteria_Actinobacteria_Actinobacteria_Pseudonocardiales_Pseudonocardiaceae_Pseudonocardia	NA	-1.12147
Bacteria_Actinobacteria_Actinobacteria_Pseudonocardiales_Pseudonocardiaceae_Other	NA	-0.811859
Bacteria_Actinobacteria_Actinobacteria_Streptomycetales_Streptomycetaceae_Streptomyces	NA	-1.40161
Bacteria_Actinobacteria_Actinobacteria_Streptosporangiales_Nocardiopsaceae_Thermobifida	NA	-0.908404
Bacteria_Actinobacteria_Coriobacteriia_Coriobacteriales_Coriobacteriaceae_Olsenella	NA	-0.908406
Bacteria_Actinobacteria_Nitriliruptoria_Euzebyales_Euzebyaceae_Euzebya	NA	-0.812161
Bacteria_Actinobacteria_Nitriliruptoria_Nitriliruptorales_Nitriliruptoraceae_Ambiguous_taxa	NA	-0.908407
Bacteria_Actinobacteria_OPB41_Ambiguous_taxa__	NA	-1.12148
Bacteria_Actinobacteria_OPB41_uncultured-actinobacterium__	NA	0
Bacteria_Actinobacteria_OPB41_uncultured-organism__	NA	-1.25514
Bacteria_Actinobacteria_Rubrobacteria_Rubrobacterales_Rubrobacteriaceae_Rubrobacter	NA	-1.12148
Bacteria_Actinobacteria_Thermoleophilia_Gaiellales_uncultured_uncultured-proteobacterium	NA	-0.855205
Bacteria_Actinobacteria_Thermoleophilia_Gaiellales_uncultured_Other	NA	-1.5543
Bacteria_Actinobacteria_Thermoleophilia_Solirubrobacterales_Solirubrobacteraceae_Solirubrobacter	NA	-1.44919
Bacteria_Actinobacteria_Thermoleophilia_Solirubrobacterales_TM146_uncultured-bacterium	NA	-1.01456
Bacteria_Actinobacteria_Thermoleophilia_Other_Other_Other	NA	-0.908404
Bacteria_Aminicenantes_uncultured-delta-proteobacterium___	NA	-0.328809
Bacteria_Armatimonadetes_Armatimonadia_Armatimonadales_uncultured-actinobacterium_	NA	-0.908408
Bacteria_Armatimonadetes_Fimbriimonadia_Fimbriimonadales_Fimbriimonadaceae_Other	NA	-0.523707
Bacteria_Armatimonadetes_uncultured_uncultured-organism__	NA	-1.13201
Bacteria_Armatimonadetes_uncultured-bacterium___	NA	-0.908406
Bacteria_Armatimonadetes_Other_Other_Other_Other	NA	-0.908407
Bacteria_Atribacteria_uncultured-bacterium___	NA	-1.12148
Bacteria_BRC1_Other_Other_Other_Other	NA	-0.726086
Bacteria_Bacteroidetes_Bacteroidetes-BD2-2_uncultured-Cytophaga-sp.__	NA	-0.908404
Bacteria_Bacteroidetes_Bacteroidetes-BD2-2_uncultured-prokaryote__	NA	-0.427533
Bacteria_Bacteroidetes_Bacteroidetes-Incertae-Sedis_Order-II_Rhodothermaceae_Rubricoccus	NA	-0.908402
Bacteria_Bacteroidetes_Bacteroidetes-Incertae-Sedis_Order-II_Rhodothermaceae_Rubrivirga	NA	-0.735686
Bacteria_Bacteroidetes_Bacteroidetes-Incertae-Sedis_Order-II_Rhodothermaceae_Salinibacter	NA	-0.812224
Bacteria_Bacteroidetes_Bacteroidetes-Incertae-Sedis_Order-III_B2706-C7_uncultured-bacterium	NA	-0.716059
Bacteria_Bacteroidetes_Bacteroidetes-Incertae-Sedis_Order-III_BIgi5_Sphingobacteriales-bacterium-BR5	NA	-0.812234
Bacteria_Bacteroidetes_Bacteroidetes-Incertae-Sedis_Order-III_BIgi5_uncultured-bacterium	NA	-0.812234
Bacteria_Bacteroidetes_Bacteroidetes-Incertae-Sedis_Order-III_Unknown-Family_Aliifodinibius	NA	-0.908408
Bacteria_Bacteroidetes_Bacteroidetes-Incertae-Sedis_Order-III_uncultured_uncultured-Bacteroidetes-bacterium	NA	-0.908407
Bacteria_Bacteroidetes_Bacteroidetes-Incertae-Sedis_Order-III_uncultured_uncultured-organism	NA	-0.908407
Bacteria_Bacteroidetes_Bacteroidetes-Incertae-Sedis_Order-III_Other_Other	NA	-0.523649
Bacteria_Bacteroidetes_Bacteroidetes-VC2.1-Bac22_uncultured-alpha-proteobacterium__	NA	-0.619702
Bacteria_Bacteroidetes_Bacteroidetes-VC2.1-Bac22_uncultured-sediment-bacterium__	NA	-0.628877
Bacteria_Bacteroidetes_Bacteroidetes-vadinHA17_uncultured-prokaryote__	NA	-1.67122
Bacteria_Bacteroidetes_Bacteroidetes-vadinHA17_uncultured-soil-bacterium__	NA	-0.812232
Bacteria_Bacteroidetes_Bacteroidia_Bacteroidales_Bacteroidaceae_Bacteroides	NA	0.0394486
Bacteria_Bacteroidetes_Bacteroidia_Bacteroidales_Bacteroidales-S24-7-group_uncultured-bacterium	NA	-1.33844
Bacteria_Bacteroidetes_Bacteroidia_Bacteroidales_Marinilabiaceae_Anaerophaga	NA	-0.716051
Bacteria_Bacteroidetes_Bacteroidia_Bacteroidales_Marinilabiaceae_Mangroviflexus	NA	-0.716059
Bacteria_Bacteroidetes_Bacteroidia_Bacteroidales_MgMjR-022_uncultured-organism	NA	0.417851
Bacteria_Bacteroidetes_Bacteroidia_Bacteroidales_Porphyromonadaceae_Macellibacteroides	NA	-1.33843
Bacteria_Bacteroidetes_Bacteroidia_Bacteroidales_Porphyromonadaceae_Microbacter	NA	-0.812068
Bacteria_Bacteroidetes_Bacteroidia_Bacteroidales_Porphyromonadaceae_Paludibacter	NA	-0.908403
Bacteria_Bacteroidetes_Bacteroidia_Bacteroidales_Porphyromonadaceae_Parabacteroides	NA	-0.918613
Bacteria_Bacteroidetes_Bacteroidia_Bacteroidales_Porphyromonadaceae_Porphyromonas	NA	-0.908404
Bacteria_Bacteroidetes_Bacteroidia_Bacteroidales_Porphyromonadaceae_Other	NA	-0.908408
Bacteria_Bacteroidetes_Bacteroidia_Bacteroidales_Prevotellaceae_Alloprevotella	NA	-0.908401
Bacteria_Bacteroidetes_Bacteroidia_Bacteroidales_Prevotellaceae_Prevotella	NA	-0.812234
Bacteria_Bacteroidetes_Bacteroidia_Bacteroidales_Prevotellaceae_Prevotella-6	NA	-0.716059
Bacteria_Bacteroidetes_Bacteroidia_Bacteroidales_Prolixibacteraceae_Meniscus	NA	-2.6459
Bacteria_Bacteroidetes_Bacteroidia_Bacteroidales_Prolixibacteraceae_Other	NA	-0.865072
Bacteria_Bacteroidetes_Bacteroidia_Bacteroidales_Rikenellaceae_Alistipes	NA	-0.908405
Bacteria_Bacteroidetes_Bacteroidia_Bacteroidales_Rikenellaceae_Rikenella	NA	-0.908405
Bacteria_Bacteroidetes_Bacteroidia_Bacteroidales_Rikenellaceae_vadinBC27-wastewater-sludge-group	NA	-1.01479
Bacteria_Bacteroidetes_Bacteroidia_Bacteroidales_uncultured-Bacteroidetes-bacterium_	NA	0
Bacteria_Bacteroidetes_Bacteroidia_Bacteroidia-Incertae-Sedis_Draconibacteriaceae_Mariniphaga	NA	-0.812231
Bacteria_Bacteroidetes_Bacteroidia_Bacteroidia-Incertae-Sedis_Draconibacteriaceae_uncultured-Bacteroidetes-bacterium	NA	-0.908405
Bacteria_Bacteroidetes_Bacteroidia_Bacteroidia-Incertae-Sedis_Draconibacteriaceae_uncultured-Cytophagales-bacterium	NA	-1.44903
Bacteria_Bacteroidetes_Bacteroidia_Bacteroidia-Incertae-Sedis_Draconibacteriaceae_uncultured-bacterium	NA	-0.922819
Bacteria_Bacteroidetes_Cytophagia_Cytophagales_Cyclobacteriaceae_Echinicola	NA	-0.541756
Bacteria_Bacteroidetes_Cytophagia_Cytophagales_Cyclobacteriaceae_Rhodonellum	NA	-0.908405
Bacteria_Bacteroidetes_Cytophagia_Cytophagales_Cyclobacteriaceae_Other	NA	-0.812233
Bacteria_Bacteroidetes_Cytophagia_Cytophagales_Cytophagaceae_Cytophaga	NA	-0.716057
Bacteria_Bacteroidetes_Cytophagia_Cytophagales_Cytophagaceae_Dyadobacter	NA	-0.91215
Bacteria_Bacteroidetes_Cytophagia_Cytophagales_Cytophagaceae_Flexibacter	NA	-0.442058
Bacteria_Bacteroidetes_Cytophagia_Cytophagales_Cytophagaceae_Leadbetterella	NA	-0.812233
Bacteria_Bacteroidetes_Cytophagia_Cytophagales_Cytophagaceae_Pontibacter	NA	-0.716054
Bacteria_Bacteroidetes_Cytophagia_Cytophagales_Cytophagaceae_Other	NA	-0.0716626
Bacteria_Bacteroidetes_Cytophagia_Cytophagales_Flammeovirgaceae_Algivirga	NA	-0.812233
Bacteria_Bacteroidetes_Cytophagia_Cytophagales_Flammeovirgaceae_Flammeovirga	NA	-1.01478
Bacteria_Bacteroidetes_Cytophagia_Cytophagales_Flammeovirgaceae_Flammeovirgaceae-bacterium-GY-1	NA	-0.812234
Bacteria_Bacteroidetes_Cytophagia_Cytophagales_Flammeovirgaceae_Imperialibacter	NA	-0.434896
Bacteria_Bacteroidetes_Cytophagia_Cytophagales_Flammeovirgaceae_Luteivirga	NA	-0.812234
Bacteria_Bacteroidetes_Cytophagia_Cytophagales_Flammeovirgaceae_Marivirga	NA	0.217
Bacteria_Bacteroidetes_Cytophagia_Cytophagales_Flammeovirgaceae_Nafulsella	NA	-0.224714
Bacteria_Bacteroidetes_Cytophagia_Cytophagales_Flammeovirgaceae_Perexilibacter	NA	-0.908408
Bacteria_Bacteroidetes_Cytophagia_Cytophagales_Flammeovirgaceae_Persicobacter	NA	-0.908408
Bacteria_Bacteroidetes_Cytophagia_Cytophagales_Flammeovirgaceae_Roseivirga	NA	-0.00470647
Bacteria_Bacteroidetes_Cytophagia_Cytophagales_Flammeovirgaceae_Sediminitomix	NA	-0.812234
Bacteria_Bacteroidetes_Cytophagia_Cytophagales_Flammeovirgaceae_uncultured-organism	NA	-0.908406
Bacteria_Bacteroidetes_Cytophagia_Cytophagales_SGUS1108_Ambiguous_taxa	NA	-0.716059
Bacteria_Bacteroidetes_Flavobacteriia_Flavobacteriales_Blattabacteriaceae_CN77	NA	-1.01479
Bacteria_Bacteroidetes_Flavobacteriia_Flavobacteriales_Cryomorphaceae_Brumimicrobium	NA	-1.01464
Bacteria_Bacteroidetes_Flavobacteriia_Flavobacteriales_Cryomorphaceae_Cryomorpha	NA	0.215088
Bacteria_Bacteroidetes_Flavobacteriia_Flavobacteriales_Cryomorphaceae_Lishizhenia	NA	-0.908404
Bacteria_Bacteroidetes_Flavobacteriia_Flavobacteriales_Cryomorphaceae_Luteibaculum	NA	-0.335635
Bacteria_Bacteroidetes_Flavobacteriia_Flavobacteriales_Cryomorphaceae_Phaeocystidibacter	NA	-0.86035
Bacteria_Bacteroidetes_Flavobacteriia_Flavobacteriales_Cryomorphaceae_uncultured-bacterium	NA	-1.09681
Bacteria_Bacteroidetes_Flavobacteriia_Flavobacteriales_Flavobacteriaceae_Algibacter	NA	-0.533915
Bacteria_Bacteroidetes_Flavobacteriia_Flavobacteriales_Flavobacteriaceae_Algitalea	NA	-1.01479
Bacteria_Bacteroidetes_Flavobacteriia_Flavobacteriales_Flavobacteriaceae_Arenibacter	NA	-0.61988
Bacteria_Bacteroidetes_Flavobacteriia_Flavobacteriales_Flavobacteriaceae_Aurantiacicella	NA	-0.908408
Bacteria_Bacteroidetes_Flavobacteriia_Flavobacteriales_Flavobacteriaceae_Aureicoccus	NA	-0.812233
Bacteria_Bacteroidetes_Flavobacteriia_Flavobacteriales_Flavobacteriaceae_Aureisphaera	NA	-0.918595
Bacteria_Bacteroidetes_Flavobacteriia_Flavobacteriales_Flavobacteriaceae_Aureitalea	NA	-0.908408
Bacteria_Bacteroidetes_Flavobacteriia_Flavobacteriales_Flavobacteriaceae_Aureivirga	NA	-1.12064
Bacteria_Bacteroidetes_Flavobacteriia_Flavobacteriales_Flavobacteriaceae_Bergeyella	NA	-0.908401
Bacteria_Bacteroidetes_Flavobacteriia_Flavobacteriales_Flavobacteriaceae_Capnocytophaga	NA	-0.908403
Bacteria_Bacteroidetes_Flavobacteriia_Flavobacteriales_Flavobacteriaceae_Cellulophaga	NA	0.563877
Bacteria_Bacteroidetes_Flavobacteriia_Flavobacteriales_Flavobacteriaceae_Chryseobacterium	NA	-1.56836
Bacteria_Bacteroidetes_Flavobacteriia_Flavobacteriales_Flavobacteriaceae_Citreitalea	NA	-1.12148
Bacteria_Bacteroidetes_Flavobacteriia_Flavobacteriales_Flavobacteriaceae_Cloacibacterium	NA	-0.716059
Bacteria_Bacteroidetes_Flavobacteriia_Flavobacteriales_Flavobacteriaceae_Costertonia	NA	-0.619425
Bacteria_Bacteroidetes_Flavobacteriia_Flavobacteriales_Flavobacteriaceae_Croceitalea	NA	-1.0253
Bacteria_Bacteroidetes_Flavobacteriia_Flavobacteriales_Flavobacteriaceae_Eudoraea	NA	-1.80896
Bacteria_Bacteroidetes_Flavobacteriia_Flavobacteriales_Flavobacteriaceae_Flavicella	NA	-0.918612
Bacteria_Bacteroidetes_Flavobacteriia_Flavobacteriales_Flavobacteriaceae_Flavimarina	NA	-1.14487
Bacteria_Bacteroidetes_Flavobacteriia_Flavobacteriales_Flavobacteriaceae_Flavirhabdus	NA	-1.67122
Bacteria_Bacteroidetes_Flavobacteriia_Flavobacteriales_Flavobacteriaceae_Galbibacter	NA	-0.716057
Bacteria_Bacteroidetes_Flavobacteriia_Flavobacteriales_Flavobacteriaceae_Gelidibacter	NA	-0.908408
Bacteria_Bacteroidetes_Flavobacteriia_Flavobacteriales_Flavobacteriaceae_Hwangdonia	NA	-0.908408
Bacteria_Bacteroidetes_Flavobacteriia_Flavobacteriales_Flavobacteriaceae_Hyunsoonleella	NA	-1.22786
Bacteria_Bacteroidetes_Flavobacteriia_Flavobacteriales_Flavobacteriaceae_Kriegella	NA	-1.25734
Bacteria_Bacteroidetes_Flavobacteriia_Flavobacteriales_Flavobacteriaceae_Leeuwenhoekiella	NA	-1.44919
Bacteria_Bacteroidetes_Flavobacteriia_Flavobacteriales_Flavobacteriaceae_Leptobacterium	NA	-0.815939
Bacteria_Bacteroidetes_Flavobacteriia_Flavobacteriales_Flavobacteriaceae_Mangrovimonas	NA	-0.908408
Bacteria_Bacteroidetes_Flavobacteriia_Flavobacteriales_Flavobacteriaceae_Marixanthomonas	NA	-1.27432
Bacteria_Bacteroidetes_Flavobacteriia_Flavobacteriales_Flavobacteriaceae_Meridianimaribacter	NA	-0.716059
Bacteria_Bacteroidetes_Flavobacteriia_Flavobacteriales_Flavobacteriaceae_Mesonia	NA	-1.26596
Bacteria_Bacteroidetes_Flavobacteriia_Flavobacteriales_Flavobacteriaceae_Moheibacter	NA	-1.24226
Bacteria_Bacteroidetes_Flavobacteriia_Flavobacteriales_Flavobacteriaceae_NS3a-marine-group	NA	-1.14463
Bacteria_Bacteroidetes_Flavobacteriia_Flavobacteriales_Flavobacteriaceae_Neptunitalea	NA	-0.904461
Bacteria_Bacteroidetes_Flavobacteriia_Flavobacteriales_Flavobacteriaceae_Nonlabens	NA	-0.216143
Bacteria_Bacteroidetes_Flavobacteriia_Flavobacteriales_Flavobacteriaceae_Olleya	NA	-0.908402
Bacteria_Bacteroidetes_Flavobacteriia_Flavobacteriales_Flavobacteriaceae_Pibocella	NA	-2.39586
Bacteria_Bacteroidetes_Flavobacteriia_Flavobacteriales_Flavobacteriaceae_Planktosalinus	NA	-0.92897
Bacteria_Bacteroidetes_Flavobacteriia_Flavobacteriales_Flavobacteriaceae_Polaribacter-1	NA	-0.92708
Bacteria_Bacteroidetes_Flavobacteriia_Flavobacteriales_Flavobacteriaceae_Polaribacter-2	NA	-0.618976
Bacteria_Bacteroidetes_Flavobacteriia_Flavobacteriales_Flavobacteriaceae_Polaribacter-3	NA	-1.25684
Bacteria_Bacteroidetes_Flavobacteriia_Flavobacteriales_Flavobacteriaceae_Psychroserpens	NA	-1.02498
Bacteria_Bacteroidetes_Flavobacteriia_Flavobacteriales_Flavobacteriaceae_Robertkochia	NA	-0.825321
Bacteria_Bacteroidetes_Flavobacteriia_Flavobacteriales_Flavobacteriaceae_Salegentibacter-sp.-PR54-18	NA	-0.908406
Bacteria_Bacteroidetes_Flavobacteriia_Flavobacteriales_Flavobacteriaceae_Salinimicrobium	NA	-1.58527
Bacteria_Bacteroidetes_Flavobacteriia_Flavobacteriales_Flavobacteriaceae_Snuella	NA	-0.908407
Bacteria_Bacteroidetes_Flavobacteriia_Flavobacteriales_Flavobacteriaceae_Spongiiferula	NA	-1.48898
Bacteria_Bacteroidetes_Flavobacteriia_Flavobacteriales_Flavobacteriaceae_Spongiimonas	NA	-1.24226
Bacteria_Bacteroidetes_Flavobacteriia_Flavobacteriales_Flavobacteriaceae_Spongiivirga	NA	-0.812234
Bacteria_Bacteroidetes_Flavobacteriia_Flavobacteriales_Flavobacteriaceae_Subsaxibacter	NA	-0.908408
Bacteria_Bacteroidetes_Flavobacteriia_Flavobacteriales_Flavobacteriaceae_Sufflavibacter	NA	-0.61988
Bacteria_Bacteroidetes_Flavobacteriia_Flavobacteriales_Flavobacteriaceae_Tamlana	NA	-0.908404
Bacteria_Bacteroidetes_Flavobacteriia_Flavobacteriales_Flavobacteriaceae_Vitellibacter	NA	-1.01198
Bacteria_Bacteroidetes_Flavobacteriia_Flavobacteriales_Flavobacteriaceae_Wautersiella-sp.-M1T8B12	NA	-1.17624
Bacteria_Bacteroidetes_Flavobacteriia_Flavobacteriales_Flavobacteriaceae_Weeksella	NA	0
Bacteria_Bacteroidetes_Flavobacteriia_Flavobacteriales_Flavobacteriaceae_Wenyingzhuangia	NA	-1.25202
Bacteria_Bacteroidetes_Flavobacteriia_Flavobacteriales_Flavobacteriaceae_Zobellia	NA	-0.812179
Bacteria_Bacteroidetes_Flavobacteriia_Flavobacteriales_NS7-marine-group_uncultured-Bacteroidetes-bacterium	NA	-0.908404
Bacteria_Bacteroidetes_Flavobacteriia_Flavobacteriales_NS9-marine-group_uncultured-Flavobacteriales-bacterium	NA	-0.908401
Bacteria_Bacteroidetes_Flavobacteriia_Flavobacteriales_NS9-marine-group_uncultured-deep-sea-bacterium	NA	-0.716056
Bacteria_Bacteroidetes_Flavobacteriia_Flavobacteriales_NS9-marine-group_uncultured-organism	NA	0.237752
Bacteria_Bacteroidetes_Flavobacteriia_Flavobacteriales_uncultured-bacterium_	NA	-0.908407
Bacteria_Bacteroidetes_Ika33_uncultured-bacterium__	NA	-1.90133
Bacteria_Bacteroidetes_SB-5_uncultured-Bacteroidetes-bacterium__	NA	0.982507
Bacteria_Bacteroidetes_SB-5_uncultured-prokaryote__	NA	-0.908408
Bacteria_Bacteroidetes_SBXY-6786_uncultured-organism__	NA	-0.716059
Bacteria_Bacteroidetes_Sphingobacteriia_Sphingobacteriales_Chitinophagaceae_uncultured	NA	-0.726258
Bacteria_Bacteroidetes_Sphingobacteriia_Sphingobacteriales_E6aC02_uncultured-Bacteroidetes-bacterium	NA	-0.812233
Bacteria_Bacteroidetes_Sphingobacteriia_Sphingobacteriales_E6aC02_uncultured-organism	NA	-0.812234
Bacteria_Bacteroidetes_Sphingobacteriia_Sphingobacteriales_FFCH9454_uncultured-Bacteroidetes-bacterium	NA	-0.908405
Bacteria_Bacteroidetes_Sphingobacteriia_Sphingobacteriales_KD1-131_uncultured-bacterium	NA	-0.81223
Bacteria_Bacteroidetes_Sphingobacteriia_Sphingobacteriales_KD1-131_uncultured-organism	NA	-1.01479
Bacteria_Bacteroidetes_Sphingobacteriia_Sphingobacteriales_KD3-93_Ambiguous_taxa	NA	1.04208
Bacteria_Bacteroidetes_Sphingobacteriia_Sphingobacteriales_KD3-93_uncultured-bacterium	NA	-0.931878
Bacteria_Bacteroidetes_Sphingobacteriia_Sphingobacteriales_Lentimicrobiaceae_Lentimicrobium	NA	-0.716058
Bacteria_Bacteroidetes_Sphingobacteriia_Sphingobacteriales_Lentimicrobiaceae_bacterium-enrichment-culture-clone-AOM-SR-B3	NA	-0.340667
Bacteria_Bacteroidetes_Sphingobacteriia_Sphingobacteriales_Lentimicrobiaceae_uncultured-Cytophagales-bacterium	NA	-0.859689
Bacteria_Bacteroidetes_Sphingobacteriia_Sphingobacteriales_Lentimicrobiaceae_uncultured-prokaryote	NA	-0.908405
Bacteria_Bacteroidetes_Sphingobacteriia_Sphingobacteriales_LiUU-11-161_uncultured-Bacteroidetes-bacterium	NA	-0.908405
Bacteria_Bacteroidetes_Sphingobacteriia_Sphingobacteriales_NS11-12-marine-group_uncultured-Sphingobacteriia-bacterium	NA	-1.78535
Bacteria_Bacteroidetes_Sphingobacteriia_Sphingobacteriales_PHOS-HE51_uncultured-bacterium	NA	-0.643906
Bacteria_Bacteroidetes_Sphingobacteriia_Sphingobacteriales_ST-12K33_uncultured-Bacteroidetes-bacterium	NA	0
Bacteria_Bacteroidetes_Sphingobacteriia_Sphingobacteriales_ST-12K33_uncultured-bacterium	NA	-0.842469
Bacteria_Bacteroidetes_Sphingobacteriia_Sphingobacteriales_ST-12K33_uncultured-organism	NA	-1.02531
Bacteria_Bacteroidetes_Sphingobacteriia_Sphingobacteriales_ST-12K33_Other	NA	0.836252
Bacteria_Bacteroidetes_Sphingobacteriia_Sphingobacteriales_Saprospiraceae_Aureispira	NA	-1.39952
Bacteria_Bacteroidetes_Sphingobacteriia_Sphingobacteriales_Saprospiraceae_Candidatus-Aquirestis	NA	-1.33843
Bacteria_Bacteroidetes_Sphingobacteriia_Sphingobacteriales_Saprospiraceae_Saprospira	NA	-0.918616
Bacteria_Bacteroidetes_Sphingobacteriia_Sphingobacteriales_Saprospiraceae_uncultured-bacterium	NA	-0.427475
Bacteria_Bacteroidetes_Sphingobacteriia_Sphingobacteriales_Sphingobacteriaceae_Sphingobacterium	NA	-0.11831
Bacteria_Bacteroidetes_Sphingobacteriia_Sphingobacteriales_Z4MB62_Other	NA	-0.0141318
Bacteria_Bacteroidetes_Sphingobacteriia_Sphingobacteriales_env.OPS-17_Ambiguous_taxa	NA	-0.908406
Bacteria_Bacteroidetes_Sphingobacteriia_Sphingobacteriales_env.OPS-17_Other	NA	-0.812224
Bacteria_Bacteroidetes_Sphingobacteriia_Sphingobacteriales_uncultured_Ambiguous_taxa	NA	-1.78748
Bacteria_Bacteroidetes_Sphingobacteriia_Sphingobacteriales_uncultured_uncultured-Sphingobacteriales-bacterium	NA	-1.12145
Bacteria_Bacteroidetes_Sphingobacteriia_Sphingobacteriales_uncultured_uncultured-deep-sea-bacterium	NA	-1.44919
Bacteria_Bacteroidetes_Sphingobacteriia_Sphingobacteriales_uncultured-bacterium_	NA	-0.812234
Bacteria_Bacteroidetes_WCHB1-32_Ambiguous_taxa__	NA	-0.908408
Bacteria_Bacteroidetes_WCHB1-32_Other_Other_Other	NA	-1.78579
Bacteria_CPR2_uncultured-microorganism___	NA	-0.908407
Bacteria_Candidatus-Berkelbacteria_uncultured-bacterium___	NA	-1.57329
Bacteria_Chlamydiae_Chlamydiae_Chlamydiales_Simkaniaceae_Other	NA	-1.01479
Bacteria_Chlamydiae_LD1-PA32_uncultured-bacterium__	NA	-1.55996
Bacteria_Chlorobi_Chlorobia_Chlorobiales_OC31_uncultured-bacterium	NA	-0.908406
Bacteria_Chlorobi_Chlorobia_Chlorobiales_SJA-28_uncultured-bacterium	NA	-0.812233
Bacteria_Chloroflexi_1-20_uncultured-bacterium__	NA	-0.716007
Bacteria_Chloroflexi_Anaerolineae_Anaerolineales_Anaerolineaceae_Longilinea	NA	-1.12148
Bacteria_Chloroflexi_Ardenticatenia_Ardenticatenales_Ambiguous_taxa_	NA	-0.71604
Bacteria_Chloroflexi_Ardenticatenia_Ardenticatenales_uncultured-Chloroflexi-bacterium_	NA	-0.939479
Bacteria_Chloroflexi_Ardenticatenia_Ardenticatenales_Other_Other	NA	-0.391209
Bacteria_Chloroflexi_Ardenticatenia_uncultured_uncultured-Chloroflexi-bacterium_	NA	-1.24255
Bacteria_Chloroflexi_Ardenticatenia_uncultured_uncultured-sediment-bacterium_	NA	-0.6542
Bacteria_Chloroflexi_Chloroflexia_Chloroflexales_Roseiflexaceae_Roseiflexus	NA	-2.04327
Bacteria_Chloroflexi_Dehalococcoidia_FS117-23B-02_uncultured-bacterium_	NA	-0.812231
Bacteria_Chloroflexi_Dehalococcoidia_FW22_uncultured-bacterium_	NA	0.00222309
Bacteria_Chloroflexi_Dehalococcoidia_FW22_Other_Other	NA	-0.712109
Bacteria_Chloroflexi_Dehalococcoidia_GIF3_uncultured-organism_	NA	-0.908349
Bacteria_Chloroflexi_Dehalococcoidia_GIF9_uncultured-bacterium_	NA	-0.908407
Bacteria_Chloroflexi_Dehalococcoidia_MSBL5_Ambiguous_taxa_	NA	-1.40919
Bacteria_Chloroflexi_Dehalococcoidia_MSBL5_Other_Other	NA	-1.04073
Bacteria_Chloroflexi_Dehalococcoidia_Napoli-4B-65_uncultured-bacterium_	NA	-1.22156
Bacteria_Chloroflexi_Dehalococcoidia_Napoli-4B-65_Other_Other	NA	-0.908404
Bacteria_Chloroflexi_Dehalococcoidia_Sh765B-AG-111_uncultured-bacterium_	NA	-1.66843
Bacteria_Chloroflexi_Dehalococcoidia_Sh765B-AG-111_Other_Other	NA	-0.726262
Bacteria_Chloroflexi_Dehalococcoidia_vadinBA26_Other_Other	NA	-0.832604
Bacteria_Chloroflexi_JG30-KF-CM66_Ambiguous_taxa__	NA	-0.908408
Bacteria_Chloroflexi_KD4-96_uncultured-bacterium__	NA	-1.21006
Bacteria_Chloroflexi_KD4-96_uncultured-soil-bacterium__	NA	-0.71605
Bacteria_Chloroflexi_KZNMV-5-B42_uncultured-bacterium__	NA	-0.812232
Bacteria_Chloroflexi_Ktedonobacteria_Ktedonobacterales_Ktedonobacteraceae_uncultured	NA	-1.12148
Bacteria_Chloroflexi_S085_uncultured-deep-sea-bacterium__	NA	-0.908361
Bacteria_Chloroflexi_S085_Other_Other_Other	NA	-1.08904
Bacteria_Chloroflexi_SAR202-clade_marine-metagenome__	NA	-0.908408
Bacteria_Chloroflexi_SAR202-clade_uncultured-Chloroflexi-bacterium__	NA	0.403872
Bacteria_Chloroflexi_SAR202-clade_uncultured-Crater-Lake-bacterium-CL500-10__	NA	-0.81223
Bacteria_Chloroflexi_SAR202-clade_uncultured-deep-sea-bacterium__	NA	-1.01417
Bacteria_Chloroflexi_SHA-26_uncultured-bacterium__	NA	-0.908405
Bacteria_Chloroflexi_SJA-15_Ambiguous_taxa__	NA	-0.812234
Bacteria_Chloroflexi_SJA-15_uncultured-bacterium__	NA	-0.646074
Bacteria_Chloroflexi_SJA-68_uncultured-bacterium__	NA	-0.908408
Bacteria_Chloroflexi_SJA-68_Other_Other_Other	NA	-1.01479
Bacteria_Chloroflexi_TK10_uncultured-bacterium__	NA	-0.14555
Bacteria_Chloroflexi_TK10_uncultured-gamma-proteobacterium__	NA	-0.812229
Bacteria_Chloroflexi_uncultured_uncultured-bacterium__	NA	-1.22818
Bacteria_Chloroflexi_uncultured_Other_Other_Other	NA	-1.13188
Bacteria_Chloroflexi_Other_Other_Other_Other	NA	-0.918612
Bacteria_Cloacimonetes_LK-44f_uncultured-organism__	NA	0.230321
Bacteria_Cloacimonetes_MSBL8_Ambiguous_taxa__	NA	-1.13171
Bacteria_Cloacimonetes_MSBL8_bacterium-enrichment-culture-clone-E23__	NA	-0.908407
Bacteria_Cloacimonetes_MSBL8_Other_Other_Other	NA	-1.2891
Bacteria_Cloacimonetes_NK-L14_uncultured-bacterium__	NA	-0.716054
Bacteria_Cloacimonetes_NK-L14_Other_Other_Other	NA	-0.716055
Bacteria_Cloacimonetes_W27_bacterium-enrichment-culture-clone-E31_A__	NA	-0.908408
Bacteria_Cloacimonetes_Other_Other_Other_Other	NA	-0.8222
Bacteria_Cyanobacteria_Other_Other_Other_Other	NA	-0.9084
Bacteria_Deferribacteres_Deferribacteres_Deferribacterales_Deferribacteraceae_Geovibrio	NA	-1.22818
Bacteria_Deferribacteres_Deferribacteres_Deferribacterales_Deferribacteraceae_uncultured	NA	-1.44889
Bacteria_Deinococcus-Thermus_Deinococci_Thermales_Thermaceae_Other	NA	-0.908402
Bacteria_Elusimicrobia_Elusimicrobia_Lineage-I_Unknown-Family_Candidatus-Endomicrobium	NA	-0.865563
Bacteria_Elusimicrobia_Elusimicrobia_Lineage-IIb_Other_Other	NA	-0.145897
Bacteria_Elusimicrobia_Elusimicrobia_Lineage-IIc_Other_Other	NA	-1.01479
Bacteria_Elusimicrobia_Elusimicrobia_Lineage-IV_uncultured-bacterium_	NA	-0.347405
Bacteria_Elusimicrobia_Elusimicrobia_MD2894-B20_uncultured-bacterium_	NA	-0.265568
Bacteria_Elusimicrobia_Elusimicrobia_MVP-88_Other_Other	NA	-1.12148
Bacteria_Elusimicrobia_Elusimicrobia_Other_Other_Other	NA	-0.822438
Bacteria_FBP_uncultured-bacterium___	NA	-0.918591
Bacteria_FL0428B-PF49_uncultured-bacterium___	NA	-0.726011
Bacteria_FL0428B-PF49_Other_Other_Other_Other	NA	-1.06173
Bacteria_Fibrobacteres_Chitinivibrionia_Chitinivibrionales_Chitinivibrionaceae_possible-genus-03	NA	-0.512239
Bacteria_Fibrobacteres_Chitinivibrionia_possible-order-07_uncultured-Desulfobulbus-sp._	NA	0.284559
Bacteria_Fibrobacteres_Chitinivibrionia_uncultured_uncultured-bacterium_	NA	-1.22818
Bacteria_Fibrobacteres_Fibrobacteria_Fibrobacterales_09D2Z48_Other	NA	-0.832956
Bacteria_Fibrobacteres_Fibrobacteria_Fibrobacterales_B122_uncultured-bacterium	NA	-0.619881
Bacteria_Fibrobacteres_Fibrobacteria_Fibrobacterales_FD035_Ambiguous_taxa	NA	-1.01479
Bacteria_Fibrobacteres_Fibrobacteria_Fibrobacterales_FD035_uncultured-organism	NA	-1.12148
Bacteria_Fibrobacteres_Fibrobacteria_Fibrobacterales_FD035_Other	NA	-1.72014
Bacteria_Fibrobacteres_Fibrobacteria_Fibrobacterales_Fibrobacteraceae_possible-genus-04	NA	0.508617
Bacteria_Fibrobacteres_Fibrobacteria_Fibrobacterales_Fibrobacteraceae_Other	NA	-1.12129
Bacteria_Fibrobacteres_Fibrobacteria_Fibrobacterales_MAT-CR-H6-H10_Other	NA	-1.30853
Bacteria_Fibrobacteres_Fibrobacteria_Fibrobacterales_SBXY-748_uncultured-organism	NA	-1.45735
Bacteria_Fibrobacteres_Fibrobacteria_Fibrobacterales_SBYZ-1017_uncultured-organism	NA	-0.812234
Bacteria_Fibrobacteres_Fibrobacteria_Fibrobacterales_possible-family-01_bacterium-enrichment-culture-clone-BBMC-4	NA	-0.716059
Bacteria_Fibrobacteres_Fibrobacteria_Fibrobacterales_possible-family-01_uncultured-soil-bacterium	NA	-0.224698
Bacteria_Fibrobacteres_Fibrobacteria_Fibrobacterales_possible-family-02_uncultured-Chitinivibrionia-bacterium	NA	0.454507
Bacteria_Fibrobacteres_Fibrobacteria_Fibrobacterales_possible-family-02_uncultured-Fibrobacteres-bacterium	NA	-0.619883
Bacteria_Fibrobacteres_Fibrobacteria_Fibrobacterales_possible-family-02_Other	NA	1.91091
Bacteria_Firmicutes_Bacilli_Bacillales_Ambiguous_taxa_Ambiguous_taxa	NA	-0.908407
Bacteria_Firmicutes_Bacilli_Bacillales_Bacillaceae_Halobacillus	NA	-0.908405
Bacteria_Firmicutes_Bacilli_Bacillales_Bacillaceae_Marinococcus	NA	-1.01478
Bacteria_Firmicutes_Bacilli_Bacillales_Bacillaceae_Pontibacillus	NA	-0.908404
Bacteria_Firmicutes_Bacilli_Bacillales_Bacillaceae_Pseudogracilibacillus	NA	-0.822437
Bacteria_Firmicutes_Bacilli_Bacillales_Bacillaceae_Virgibacillus	NA	-0.908402
Bacteria_Firmicutes_Bacilli_Bacillales_Bacillaceae_uncultured	NA	-0.908404
Bacteria_Firmicutes_Bacilli_Bacillales_Bacillaceae_Other	NA	-1.58243
Bacteria_Firmicutes_Bacilli_Bacillales_Paenibacillaceae_Cohnella	NA	-0.908404
Bacteria_Firmicutes_Bacilli_Bacillales_Paenibacillaceae_Paenibacillus	NA	-0.908397
Bacteria_Firmicutes_Bacilli_Bacillales_Planococcaceae_Kurthia	NA	-0.908399
Bacteria_Firmicutes_Bacilli_Bacillales_Planococcaceae_Lysinibacillus	NA	-0.908393
Bacteria_Firmicutes_Bacilli_Bacillales_Planococcaceae_Planomicrobium	NA	-0.908403
Bacteria_Firmicutes_Bacilli_Bacillales_Planococcaceae_Solibacillus	NA	-1.12148
Bacteria_Firmicutes_Bacilli_Bacillales_Staphylococcaceae_Salinicoccus	NA	-1.0253
Bacteria_Firmicutes_Bacilli_Lactobacillales_Aerococcaceae_Eremococcus	NA	-0.908401
Bacteria_Firmicutes_Bacilli_Lactobacillales_Aerococcaceae_Facklamia	NA	-0.716044
Bacteria_Firmicutes_Bacilli_Lactobacillales_Carnobacteriaceae_Alloiococcus	NA	-0.918607
Bacteria_Firmicutes_Bacilli_Lactobacillales_Carnobacteriaceae_Carnobacterium	NA	-0.908408
Bacteria_Firmicutes_Bacilli_Lactobacillales_Carnobacteriaceae_Trichococcus	NA	-0.908393
Bacteria_Firmicutes_Bacilli_Lactobacillales_Carnobacteriaceae_Other	NA	-0.908407
Bacteria_Firmicutes_Bacilli_Lactobacillales_Lactobacillaceae_Lactobacillus	NA	-0.908394
Bacteria_Firmicutes_Bacilli_Lactobacillales_Streptococcaceae_Lactococcus	NA	-1.01479
Bacteria_Firmicutes_Bacilli_Lactobacillales_Streptococcaceae_Other	NA	-0.908398
Bacteria_Firmicutes_Clostridia_Clostridiales_Clostridiaceae-1_Clostridium-sensu-stricto-7	NA	-0.908405
Bacteria_Firmicutes_Clostridia_Clostridiales_Clostridiaceae-1_Sarcina	NA	-0.54912
Bacteria_Firmicutes_Clostridia_Clostridiales_Clostridiaceae-1_Other	NA	-1.15442
Bacteria_Firmicutes_Clostridia_Clostridiales_Clostridiaceae-2_Alkaliphilus	NA	-0.812227
Bacteria_Firmicutes_Clostridia_Clostridiales_Clostridiaceae-2_Other	NA	-0.908408
Bacteria_Firmicutes_Clostridia_Clostridiales_Clostridiaceae-3_Clostridiisalibacter	NA	-0.908407
Bacteria_Firmicutes_Clostridia_Clostridiales_Clostridiaceae-3_Other	NA	-0.908404
Bacteria_Firmicutes_Clostridia_Clostridiales_Clostridiaceae-4_Caminicella	NA	-0.908398
Bacteria_Firmicutes_Clostridia_Clostridiales_Clostridiaceae-4_Clostridium-sensu-stricto	NA	-0.90838
Bacteria_Firmicutes_Clostridia_Clostridiales_Clostridiaceae-4_Salimesophilobacter	NA	-0.915996
Bacteria_Firmicutes_Clostridia_Clostridiales_Clostridiaceae-4_Other	NA	-0.908407
Bacteria_Firmicutes_Clostridia_Clostridiales_Clostridiales-vadinBB60-group_Other	NA	-1.02531
Bacteria_Firmicutes_Clostridia_Clostridiales_Defluviitaleaceae_Defluviitalea	NA	-0.908407
Bacteria_Firmicutes_Clostridia_Clostridiales_Family-XI_Ezakiella	NA	0.0116245
Bacteria_Firmicutes_Clostridia_Clostridiales_Family-XI_Gottschalkia	NA	-1.01479
Bacteria_Firmicutes_Clostridia_Clostridiales_Family-XI_Helcococcus	NA	-1.99546
Bacteria_Firmicutes_Clostridia_Clostridiales_Family-XI_Peptoniphilus	NA	-0.619879
Bacteria_Firmicutes_Clostridia_Clostridiales_Family-XII_Guggenheimella	NA	-1.24226
Bacteria_Firmicutes_Clostridia_Clostridiales_Family-XII_Other	NA	0
Bacteria_Firmicutes_Clostridia_Clostridiales_Family-XIII_Family-XIII-UCG-002	NA	-0.908408
Bacteria_Firmicutes_Clostridia_Clostridiales_Family-XIII_uncultured	NA	-0.715578
Bacteria_Firmicutes_Clostridia_Clostridiales_Family-XIII_Other	NA	-0.908407
Bacteria_Firmicutes_Clostridia_Clostridiales_Family-XIV_uncultured	NA	-1.01479
Bacteria_Firmicutes_Clostridia_Clostridiales_Gracilibacteraceae_uncultured	NA	-0.716058
Bacteria_Firmicutes_Clostridia_Clostridiales_Kazan-2B-17_Ambiguous_taxa	NA	-0.908401
Bacteria_Firmicutes_Clostridia_Clostridiales_Kazan-2B-17_Other	NA	-0.908404
Bacteria_Firmicutes_Clostridia_Clostridiales_Lachnospiraceae_Anaerostipes	NA	-0.908407
Bacteria_Firmicutes_Clostridia_Clostridiales_Lachnospiraceae_Blautia	NA	-1.01479
Bacteria_Firmicutes_Clostridia_Clostridiales_Lachnospiraceae_Cellulosilyticum	NA	-0.908407
Bacteria_Firmicutes_Clostridia_Clostridiales_Lachnospiraceae_Coprococcus-1	NA	-0.929129
Bacteria_Firmicutes_Clostridia_Clostridiales_Lachnospiraceae_Lachnoclostridium	NA	-0.908395
Bacteria_Firmicutes_Clostridia_Clostridiales_Lachnospiraceae_Lachnospira	NA	-0.908402
Bacteria_Firmicutes_Clostridia_Clostridiales_Lachnospiraceae_Lachnospiraceae-FCS020-group	NA	-0.908394
Bacteria_Firmicutes_Clostridia_Clostridiales_Lachnospiraceae_Lachnospiraceae-NC2004-group	NA	-1.11436
Bacteria_Firmicutes_Clostridia_Clostridiales_Lachnospiraceae_Mobilitalea	NA	-0.908402
Bacteria_Firmicutes_Clostridia_Clostridiales_Lachnospiraceae_Natranaerovirga	NA	-1.12827
Bacteria_Firmicutes_Clostridia_Clostridiales_Lachnospiraceae_Roseburia	NA	0
Bacteria_Firmicutes_Clostridia_Clostridiales_Lachnospiraceae_[Eubacterium]-hallii-group	NA	-0.822441
Bacteria_Firmicutes_Clostridia_Clostridiales_Lachnospiraceae_[Eubacterium]-rectale-group	NA	-0.279882
Bacteria_Firmicutes_Clostridia_Clostridiales_Lachnospiraceae_[Ruminococcus]-torques-group	NA	-1.00397
Bacteria_Firmicutes_Clostridia_Clostridiales_P.-palm-C-A-51_Ambiguous_taxa	NA	-1.03355
Bacteria_Firmicutes_Clostridia_Clostridiales_P.-palm-C-A-51_Other	NA	-1.09012
Bacteria_Firmicutes_Clostridia_Clostridiales_Peptococcaceae_Desulfitibacter	NA	-1.22818
Bacteria_Firmicutes_Clostridia_Clostridiales_Peptococcaceae_Desulfosporosinus	NA	-1.44919
Bacteria_Firmicutes_Clostridia_Clostridiales_Peptostreptococcaceae_Intestinibacter	NA	0.463351
Bacteria_Firmicutes_Clostridia_Clostridiales_Peptostreptococcaceae_Paraclostridium	NA	-0.908131
Bacteria_Firmicutes_Clostridia_Clostridiales_Peptostreptococcaceae_Peptoclostridium	NA	-0.926982
Bacteria_Firmicutes_Clostridia_Clostridiales_Peptostreptococcaceae_Romboutsia	NA	-0.619605
Bacteria_Firmicutes_Clostridia_Clostridiales_Peptostreptococcaceae_Sporacetigenium	NA	-1.01478
Bacteria_Firmicutes_Clostridia_Clostridiales_Peptostreptococcaceae_Tepidibacter	NA	-1.02364
Bacteria_Firmicutes_Clostridia_Clostridiales_Peptostreptococcaceae_uncultured	NA	-0.908408
Bacteria_Firmicutes_Clostridia_Clostridiales_Peptostreptococcaceae_Other	NA	-0.907779
Bacteria_Firmicutes_Clostridia_Clostridiales_Ruminococcaceae_Anaerobacterium	NA	-2.36479
Bacteria_Firmicutes_Clostridia_Clostridiales_Ruminococcaceae_Anaerotruncus	NA	0
Bacteria_Firmicutes_Clostridia_Clostridiales_Ruminococcaceae_Ercella	NA	-1.01479
Bacteria_Firmicutes_Clostridia_Clostridiales_Ruminococcaceae_Faecalibacterium	NA	-0.908398
Bacteria_Firmicutes_Clostridia_Clostridiales_Ruminococcaceae_Fastidiosipila	NA	-0.54733
Bacteria_Firmicutes_Clostridia_Clostridiales_Ruminococcaceae_Pseudobacteroides	NA	-1.27063
Bacteria_Firmicutes_Clostridia_Clostridiales_Ruminococcaceae_Ruminiclostridium-9	NA	-0.908404
Bacteria_Firmicutes_Clostridia_Clostridiales_Ruminococcaceae_Ruminococcaceae-NK4A214-group	NA	-2.25707
Bacteria_Firmicutes_Clostridia_Clostridiales_Ruminococcaceae_Ruminococcaceae-UCG-014	NA	-1.12148
Bacteria_Firmicutes_Clostridia_Clostridiales_Syntrophomonadaceae_Syntrophomonas	NA	-1.12148
Bacteria_Firmicutes_Clostridia_Halanaerobiales_Halanaerobiaceae_Halanaerobium	NA	-1.22818
Bacteria_Firmicutes_Clostridia_Halanaerobiales_Halobacteroidaceae_Other	NA	-0.908404
Bacteria_Firmicutes_Clostridia_Halanaerobiales_ODP1230B8.23_Ambiguous_taxa	NA	-0.908405
Bacteria_Firmicutes_Clostridia_Thermoanaerobacterales_Thermoanaerobacteraceae_Gelria	NA	-1.85456
Bacteria_Firmicutes_Erysipelotrichia_Erysipelotrichales_Erysipelotrichaceae_Turicibacter	NA	-0.908401
Bacteria_Firmicutes_Erysipelotrichia_Erysipelotrichales_Erysipelotrichaceae_uncultured	NA	-1.12148
Bacteria_Firmicutes_Negativicutes_Selenomonadales_Veillonellaceae_Veillonella	NA	-0.908394
Bacteria_Fusobacteria_Fusobacteriia_Fusobacteriales_Fusobacteriaceae_Cetobacterium	NA	-0.908402
Bacteria_Fusobacteria_Fusobacteriia_Fusobacteriales_Fusobacteriaceae_Psychrilyobacter	NA	-0.908394
Bacteria_Fusobacteria_Fusobacteriia_Fusobacteriales_Fusobacteriaceae_Other	NA	-0.918063
Bacteria_Fusobacteria_Fusobacteriia_Fusobacteriales_Other_Other	NA	-1.01429
Bacteria_Gemmatimonadetes_AKAU4049_uncultured-bacterium__	NA	-1.01458
Bacteria_Gemmatimonadetes_BD2-11-terrestrial-group_bacterium-YC-LK-LKJ11__	NA	-1.20507
Bacteria_Gemmatimonadetes_Gemmatimonadetes_Gemmatimonadales_Gemmatimonadaceae_Gemmatimonas	NA	-1.02436
Bacteria_Gemmatimonadetes_Gemmatimonadetes_Gemmatimonadales_Gemmatimonadaceae_Gemmatirosa	NA	-1.00832
Bacteria_Gemmatimonadetes_Gemmatimonadetes_Gemmatimonadales_Gemmatimonadaceae_Other	NA	-0.42753
Bacteria_Gemmatimonadetes_Longimicrobia_Longimicrobiales_Longimicrobiaceae_Other	NA	-0.908407
Bacteria_Gemmatimonadetes_MD2902-B12_uncultured-microorganism__	NA	-0.822193
Bacteria_Gemmatimonadetes_MD2902-B12_Other_Other_Other	NA	-1.44919
Bacteria_Gemmatimonadetes_S0134-terrestrial-group_uncultured-Gemmatimonadetes-bacterium__	NA	-1.03199
Bacteria_Gemmatimonadetes_S0134-terrestrial-group_Other_Other_Other	NA	-1.01479
Bacteria_Gemmatimonadetes_Other_Other_Other_Other	NA	-0.523709
Bacteria_Gracilibacteria_Ambiguous_taxa___	NA	-0.908407
Bacteria_Gracilibacteria_Other_Other_Other_Other	NA	-1.3374
Bacteria_Hydrogenedentes_Ambiguous_taxa___	NA	-0.918613
Bacteria_Ignavibacteriae_Ignavibacteria_Ignavibacteriales_BSV26_Ambiguous_taxa	NA	-1.13201
Bacteria_Ignavibacteriae_Ignavibacteria_Ignavibacteriales_BSV26_uncultured-Ignavibacteriales-bacterium	NA	-0.917886
Bacteria_Ignavibacteriae_Ignavibacteria_Ignavibacteriales_PHOS-HE36_uncultured-bacterium	NA	-0.654622
Bacteria_KSB3-(Modulibacteria)_uncultured-microorganism___	NA	-1.22818
Bacteria_LCP-89_saltmarsh-clone-LCP-89___	NA	-0.908407
Bacteria_LCP-89_uncultured-organism___	NA	-1.01479
Bacteria_LCP-89_Other_Other_Other_Other	NA	-1.24032
Bacteria_Latescibacteria_Ambiguous_taxa___	NA	-1.12129
Bacteria_Latescibacteria_uncultured-Bacteroidetes-bacterium___	NA	-0.715802
Bacteria_Latescibacteria_uncultured-Latescibacteria-bacterium___	NA	-0.821996
Bacteria_Latescibacteria_uncultured-actinobacterium___	NA	-0.812234
Bacteria_Latescibacteria_uncultured-deep-sea-bacterium___	NA	-1.12148
Bacteria_Lentisphaerae_Lentisphaeria_Victivallales_Arctic95B-14_uncultured-bacterium	NA	-0.908405
Bacteria_Lentisphaerae_Lentisphaeria_Victivallales_BD2-3_Other	NA	-0.735381
Bacteria_Lentisphaerae_Oligosphaeria_Oligosphaerales_MVP-94_uncultured-organism	NA	-0.812234
Bacteria_Lentisphaerae_Oligosphaeria_P.palmC41_Other_Other	NA	-0.908406
Bacteria_Lentisphaerae_Oligosphaeria_SS1-B-02-17_uncultured-bacterium_	NA	-0.820421
Bacteria_Lentisphaerae_Oligosphaeria_SS1-B-02-17_uncultured-organism_	NA	-0.918341
Bacteria_Lentisphaerae_Oligosphaeria_SS1-B-02-17_Other_Other	NA	-0.908406
Bacteria_MD2896-B216_uncultured-bacterium___	NA	-1.01479
Bacteria_Marinimicrobia-(SAR406-clade)_marine-metagenome___	NA	-0.908408
Bacteria_Marinimicrobia-(SAR406-clade)_uncultured-Deferribacteres-bacterium___	NA	-1.01479
Bacteria_Microgenomates_Other_Other_Other_Other	NA	-1.01479
Bacteria_Nitrospinae_Belgica2005-10-ZG-3_Other_Other_Other	NA	-0.821214
Bacteria_Nitrospinae_MD2898-B26_uncultured-bacterium__	NA	-1.30096
Bacteria_Nitrospinae_MD2898-B26_uncultured-delta-proteobacterium__	NA	-1.4609
Bacteria_Nitrospinae_MD2898-B26_uncultured-microorganism__	NA	-1.44919
Bacteria_Nitrospinae_MD2898-B26_uncultured-organism__	NA	-0.908408
Bacteria_Nitrospinae_MD2898-B26_Other_Other_Other	NA	-0.812233
Bacteria_Nitrospinae_Nitrospinia_Nitrospinales_Nitrospinaceae_Nitrospina	NA	-0.908403
Bacteria_Nitrospirae_Nitrospira_Nitrospirales_Nitrospiraceae_Leptospirillum	NA	-1.03583
Bacteria_Nitrospirae_Nitrospira_Nitrospirales_Nitrospiraceae_Thermodesulfovibrio	NA	-0.523704
Bacteria_Nitrospirae_Nitrospira_Nitrospirales_Nitrospiraceae_Other	NA	-0.908408
Bacteria_Omnitrophica_uncultured-Omnitrophica-bacterium___	NA	-1.01478
Bacteria_Omnitrophica_uncultured-Verrucomicrobia-bacterium___	NA	-1.01479
Bacteria_PAUC34f_Ambiguous_taxa___	NA	-0.33426
Bacteria_PAUC34f_uncultured-Deferribacteres-bacterium___	NA	-0.654183
Bacteria_Parcubacteria_Other_Other_Other_Other	NA	-0.908405
Bacteria_Peregrinibacteria_uncultured-Clostridium-sp.___	NA	-1.12148
Bacteria_Planctomycetes_BD7-11_Ambiguous_taxa__	NA	-0.918611
Bacteria_Planctomycetes_BD7-11_uncultured-bacterium__	NA	-0.443319
Bacteria_Planctomycetes_MBMPE71_uncultured-bacterium__	NA	-1.44919
Bacteria_Planctomycetes_OM190_uncultured-Planctomycetales-bacterium__	NA	-0.812233
Bacteria_Planctomycetes_OM190_uncultured-microorganism__	NA	-1.01479
Bacteria_Planctomycetes_Phycisphaerae_062DZ93-hypersaline-microbial-mat-group_uncultured-organism_	NA	-0.842822
Bacteria_Planctomycetes_Phycisphaerae_CCM11a_uncultured-planctomycete_	NA	-1.13193
Bacteria_Planctomycetes_Phycisphaerae_KCLunmb-38-53_uncultured-organism_	NA	-1.35198
Bacteria_Planctomycetes_Phycisphaerae_ML-A-10_uncultured-bacterium_	NA	-1.12148
Bacteria_Planctomycetes_Phycisphaerae_MSBL9_Ambiguous_taxa_	NA	-0.765078
Bacteria_Planctomycetes_Phycisphaerae_MSBL9_uncultured-deep-sea-bacterium_	NA	-0.918613
Bacteria_Planctomycetes_Phycisphaerae_Phycisphaerales_08D2Z94-hypersaline-microbial-mat-group_Other	NA	-1.01479
Bacteria_Planctomycetes_Phycisphaerae_Phycisphaerales_AKAU3564-sediment-group_uncultured-bacterium	NA	-1.33844
Bacteria_Planctomycetes_Phycisphaerae_Phycisphaerales_AKAU3564-sediment-group_uncultured-organism	NA	-1.12148
Bacteria_Planctomycetes_Phycisphaerae_Phycisphaerales_AKAU3564-sediment-group_Other	NA	-0.908402
Bacteria_Planctomycetes_Phycisphaerae_Phycisphaerales_ODP1230B30.02-sediment-group_Other	NA	-1.12148
Bacteria_Planctomycetes_Phycisphaerae_Phycisphaerales_Phycisphaeraceae_CL500-3	NA	-0.908404
Bacteria_Planctomycetes_Phycisphaerae_Phycisphaerales_Phycisphaeraceae_JL-ETNP-F27	NA	-0.908405
Bacteria_Planctomycetes_Phycisphaerae_Phycisphaerales_Phycisphaeraceae_Phycisphaera	NA	-0.908408
Bacteria_Planctomycetes_Phycisphaerae_Phycisphaerales_Phycisphaeraceae_Other	NA	-1.02497
Bacteria_Planctomycetes_Phycisphaerae_Phycisphaerales_SBYZ-984_uncultured-bacterium	NA	-0.908408
Bacteria_Planctomycetes_Phycisphaerae_Pla1-lineage_uncultured-bacterium_	NA	-1.01479
Bacteria_Planctomycetes_Phycisphaerae_Pla1-lineage_uncultured-organism_	NA	-0.736643
Bacteria_Planctomycetes_Phycisphaerae_Pla1-lineage_Other_Other	NA	-0.812233
Bacteria_Planctomycetes_Phycisphaerae_S-70_uncultured-bacterium_	NA	-1.01479
Bacteria_Planctomycetes_Phycisphaerae_SHA-43_uncultured-bacterium_	NA	-0.638519
Bacteria_Planctomycetes_Phycisphaerae_SHA-43_uncultured-organism_	NA	-0.421331
Bacteria_Planctomycetes_Phycisphaerae_SHA-43_Other_Other	NA	-1.07616
Bacteria_Planctomycetes_Pla3-lineage_Ambiguous_taxa__	NA	-0.820929
Bacteria_Planctomycetes_Pla4-lineage_Ambiguous_taxa__	NA	-0.908404
Bacteria_Planctomycetes_Pla4-lineage_uncultured-organism__	NA	-0.812232
Bacteria_Planctomycetes_Pla4-lineage_uncultured-soil-bacterium-PBS-114__	NA	-1.22818
Bacteria_Planctomycetes_Planctomycetacia_Brocadiales_Brocadiaceae_Candidatus-Scalindua	NA	-0.716054
Bacteria_Planctomycetes_Planctomycetacia_Planctomycetales_Planctomycetaceae_Candidatus-Anammoximicrobium	NA	-0.908405
Bacteria_Planctomycetes_Other_Other_Other_Other	NA	-1.22814
Bacteria_Proteobacteria_AEGEAN-245_uncultured-bacterium__	NA	-0.951137
Bacteria_Proteobacteria_AEGEAN-245_Other_Other_Other	NA	-0.637063
Bacteria_Proteobacteria_ARKDMS-49_uncultured-gamma-proteobacterium__	NA	-1.12872
Bacteria_Proteobacteria_ARKDMS-49_Other_Other_Other	NA	-0.908406
Bacteria_Proteobacteria_ARKICE-90_uncultured-Jannaschia-sp.__	NA	-1.0253
Bacteria_Proteobacteria_ARKICE-90_uncultured-organism__	NA	-0.715856
Bacteria_Proteobacteria_Alphaproteobacteria_4-Org1-14_uncultured-alpha-proteobacterium_	NA	-0.908401
Bacteria_Proteobacteria_Alphaproteobacteria_Alphaproteobacteria-Incertae-Sedis_uncultured_Ambiguous_taxa	NA	-0.15087
Bacteria_Proteobacteria_Alphaproteobacteria_Alphaproteobacteria-Incertae-Sedis_uncultured_uncultured-alpha-proteobacterium	NA	-0.229964
Bacteria_Proteobacteria_Alphaproteobacteria_Caulobacterales_Caulobacteraceae_Amorphus	NA	-1.12148
Bacteria_Proteobacteria_Alphaproteobacteria_Caulobacterales_Caulobacteraceae_Asticcacaulis	NA	-0.716059
Bacteria_Proteobacteria_Alphaproteobacteria_Caulobacterales_Caulobacteraceae_Caulobacter	NA	-1.01479
Bacteria_Proteobacteria_Alphaproteobacteria_Caulobacterales_Caulobacteraceae_Other	NA	-2.50349
Bacteria_Proteobacteria_Alphaproteobacteria_Caulobacterales_Hyphomonadaceae_uncultured-bacterium	NA	-0.908407
Bacteria_Proteobacteria_Alphaproteobacteria_E6aD10_uncultured-bacterium_	NA	-0.918535
Bacteria_Proteobacteria_Alphaproteobacteria_E6aD10_Other_Other	NA	-0.523705
Bacteria_Proteobacteria_Alphaproteobacteria_Kordiimonadales_Other_Other	NA	-0.821956
Bacteria_Proteobacteria_Alphaproteobacteria_OTU048-Xeno_Other_Other	NA	-1.78748
Bacteria_Proteobacteria_Alphaproteobacteria_Parvularculales_Parvularculaceae_Ambiguous_taxa	NA	0.286749
Bacteria_Proteobacteria_Alphaproteobacteria_Parvularculales_Parvularculaceae_uncultured-Phaeobacter-sp.	NA	0.287992
Bacteria_Proteobacteria_Alphaproteobacteria_Parvularculales_Parvularculaceae_uncultured-marine-microorganism	NA	-1.01479
Bacteria_Proteobacteria_Alphaproteobacteria_Rhizobiales_Ambiguous_taxa_	NA	-1.22818
Bacteria_Proteobacteria_Alphaproteobacteria_Rhizobiales_Ambiguous_taxa_uncultured-bacterium	NA	-1.01479
Bacteria_Proteobacteria_Alphaproteobacteria_Rhizobiales_Ambiguous_taxa_Other	NA	-1.01479
Bacteria_Proteobacteria_Alphaproteobacteria_Rhizobiales_Aurantimonadaceae_Aurantimonas	NA	-0.908404
Bacteria_Proteobacteria_Alphaproteobacteria_Rhizobiales_Aurantimonadaceae_Aureimonas	NA	-0.523709
Bacteria_Proteobacteria_Alphaproteobacteria_Rhizobiales_Beijerinckiaceae_uncultured	NA	-0.811417
Bacteria_Proteobacteria_Alphaproteobacteria_Rhizobiales_Bradyrhizobiaceae_Afipia	NA	-0.812234
Bacteria_Proteobacteria_Alphaproteobacteria_Rhizobiales_Bradyrhizobiaceae_Bosea	NA	0
Bacteria_Proteobacteria_Alphaproteobacteria_Rhizobiales_Bradyrhizobiaceae_Nitrobacter	NA	-0.533915
Bacteria_Proteobacteria_Alphaproteobacteria_Rhizobiales_Bradyrhizobiaceae_Rhodoblastus	NA	-0.812234
Bacteria_Proteobacteria_Alphaproteobacteria_Rhizobiales_Bradyrhizobiaceae_uncultured	NA	-1.33843
Bacteria_Proteobacteria_Alphaproteobacteria_Rhizobiales_Bradyrhizobiaceae_Other	NA	-0.629973
Bacteria_Proteobacteria_Alphaproteobacteria_Rhizobiales_Brucellaceae_Brucella	NA	-1.09012
Bacteria_Proteobacteria_Alphaproteobacteria_Rhizobiales_Brucellaceae_Mycoplana	NA	-1.25633
Bacteria_Proteobacteria_Alphaproteobacteria_Rhizobiales_Brucellaceae_Other	NA	-1.79805
Bacteria_Proteobacteria_Alphaproteobacteria_Rhizobiales_C2U_uncultured-bacterium	NA	-0.736606
Bacteria_Proteobacteria_Alphaproteobacteria_Rhizobiales_DUNssu044_Other	NA	-0.812189
Bacteria_Proteobacteria_Alphaproteobacteria_Rhizobiales_FukuN57_Ambiguous_taxa	NA	-0.812234
Bacteria_Proteobacteria_Alphaproteobacteria_Rhizobiales_FukuN57_uncultured-bacterium	NA	-1.26121
Bacteria_Proteobacteria_Alphaproteobacteria_Rhizobiales_Hyphomicrobiaceae_Ambiguous_taxa	NA	-0.619884
Bacteria_Proteobacteria_Alphaproteobacteria_Rhizobiales_Hyphomicrobiaceae_Maritalea	NA	-0.240888
Bacteria_Proteobacteria_Alphaproteobacteria_Rhizobiales_Hyphomicrobiaceae_Pelagibacterium	NA	-0.964713
Bacteria_Proteobacteria_Alphaproteobacteria_Rhizobiales_Hyphomicrobiaceae_Prosthecomicrobium	NA	-0.908408
Bacteria_Proteobacteria_Alphaproteobacteria_Rhizobiales_JG34-KF-361_Ambiguous_taxa	NA	-0.619884
Bacteria_Proteobacteria_Alphaproteobacteria_Rhizobiales_JG34-KF-361_uncultured-bacterium	NA	-0.832956
Bacteria_Proteobacteria_Alphaproteobacteria_Rhizobiales_KF-JG30-B3_Ambiguous_taxa	NA	-0.908394
Bacteria_Proteobacteria_Alphaproteobacteria_Rhizobiales_MNG7_uncultured-bacterium	NA	-0.918616
Bacteria_Proteobacteria_Alphaproteobacteria_Rhizobiales_Methylobacteriaceae_Meganema	NA	-1.12148
Bacteria_Proteobacteria_Alphaproteobacteria_Rhizobiales_Methylobacteriaceae_Methylobacterium	NA	-0.990127
Bacteria_Proteobacteria_Alphaproteobacteria_Rhizobiales_Methylobacteriaceae_uncultured	NA	-0.716054
Bacteria_Proteobacteria_Alphaproteobacteria_Rhizobiales_Methylobacteriaceae_Other	NA	-1.96588
Bacteria_Proteobacteria_Alphaproteobacteria_Rhizobiales_Methylocystaceae_Pleomorphomonas	NA	-0.812234
Bacteria_Proteobacteria_Alphaproteobacteria_Rhizobiales_OCS116-clade_uncultured-Rhizobiales-bacterium	NA	-1.01479
Bacteria_Proteobacteria_Alphaproteobacteria_Rhizobiales_OCS116-clade_uncultured-alpha-proteobacterium	NA	-0.908405
Bacteria_Proteobacteria_Alphaproteobacteria_Rhizobiales_OCS116-clade_uncultured-organism	NA	-1.01479
Bacteria_Proteobacteria_Alphaproteobacteria_Rhizobiales_Phyllobacteriaceae_Ambiguous_taxa	NA	-0.80534
Bacteria_Proteobacteria_Alphaproteobacteria_Rhizobiales_Phyllobacteriaceae_Ahrensia	NA	-0.908407
Bacteria_Proteobacteria_Alphaproteobacteria_Rhizobiales_Phyllobacteriaceae_Aliihoeflea	NA	-1.35287
Bacteria_Proteobacteria_Alphaproteobacteria_Rhizobiales_Phyllobacteriaceae_Aquamicrobium	NA	-1.17503
Bacteria_Proteobacteria_Alphaproteobacteria_Rhizobiales_Phyllobacteriaceae_Nitratireductor	NA	-1.02529
Bacteria_Proteobacteria_Alphaproteobacteria_Rhizobiales_Phyllobacteriaceae_Pseudaminobacter	NA	-0.908407
Bacteria_Proteobacteria_Alphaproteobacteria_Rhizobiales_Phyllobacteriaceae_Thermovum	NA	-1.01479
Bacteria_Proteobacteria_Alphaproteobacteria_Rhizobiales_Phyllobacteriaceae_uncultured-alpha-proteobacterium	NA	-1.55996
Bacteria_Proteobacteria_Alphaproteobacteria_Rhizobiales_Rhizobiaceae_Ambiguous_taxa	NA	-1.62445
Bacteria_Proteobacteria_Alphaproteobacteria_Rhizobiales_Rhizobiaceae_Kaistia	NA	-1.02531
Bacteria_Proteobacteria_Alphaproteobacteria_Rhizobiales_Rhizobiales-Incertae-Sedis_Agaricicola	NA	-0.812234
Bacteria_Proteobacteria_Alphaproteobacteria_Rhizobiales_Rhizobiales-Incertae-Sedis_Bauldia	NA	-0.726182
Bacteria_Proteobacteria_Alphaproteobacteria_Rhizobiales_Rhizobiales-Incertae-Sedis_Nordella	NA	-0.918613
Bacteria_Proteobacteria_Alphaproteobacteria_Rhizobiales_Rhizobiales-Incertae-Sedis_Phreatobacter	NA	-1.2089
Bacteria_Proteobacteria_Alphaproteobacteria_Rhizobiales_Rhizobiales-Incertae-Sedis_Pyruvatibacter	NA	-1.55996
Bacteria_Proteobacteria_Alphaproteobacteria_Rhizobiales_Rhizobiales-Incertae-Sedis_Rhizomicrobium	NA	-1.44919
Bacteria_Proteobacteria_Alphaproteobacteria_Rhizobiales_Rhodobiaceae_Tepidamorphus	NA	-0.872958
Bacteria_Proteobacteria_Alphaproteobacteria_Rhizobiales_Xanthobacteraceae_Pseudolabrys	NA	-1.08817
Bacteria_Proteobacteria_Alphaproteobacteria_Rhizobiales_Xanthobacteraceae_Variibacter	NA	-2.5654
Bacteria_Proteobacteria_Alphaproteobacteria_Rhizobiales_Xanthobacteraceae_uncultured-bacterium	NA	-0.619538
Bacteria_Proteobacteria_Alphaproteobacteria_Rhizobiales_uncultured_Ambiguous_taxa	NA	-1.6873
Bacteria_Proteobacteria_Alphaproteobacteria_Rhizobiales_uncultured_Mesorhizobium-sp.-YJ06	NA	-1.53761
Bacteria_Proteobacteria_Alphaproteobacteria_Rhizobiales_uncultured_Saccharina-japonica	NA	-0.812234
Bacteria_Proteobacteria_Alphaproteobacteria_Rhizobiales_uncultured_uncultured-organism	NA	0.327231
Bacteria_Proteobacteria_Alphaproteobacteria_Rhizobiales_uncultured-bacterium_	NA	-0.726265
Bacteria_Proteobacteria_Alphaproteobacteria_Rhodobacterales_Rhodobacteraceae_Albidovulum	NA	-1.4487
Bacteria_Proteobacteria_Alphaproteobacteria_Rhodobacterales_Rhodobacteraceae_Albirhodobacter	NA	-1.37678
Bacteria_Proteobacteria_Alphaproteobacteria_Rhodobacterales_Rhodobacteraceae_Amaricoccus	NA	-1.01228
Bacteria_Proteobacteria_Alphaproteobacteria_Rhodobacterales_Rhodobacteraceae_Antarctobacter	NA	-1.15857
Bacteria_Proteobacteria_Alphaproteobacteria_Rhodobacterales_Rhodobacteraceae_Ascidiaceihabitans	NA	-1.22567
Bacteria_Proteobacteria_Alphaproteobacteria_Rhodobacterales_Rhodobacteraceae_Boseongicola	NA	-0.908408
Bacteria_Proteobacteria_Alphaproteobacteria_Rhodobacterales_Rhodobacteraceae_Breoghania	NA	-1.1154
Bacteria_Proteobacteria_Alphaproteobacteria_Rhodobacterales_Rhodobacteraceae_Cereibacter	NA	-0.812234
Bacteria_Proteobacteria_Alphaproteobacteria_Rhodobacterales_Rhodobacteraceae_Citreimonas	NA	-0.812234
Bacteria_Proteobacteria_Alphaproteobacteria_Rhodobacterales_Rhodobacteraceae_Confluentimicrobium	NA	-0.733333
Bacteria_Proteobacteria_Alphaproteobacteria_Rhodobacterales_Rhodobacteraceae_Cribrihabitans	NA	-1.16072
Bacteria_Proteobacteria_Alphaproteobacteria_Rhodobacterales_Rhodobacteraceae_Defluviimonas	NA	-1.24144
Bacteria_Proteobacteria_Alphaproteobacteria_Rhodobacterales_Rhodobacteraceae_Dinoroseobacter	NA	-0.251599
Bacteria_Proteobacteria_Alphaproteobacteria_Rhodobacterales_Rhodobacteraceae_Haematobacter	NA	-1.09632
Bacteria_Proteobacteria_Alphaproteobacteria_Rhodobacterales_Rhodobacteraceae_Hasllibacter	NA	-1.22582
Bacteria_Proteobacteria_Alphaproteobacteria_Rhodobacterales_Rhodobacteraceae_Hwanghaeicola	NA	-0.908405
Bacteria_Proteobacteria_Alphaproteobacteria_Rhodobacterales_Rhodobacteraceae_Jannaschia-sp.-KYW137	NA	-2.16901
Bacteria_Proteobacteria_Alphaproteobacteria_Rhodobacterales_Rhodobacteraceae_Jhaorihella	NA	-0.73678
Bacteria_Proteobacteria_Alphaproteobacteria_Rhodobacterales_Rhodobacteraceae_Leisingera	NA	-0.676008
Bacteria_Proteobacteria_Alphaproteobacteria_Rhodobacterales_Rhodobacteraceae_Lentibacter	NA	-2.21669
Bacteria_Proteobacteria_Alphaproteobacteria_Rhodobacterales_Rhodobacteraceae_Litorisediminicola	NA	-0.619884
Bacteria_Proteobacteria_Alphaproteobacteria_Rhodobacterales_Rhodobacteraceae_Lutimaribacter	NA	-1.23471
Bacteria_Proteobacteria_Alphaproteobacteria_Rhodobacterales_Rhodobacteraceae_Maribius	NA	-1.01479
Bacteria_Proteobacteria_Alphaproteobacteria_Rhodobacterales_Rhodobacteraceae_Marinosulfonomonas	NA	-0.812232
Bacteria_Proteobacteria_Alphaproteobacteria_Rhodobacterales_Rhodobacteraceae_Octadecabacter	NA	-1.27144
Bacteria_Proteobacteria_Alphaproteobacteria_Rhodobacterales_Rhodobacteraceae_Pannonibacter	NA	-0.937291
Bacteria_Proteobacteria_Alphaproteobacteria_Rhodobacterales_Rhodobacteraceae_Pelagimonas	NA	-0.812108
Bacteria_Proteobacteria_Alphaproteobacteria_Rhodobacterales_Rhodobacteraceae_Ponticoccus	NA	0.970181
Bacteria_Proteobacteria_Alphaproteobacteria_Rhodobacterales_Rhodobacteraceae_Pontivivens	NA	-1.33806
Bacteria_Proteobacteria_Alphaproteobacteria_Rhodobacterales_Rhodobacteraceae_Poseidonocella	NA	-1.03471
Bacteria_Proteobacteria_Alphaproteobacteria_Rhodobacterales_Rhodobacteraceae_Primorskyibacter	NA	-1.01479
Bacteria_Proteobacteria_Alphaproteobacteria_Rhodobacterales_Rhodobacteraceae_Puniceibacterium	NA	-0.812234
Bacteria_Proteobacteria_Alphaproteobacteria_Rhodobacterales_Rhodobacteraceae_Roseibacterium	NA	-0.915404
Bacteria_Proteobacteria_Alphaproteobacteria_Rhodobacterales_Rhodobacteraceae_Roseibium	NA	-0.568708
Bacteria_Proteobacteria_Alphaproteobacteria_Rhodobacterales_Rhodobacteraceae_Roseobacter-clade-CHAB-I-5-lineage	NA	-1.04556
Bacteria_Proteobacteria_Alphaproteobacteria_Rhodobacterales_Rhodobacteraceae_Roseovarius-sp.-HMF2302	NA	-0.619566
Bacteria_Proteobacteria_Alphaproteobacteria_Rhodobacterales_Rhodobacteraceae_Rubellimicrobium	NA	-1.01479
Bacteria_Proteobacteria_Alphaproteobacteria_Rhodobacterales_Rhodobacteraceae_Rubrimonas	NA	0.187546
Bacteria_Proteobacteria_Alphaproteobacteria_Rhodobacterales_Rhodobacteraceae_Seohaeicola	NA	-0.908408
Bacteria_Proteobacteria_Alphaproteobacteria_Rhodobacterales_Rhodobacteraceae_Stappia	NA	0.0021633
Bacteria_Proteobacteria_Alphaproteobacteria_Rhodobacterales_Rhodobacteraceae_Tabrizicola	NA	-0.939655
Bacteria_Proteobacteria_Alphaproteobacteria_Rhodobacterales_Rhodobacteraceae_Vadicella	NA	-0.629962
Bacteria_Proteobacteria_Alphaproteobacteria_Rhodobacterales_Rhodobacteraceae_Wenxinia	NA	-1.35653
Bacteria_Proteobacteria_Alphaproteobacteria_Rhodobacterales_Rhodobacteraceae_Youngimonas	NA	-0.812233
Bacteria_Proteobacteria_Alphaproteobacteria_Rhodobacterales_Rhodobacteraceae_alpha-proteobacterium-MGP-80	NA	-1.12148
Bacteria_Proteobacteria_Alphaproteobacteria_Rhodobacterales_Rhodobacteraceae_mucus-bacterium-80	NA	-0.908408
Bacteria_Proteobacteria_Alphaproteobacteria_Rhodobacterales_Rhodobacteraceae_uncultured-alpha-proteobacterium	NA	-0.908408
Bacteria_Proteobacteria_Alphaproteobacteria_Rhodobacterales_Rhodobacteraceae_uncultured-marine-bacterium	NA	-1.02462
Bacteria_Proteobacteria_Alphaproteobacteria_Rhodospirillales_AT-s3-44_uncultured-alpha-proteobacterium	NA	-0.908383
Bacteria_Proteobacteria_Alphaproteobacteria_Rhodospirillales_AT-s3-44_uncultured-bacterium	NA	-0.715876
Bacteria_Proteobacteria_Alphaproteobacteria_Rhodospirillales_AT-s3-44_Other	NA	0.308237
Bacteria_Proteobacteria_Alphaproteobacteria_Rhodospirillales_Acetobacteraceae_Acidiphilium	NA	-0.523706
Bacteria_Proteobacteria_Alphaproteobacteria_Rhodospirillales_Acetobacteraceae_Acidocella	NA	-1.28334
Bacteria_Proteobacteria_Alphaproteobacteria_Rhodospirillales_Acetobacteraceae_Craurococcus	NA	-0.908405
Bacteria_Proteobacteria_Alphaproteobacteria_Rhodospirillales_Acetobacteraceae_Rhodovastum	NA	-0.908394
Bacteria_Proteobacteria_Alphaproteobacteria_Rhodospirillales_Acetobacteraceae_uncultured	NA	-0.918301
Bacteria_Proteobacteria_Alphaproteobacteria_Rhodospirillales_Acetobacteraceae_Other	NA	-0.918611
Bacteria_Proteobacteria_Alphaproteobacteria_Rhodospirillales_DA111_uncultured-Rhodospirillales-bacterium	NA	-0.908402
Bacteria_Proteobacteria_Alphaproteobacteria_Rhodospirillales_DA111_Other	NA	-0.908406
Bacteria_Proteobacteria_Alphaproteobacteria_Rhodospirillales_I-10_uncultured-bacterium	NA	-0.800505
Bacteria_Proteobacteria_Alphaproteobacteria_Rhodospirillales_JG37-AG-20_Ambiguous_taxa	NA	-0.908407
Bacteria_Proteobacteria_Alphaproteobacteria_Rhodospirillales_KCM-B-15_Ambiguous_taxa	NA	-0.843286
Bacteria_Proteobacteria_Alphaproteobacteria_Rhodospirillales_KCM-B-15_uncultured-bacterium	NA	-3.0232
Bacteria_Proteobacteria_Alphaproteobacteria_Rhodospirillales_KCM-B-60_Ambiguous_taxa	NA	-0.908405
Bacteria_Proteobacteria_Alphaproteobacteria_Rhodospirillales_KCM-B-60_Other	NA	-0.446572
Bacteria_Proteobacteria_Alphaproteobacteria_Rhodospirillales_Rhodospirillaceae_Aestuariispira	NA	0.438948
Bacteria_Proteobacteria_Alphaproteobacteria_Rhodospirillales_Rhodospirillaceae_Azospirillum	NA	1.10027
Bacteria_Proteobacteria_Alphaproteobacteria_Rhodospirillales_Rhodospirillaceae_Caenispirillum	NA	-0.812233
Bacteria_Proteobacteria_Alphaproteobacteria_Rhodospirillales_Rhodospirillaceae_Dongia	NA	-0.822203
Bacteria_Proteobacteria_Alphaproteobacteria_Rhodospirillales_Rhodospirillaceae_Ferrovibrio	NA	-1.12148
Bacteria_Proteobacteria_Alphaproteobacteria_Rhodospirillales_Rhodospirillaceae_Haematospirillum	NA	-0.908392
Bacteria_Proteobacteria_Alphaproteobacteria_Rhodospirillales_Rhodospirillaceae_Insolitispirillum	NA	-0.812229
Bacteria_Proteobacteria_Alphaproteobacteria_Rhodospirillales_Rhodospirillaceae_Marispirillum	NA	-0.521194
Bacteria_Proteobacteria_Alphaproteobacteria_Rhodospirillales_Rhodospirillaceae_Nisaea	NA	-1.08168
Bacteria_Proteobacteria_Alphaproteobacteria_Rhodospirillales_Rhodospirillaceae_Pararhodospirillum	NA	-0.427516
Bacteria_Proteobacteria_Alphaproteobacteria_Rhodospirillales_Rhodospirillaceae_Rhodovibrio	NA	-0.908408
Bacteria_Proteobacteria_Alphaproteobacteria_Rhodospirillales_Rhodospirillaceae_Roseospira	NA	-0.812229
Bacteria_Proteobacteria_Alphaproteobacteria_Rhodospirillales_Rhodospirillaceae_Telmatospirillum	NA	-1.0253
Bacteria_Proteobacteria_Alphaproteobacteria_Rhodospirillales_Rhodospirillaceae_Thalassobaculum	NA	-0.822438
Bacteria_Proteobacteria_Alphaproteobacteria_Rhodospirillales_Rhodospirillaceae_Tistlia	NA	-0.820654
Bacteria_Proteobacteria_Alphaproteobacteria_Rhodospirillales_Rhodospirillaceae_Tistrella	NA	-0.908407
Bacteria_Proteobacteria_Alphaproteobacteria_Rhodospirillales_Rhodospirillales-Incertae-Sedis_Geminicoccus	NA	-0.716059
Bacteria_Proteobacteria_Alphaproteobacteria_Rickettsiales_Anaplasmataceae_Candidatus-Xenohaliotis	NA	-0.908407
Bacteria_Proteobacteria_Alphaproteobacteria_Rickettsiales_Anaplasmataceae_Neorickettsia	NA	-1.22818
Bacteria_Proteobacteria_Alphaproteobacteria_Rickettsiales_Anaplasmataceae_uncultured	NA	-0.908403
Bacteria_Proteobacteria_Alphaproteobacteria_Rickettsiales_Holosporaceae_uncultured-bacterium	NA	-0.908405
Bacteria_Proteobacteria_Alphaproteobacteria_Rickettsiales_LWSR-14_Ambiguous_taxa	NA	-0.812234
Bacteria_Proteobacteria_Alphaproteobacteria_Rickettsiales_LWSR-14_uncultured-bacterium	NA	-1.29484
Bacteria_Proteobacteria_Alphaproteobacteria_Rickettsiales_LWSR-14_Other	NA	-0.230419
Bacteria_Proteobacteria_Alphaproteobacteria_Rickettsiales_MD3-55_Other	NA	0.183229
Bacteria_Proteobacteria_Alphaproteobacteria_Rickettsiales_Rickettsiaceae_Rickettsia	NA	-0.81223
Bacteria_Proteobacteria_Alphaproteobacteria_Rickettsiales_Rickettsiaceae_uncultured-bacterium	NA	-0.716059
Bacteria_Proteobacteria_Alphaproteobacteria_Rickettsiales_Rickettsiaceae_Other	NA	-1.01479
Bacteria_Proteobacteria_Alphaproteobacteria_Rickettsiales_Rickettsiales-Incertae-Sedis_Candidatus-Captivus	NA	-1.00928
Bacteria_Proteobacteria_Alphaproteobacteria_Rickettsiales_Rickettsiales-Incertae-Sedis_Candidatus-Defluviella	NA	0.268276
Bacteria_Proteobacteria_Alphaproteobacteria_Rickettsiales_Rickettsiales-Incertae-Sedis_Candidatus-Hepatincola	NA	-1.47751
Bacteria_Proteobacteria_Alphaproteobacteria_Rickettsiales_Rickettsiales-Incertae-Sedis_Candidatus-Lariskella	NA	-0.427348
Bacteria_Proteobacteria_Alphaproteobacteria_Rickettsiales_Rickettsiales-Incertae-Sedis_Candidatus-Midichloria	NA	-0.716059
Bacteria_Proteobacteria_Alphaproteobacteria_Rickettsiales_Rickettsiales-Incertae-Sedis_Candidatus-Odyssella	NA	-0.812223
Bacteria_Proteobacteria_Alphaproteobacteria_Rickettsiales_Rickettsiales-Incertae-Sedis_uncultured	NA	0.070328
Bacteria_Proteobacteria_Alphaproteobacteria_Rickettsiales_S25-593_Ambiguous_taxa	NA	-0.908396
Bacteria_Proteobacteria_Alphaproteobacteria_Rickettsiales_SAR116-clade_uncultured-alpha-proteobacterium	NA	-1.01479
Bacteria_Proteobacteria_Alphaproteobacteria_Rickettsiales_SHWN-night2_Other	NA	-0.908405
Bacteria_Proteobacteria_Alphaproteobacteria_Rickettsiales_SM2D12_Ambiguous_taxa	NA	-1.13201
Bacteria_Proteobacteria_Alphaproteobacteria_Rickettsiales_SM2D12_uncultured-alpha-proteobacterium	NA	0.663177
Bacteria_Proteobacteria_Alphaproteobacteria_Rickettsiales_T9d_Ambiguous_taxa	NA	-0.523504
Bacteria_Proteobacteria_Alphaproteobacteria_Rickettsiales_T9d_Other	NA	-0.716058
Bacteria_Proteobacteria_Alphaproteobacteria_Rickettsiales_TK34_uncultured-bacterium	NA	-0.619109
Bacteria_Proteobacteria_Alphaproteobacteria_Rickettsiales_TK34_Other	NA	-0.908395
Bacteria_Proteobacteria_Alphaproteobacteria_Rickettsiales_[Caedibacter]-caryophilus-group_Other	NA	-1.01765
Bacteria_Proteobacteria_Alphaproteobacteria_Rickettsiales_uncultured_uncultured-bacterium	NA	-0.619884
Bacteria_Proteobacteria_Alphaproteobacteria_Rickettsiales_uncultured_Other	NA	0.514784
Bacteria_Proteobacteria_Alphaproteobacteria_S26-47_uncultured-alpha-proteobacterium_	NA	-1.12148
Bacteria_Proteobacteria_Alphaproteobacteria_S26-47_uncultured-bacterium_	NA	0.482155
Bacteria_Proteobacteria_Alphaproteobacteria_S26-47_Other_Other	NA	-1.25378
Bacteria_Proteobacteria_Alphaproteobacteria_SAR11-clade_Ambiguous_taxa_Other	NA	-0.908399
Bacteria_Proteobacteria_Alphaproteobacteria_SAR11-clade_Surface-2_uncultured-bacterium	NA	-0.908402
Bacteria_Proteobacteria_Alphaproteobacteria_SAR11-clade_Surface-4_Ambiguous_taxa	NA	-1.01478
Bacteria_Proteobacteria_Alphaproteobacteria_SAR11-clade_Surface-4_Other	NA	-0.812227
Bacteria_Proteobacteria_Alphaproteobacteria_SAR11-clade_uncultured-bacterium_	NA	-0.90839
Bacteria_Proteobacteria_Alphaproteobacteria_Sphingomonadales_7B-8_uncultured-bacterium	NA	-1.18625
Bacteria_Proteobacteria_Alphaproteobacteria_Sphingomonadales_7B-8_Other	NA	-0.619883
Bacteria_Proteobacteria_Alphaproteobacteria_Sphingomonadales_AKYG937_Sphingosinicella-sp.-YJ22	NA	-0.812234
Bacteria_Proteobacteria_Alphaproteobacteria_Sphingomonadales_Ellin6055_Ambiguous_taxa	NA	-0.523666
Bacteria_Proteobacteria_Alphaproteobacteria_Sphingomonadales_Ellin6055_uncultured-bacterium	NA	-1.12069
Bacteria_Proteobacteria_Alphaproteobacteria_Sphingomonadales_Ellin6055_Other	NA	-0.9186
Bacteria_Proteobacteria_Alphaproteobacteria_Sphingomonadales_Erythrobacteraceae_Porphyrobacter	NA	-0.908408
Bacteria_Proteobacteria_Alphaproteobacteria_Sphingomonadales_JG34-KF-161_Ambiguous_taxa	NA	-1.02531
Bacteria_Proteobacteria_Alphaproteobacteria_Sphingomonadales_JG34-KF-161_uncultured-bacterium	NA	-0.908408
Bacteria_Proteobacteria_Alphaproteobacteria_Sphingomonadales_JG34-KF-161_Other	NA	-1.01477
Bacteria_Proteobacteria_Alphaproteobacteria_Sphingomonadales_Kiloniellaceae_Kiloniella	NA	-0.716059
Bacteria_Proteobacteria_Alphaproteobacteria_Sphingomonadales_SD04E11_uncultured-bacterium	NA	-0.427534
Bacteria_Proteobacteria_Alphaproteobacteria_Sphingomonadales_SWB04_unidentified-marine-bacterioplankton	NA	0.970881
Bacteria_Proteobacteria_Alphaproteobacteria_Sphingomonadales_SWB04_Other	NA	-1.55996
Bacteria_Proteobacteria_Alphaproteobacteria_Sphingomonadales_Sphingomonadaceae_Ambiguous_taxa	NA	-0.812234
Bacteria_Proteobacteria_Alphaproteobacteria_Sphingomonadales_Sphingomonadaceae_Sphingomicrobium	NA	-0.432158
Bacteria_Proteobacteria_Alphaproteobacteria_Sphingomonadales_Sphingomonadaceae_Sphingosinicella	NA	-1.24224
Bacteria_Proteobacteria_Alphaproteobacteria_Sphingomonadales_Sphingomonadaceae_uncultured	NA	-0.523311
Bacteria_Proteobacteria_Alphaproteobacteria_ss1-B-07-44_Ambiguous_taxa_	NA	-0.812234
Bacteria_Proteobacteria_Alphaproteobacteria_ss1-B-07-44_uncultured-bacterium_	NA	-0.715919
Bacteria_Proteobacteria_Betaproteobacteria_B1-7BS_Other_Other	NA	-0.716057
Bacteria_Proteobacteria_Betaproteobacteria_Burkholderiales_Alcaligenaceae_Achromobacter	NA	-1.38251
Bacteria_Proteobacteria_Betaproteobacteria_Burkholderiales_Alcaligenaceae_Pusillimonas	NA	-0.9084
Bacteria_Proteobacteria_Betaproteobacteria_Burkholderiales_Alcaligenaceae_Other	NA	-0.645497
Bacteria_Proteobacteria_Betaproteobacteria_Burkholderiales_Burkholderiaceae_Burkholderia-Paraburkholderia	NA	-0.908398
Bacteria_Proteobacteria_Betaproteobacteria_Burkholderiales_Burkholderiaceae_Chitinimonas	NA	-0.908407
Bacteria_Proteobacteria_Betaproteobacteria_Burkholderiales_Comamonadaceae_BAL58-marine-group	NA	-0.918614
Bacteria_Proteobacteria_Betaproteobacteria_Burkholderiales_Comamonadaceae_Delftia	NA	-0.908391
Bacteria_Proteobacteria_Betaproteobacteria_Burkholderiales_Comamonadaceae_Lampropedia	NA	-0.812234
Bacteria_Proteobacteria_Betaproteobacteria_Burkholderiales_Comamonadaceae_Limnohabitans	NA	-1.01479
Bacteria_Proteobacteria_Betaproteobacteria_Burkholderiales_Comamonadaceae_Pelomonas	NA	-0.908371
Bacteria_Proteobacteria_Betaproteobacteria_Burkholderiales_Comamonadaceae_uncultured	NA	-0.928102
Bacteria_Proteobacteria_Betaproteobacteria_Burkholderiales_Oxalobacteraceae_Duganella	NA	-1.55996
Bacteria_Proteobacteria_Betaproteobacteria_Burkholderiales_Oxalobacteraceae_Undibacterium	NA	-1.12148
Bacteria_Proteobacteria_Betaproteobacteria_Burkholderiales_Oxalobacteraceae_uncultured	NA	-2.36198
Bacteria_Proteobacteria_Betaproteobacteria_Hot-Creek-32_uncultured-bacterium_	NA	-0.42753
Bacteria_Proteobacteria_Betaproteobacteria_Hydrogenophilales_Hydrogenophilaceae_Ferritrophicum	NA	-1.01479
Bacteria_Proteobacteria_Betaproteobacteria_Hydrogenophilales_Hydrogenophilaceae_Thiobacillus	NA	-0.33492
Bacteria_Proteobacteria_Betaproteobacteria_Methylophilales_Methylophilaceae_Ambiguous_taxa	NA	-0.726261
Bacteria_Proteobacteria_Betaproteobacteria_Methylophilales_Methylophilaceae_Candidatus-Methylopumilus	NA	-0.471835
Bacteria_Proteobacteria_Betaproteobacteria_Methylophilales_Methylophilaceae_Methylophilus	NA	-0.335371
Bacteria_Proteobacteria_Betaproteobacteria_Neisseriales_Neisseriaceae_Conchiformibius	NA	-1.01479
Bacteria_Proteobacteria_Betaproteobacteria_Neisseriales_Neisseriaceae_Neisseria	NA	-0.812223
Bacteria_Proteobacteria_Betaproteobacteria_Neisseriales_Neisseriaceae_Other	NA	-1.01479
Bacteria_Proteobacteria_Betaproteobacteria_Nitrosomonadales_Gallionellaceae_Ferriphaselus	NA	-0.716059
Bacteria_Proteobacteria_Betaproteobacteria_Nitrosomonadales_Nitrosomonadaceae_Candidatus-Branchiomonas	NA	-1.09012
Bacteria_Proteobacteria_Betaproteobacteria_Nitrosomonadales_Nitrosomonadaceae_Nitrosomonas	NA	-0.937464
Bacteria_Proteobacteria_Betaproteobacteria_Nitrosomonadales_Nitrosomonadaceae_uncultured	NA	-0.822441
Bacteria_Proteobacteria_Betaproteobacteria_Rhodocyclales_Rhodocyclaceae_12up	NA	-1.01477
Bacteria_Proteobacteria_Betaproteobacteria_Rhodocyclales_Rhodocyclaceae_Azoarcus	NA	-0.908405
Bacteria_Proteobacteria_Betaproteobacteria_Rhodocyclales_Rhodocyclaceae_Azospira	NA	-0.918614
Bacteria_Proteobacteria_Betaproteobacteria_Rhodocyclales_Rhodocyclaceae_Dechloromonas	NA	-0.812234
Bacteria_Proteobacteria_Betaproteobacteria_Rhodocyclales_Rhodocyclaceae_Denitromonas	NA	-0.715958
Bacteria_Proteobacteria_Betaproteobacteria_Rhodocyclales_Rhodocyclaceae_Propionivibrio	NA	-0.908408
Bacteria_Proteobacteria_Betaproteobacteria_Rhodocyclales_Rhodocyclaceae_Zoogloea	NA	-0.939652
Bacteria_Proteobacteria_Betaproteobacteria_TRA3-20_uncultured-bacterium_	NA	-0.908407
Bacteria_Proteobacteria_Betaproteobacteria_TRA3-20_Other_Other	NA	-0.716051
Bacteria_Proteobacteria_Betaproteobacteria_oca12_uncultured-bacterium_	NA	-1.01479
Bacteria_Proteobacteria_Deltaproteobacteria_10bav-F6_uncultured-bacterium_	NA	-1.12148
Bacteria_Proteobacteria_Deltaproteobacteria_10bav-F6_Other_Other	NA	-1.12148
Bacteria_Proteobacteria_Deltaproteobacteria_43F-1404R_Ambiguous_taxa_	NA	-1.33844
Bacteria_Proteobacteria_Deltaproteobacteria_43F-1404R_uncultured-delta-proteobacterium_	NA	-1.1089
Bacteria_Proteobacteria_Deltaproteobacteria_43F-1404R_Other_Other	NA	-1.44378
Bacteria_Proteobacteria_Deltaproteobacteria_Bdellovibrionales_Bacteriovoracaceae_Bacteriovorax	NA	-0.929065
Bacteria_Proteobacteria_Deltaproteobacteria_Bdellovibrionales_Bacteriovoracaceae_Deferrisoma	NA	-0.333966
Bacteria_Proteobacteria_Deltaproteobacteria_Bdellovibrionales_Bacteriovoracaceae_HotSeep-1	NA	-0.812233
Bacteria_Proteobacteria_Deltaproteobacteria_Bradymonadales_Deltaproteobacteria-bacterium-SMP-3_	NA	-0.00855152
Bacteria_Proteobacteria_Deltaproteobacteria_Bradymonadales_marine-metagenome_	NA	1.46436
Bacteria_Proteobacteria_Deltaproteobacteria_Bradymonadales_uncultured-bacterium-GR-WP33-58_	NA	-0.908408
Bacteria_Proteobacteria_Deltaproteobacteria_Bradymonadales_uncultured-deep-sea-bacterium_	NA	-0.968158
Bacteria_Proteobacteria_Deltaproteobacteria_Desulfarculales_Desulfarculaceae_Desulfarculus	NA	-1.44879
Bacteria_Proteobacteria_Deltaproteobacteria_Desulfobacterales_Desulfobacteraceae_Candidatus-Magnetoglobus	NA	-1.24139
Bacteria_Proteobacteria_Deltaproteobacteria_Desulfobacterales_Desulfobacteraceae_Desulfatibacillum	NA	-1.96926
Bacteria_Proteobacteria_Deltaproteobacteria_Desulfobacterales_Desulfobacteraceae_Desulfobotulus	NA	-0.908395
Bacteria_Proteobacteria_Deltaproteobacteria_Desulfobacterales_Desulfobacteraceae_Desulfofaba	NA	-0.454226
Bacteria_Proteobacteria_Deltaproteobacteria_Desulfobacterales_Desulfobacteraceae_Desulfofrigus	NA	-0.908402
Bacteria_Proteobacteria_Deltaproteobacteria_Desulfobacterales_Desulfobacteraceae_Desulfoluna	NA	-0.908408
Bacteria_Proteobacteria_Deltaproteobacteria_Desulfobacterales_Desulfobacteraceae_Desulfonatronobacter	NA	-1.81138
Bacteria_Proteobacteria_Deltaproteobacteria_Desulfobacterales_Desulfobacteraceae_Desulfosalsimonas	NA	-1.12148
Bacteria_Proteobacteria_Deltaproteobacteria_Desulfobacterales_Desulfobacteraceae_Desulfospira	NA	-0.855037
Bacteria_Proteobacteria_Deltaproteobacteria_Desulfobacterales_Desulfobulbaceae_Desulfoprunum	NA	-1.12148
Bacteria_Proteobacteria_Deltaproteobacteria_Desulfobacterales_Desulfobulbaceae_SEEP-SRB2	NA	-1.22657
Bacteria_Proteobacteria_Deltaproteobacteria_Desulfobacterales_Desulfobulbaceae_uncultured-bacterium	NA	-0.745546
Bacteria_Proteobacteria_Deltaproteobacteria_Desulfovibrionales_Desulfohalobiaceae_Desulfovermiculus	NA	-0.938512
Bacteria_Proteobacteria_Deltaproteobacteria_Desulfovibrionales_Desulfomicrobiaceae_Desulfomicrobium	NA	-0.832735
Bacteria_Proteobacteria_Deltaproteobacteria_Desulfovibrionales_Desulfovibrionaceae_Desulfocurvus	NA	-0.76543
Bacteria_Proteobacteria_Deltaproteobacteria_Desulfovibrionales_Desulfovibrionaceae_Other	NA	-0.908407
Bacteria_Proteobacteria_Deltaproteobacteria_Desulfovibrionales_Other_Other	NA	-0.928753
Bacteria_Proteobacteria_Deltaproteobacteria_Desulfurellales_Desulfurellaceae_G55	NA	-0.928286
Bacteria_Proteobacteria_Deltaproteobacteria_Desulfuromonadales_Desulfuromonadaceae_Ambiguous_taxa	NA	-1.20489
Bacteria_Proteobacteria_Deltaproteobacteria_Desulfuromonadales_M113_uncultured-Pelobacter-sp.	NA	-0.716059
Bacteria_Proteobacteria_Deltaproteobacteria_Desulfuromonadales_M113_uncultured-bacterium	NA	-1.5689
Bacteria_Proteobacteria_Deltaproteobacteria_Desulfuromonadales_M113_uncultured-delta-proteobacterium	NA	-1.24087
Bacteria_Proteobacteria_Deltaproteobacteria_Desulfuromonadales_M113_Other	NA	-1.33457
Bacteria_Proteobacteria_Deltaproteobacteria_Desulfuromonadales_Sva1033_uncultured-Desulfuromonadales-bacterium	NA	-0.908407
Bacteria_Proteobacteria_Deltaproteobacteria_FW113_uncultured-bacterium_	NA	-0.908406
Bacteria_Proteobacteria_Deltaproteobacteria_Myxococcales_27F-1492R_uncultured-bacterium	NA	-0.812227
Bacteria_Proteobacteria_Deltaproteobacteria_Myxococcales_Archangiaceae_Anaeromyxobacter	NA	-0.918499
Bacteria_Proteobacteria_Deltaproteobacteria_Myxococcales_BIrii41_Ambiguous_taxa	NA	-1.03562
Bacteria_Proteobacteria_Deltaproteobacteria_Myxococcales_BIrii41_uncultured-delta-proteobacterium	NA	-1.01479
Bacteria_Proteobacteria_Deltaproteobacteria_Myxococcales_BIrii41_uncultured-proteobacterium	NA	-0.716052
Bacteria_Proteobacteria_Deltaproteobacteria_Myxococcales_Blfdi19_Ambiguous_taxa	NA	-0.812226
Bacteria_Proteobacteria_Deltaproteobacteria_Myxococcales_Blfdi19_uncultured-delta-proteobacterium	NA	-0.856074
Bacteria_Proteobacteria_Deltaproteobacteria_Myxococcales_Eel-36e1D6_uncultured-delta-proteobacterium	NA	-1.12009
Bacteria_Proteobacteria_Deltaproteobacteria_Myxococcales_Eel-36e1D6_uncultured-organism	NA	-1.01479
Bacteria_Proteobacteria_Deltaproteobacteria_Myxococcales_MSB-4B10_uncultured-delta-proteobacterium	NA	-1.01479
Bacteria_Proteobacteria_Deltaproteobacteria_Myxococcales_MidBa8_Ambiguous_taxa	NA	-1.00399
Bacteria_Proteobacteria_Deltaproteobacteria_Myxococcales_Nannocystaceae_Enhygromyxa	NA	-0.523706
Bacteria_Proteobacteria_Deltaproteobacteria_Myxococcales_Nannocystaceae_Pseudenhygromyxa	NA	-0.0710396
Bacteria_Proteobacteria_Deltaproteobacteria_Myxococcales_Nannocystaceae_uncultured-bacterium	NA	-0.716056
Bacteria_Proteobacteria_Deltaproteobacteria_Myxococcales_P3OB-42_Ambiguous_taxa	NA	-0.427534
Bacteria_Proteobacteria_Deltaproteobacteria_Myxococcales_P3OB-42_uncultured-Sorangiineae-bacterium	NA	-0.523708
Bacteria_Proteobacteria_Deltaproteobacteria_Myxococcales_P3OB-42_uncultured-deep-sea-bacterium	NA	-1.22818
Bacteria_Proteobacteria_Deltaproteobacteria_Myxococcales_PS-B29_Ambiguous_taxa	NA	-0.918614
Bacteria_Proteobacteria_Deltaproteobacteria_Myxococcales_Polyangiaceae_Sorangium	NA	-0.427531
Bacteria_Proteobacteria_Deltaproteobacteria_Myxococcales_Polyangiaceae_Other	NA	-1.01479
Bacteria_Proteobacteria_Deltaproteobacteria_Myxococcales_Sandaracinaceae_Other	NA	-2.20965
Bacteria_Proteobacteria_Deltaproteobacteria_Myxococcales_UASB-TL25_uncultured-Kofleriaceae-bacterium	NA	-1.12148
Bacteria_Proteobacteria_Deltaproteobacteria_Myxococcales_VHS-B3-70_Ambiguous_taxa	NA	-1.01479
Bacteria_Proteobacteria_Deltaproteobacteria_Myxococcales_VHS-B3-70_uncultured-organism	NA	-0.92913
Bacteria_Proteobacteria_Deltaproteobacteria_Myxococcales_VHS-B4-70_Ambiguous_taxa	NA	-0.323368
Bacteria_Proteobacteria_Deltaproteobacteria_Myxococcales_Vulgatibacteraceae_Vulgatibacter	NA	-0.918418
Bacteria_Proteobacteria_Deltaproteobacteria_Myxococcales_bacteriap25_uncultured-deep-sea-bacterium	NA	-1.01479
Bacteria_Proteobacteria_Deltaproteobacteria_Myxococcales_mle1-27_uncultured-bacterium	NA	-0.918611
Bacteria_Proteobacteria_Deltaproteobacteria_Myxococcales_uncultured_uncultured-bacterium	NA	-1.68696
Bacteria_Proteobacteria_Deltaproteobacteria_Myxococcales_uncultured-bacterium_	NA	-0.619852
Bacteria_Proteobacteria_Deltaproteobacteria_NB1-j_uncultured-organism_	NA	-0.812227
Bacteria_Proteobacteria_Deltaproteobacteria_Oligoflexales_0319-6G20_uncultured-proteobacterium	NA	-1.01479
Bacteria_Proteobacteria_Deltaproteobacteria_Oligoflexales_053A03-B-DI-P58_uncultured-bacterium	NA	-0.917911
Bacteria_Proteobacteria_Deltaproteobacteria_Oligoflexales_Oligoflexaceae_Pseudobacteriovorax	NA	-1.25535
Bacteria_Proteobacteria_Deltaproteobacteria_Oligoflexales_Oligoflexaceae_uncultured-delta-proteobacterium	NA	-0.908404
Bacteria_Proteobacteria_Deltaproteobacteria_Oligoflexales_Oligoflexaceae_uncultured-organism	NA	-1.22818
Bacteria_Proteobacteria_Deltaproteobacteria_Oligoflexales_Oligoflexaceae_uncultured-sediment-bacterium	NA	-0.812234
Bacteria_Proteobacteria_Deltaproteobacteria_SAR324-clade(Marine-group-B)_uncultured-deep-sea-bacterium_	NA	-1.0253
Bacteria_Proteobacteria_Deltaproteobacteria_SAR324-clade(Marine-group-B)_uncultured-proteobacterium_	NA	-1.119
Bacteria_Proteobacteria_Deltaproteobacteria_Sva0485_uncultured-organism_	NA	-1.02485
Bacteria_Proteobacteria_Deltaproteobacteria_Syntrophobacterales_Syntrophaceae_Other	NA	-1.13131
Bacteria_Proteobacteria_Deltaproteobacteria_Syntrophobacterales_Syntrophobacteraceae_Desulfosoma	NA	0.319491
Bacteria_Proteobacteria_Deltaproteobacteria_Syntrophobacterales_Syntrophobacteraceae_Other	NA	-0.410824
Bacteria_Proteobacteria_Deltaproteobacteria_Syntrophobacterales_Other_Other	NA	-1.37603
Bacteria_Proteobacteria_Epsilonproteobacteria_CH8-1-BAC_uncultured-bacterium_	NA	-1.01478
Bacteria_Proteobacteria_Epsilonproteobacteria_Campylobacterales_Campylobacteraceae_Sulfurospirillum	NA	-0.556633
Bacteria_Proteobacteria_Epsilonproteobacteria_Campylobacterales_Campylobacteraceae_Other	NA	0.551481
Bacteria_Proteobacteria_Epsilonproteobacteria_Campylobacterales_Helicobacteraceae_Helicobacter	NA	-1.12148
Bacteria_Proteobacteria_Epsilonproteobacteria_Campylobacterales_Helicobacteraceae_Other	NA	0.966451
Bacteria_Proteobacteria_Epsilonproteobacteria_Nautiliales_Nautiliaceae_Nitratifractor	NA	-1.01479
[truncated: 301 more rows]

## Sheet: HsVSHw
Table S26. Differential analysis test results of bacterial count data summarized to genus level. Pairwise comparison of H. stipulacea vs H. wrightii. P adjusted: corrected p-values using the Benjamini and Hochberg method (Benjamini and Hochberg, 1995).
Genus	Padj	Log2Foldchange
Bacteria_Actinobacteria_Acidimicrobiia_Acidimicrobiales_uncultured_Ambiguous_taxa	1.32229e-17	-5.43583
Bacteria_Proteobacteria_Alphaproteobacteria_Rhodobacterales_Rhodobacteraceae_Celeribacter	2.90617e-17	4.45848
Bacteria_Proteobacteria_Gammaproteobacteria_Oceanospirillales_Alcanivoracaceae_Kangiella	6.82501e-16	4.4074
Bacteria_Proteobacteria_Deltaproteobacteria_Desulfobacterales_Desulfobacteraceae_Desulfatitalea	3.53124e-14	-6.17146
Bacteria_Proteobacteria_Gammaproteobacteria_Cellvibrionales_Spongiibacteraceae_Other	2.9681e-10	4.16625
Bacteria_Proteobacteria_Alphaproteobacteria_Caulobacterales_Hyphomonadaceae_Hellea	5.49392e-10	-4.81887
Bacteria_Bacteroidetes_Sphingobacteriia_Sphingobacteriales_Saprospiraceae_Portibacter	1.16548e-09	-4.01034
Bacteria_Bacteroidetes_Flavobacteriia_Flavobacteriales_Flavobacteriaceae_uncultured	6.11268e-09	-3.28119
Bacteria_Proteobacteria_Deltaproteobacteria_Myxococcales_P3OB-42_uncultured-organism	7.12285e-09	-4.90947
Bacteria_Proteobacteria_Deltaproteobacteria_Myxococcales_P3OB-42_uncultured-delta-proteobacterium	1.28012e-08	-6.87776
Bacteria_Fibrobacteres_Fibrobacteria_Fibrobacterales_Fibrobacteraceae_uncultured	2.07661e-08	-5.50091
Bacteria_Proteobacteria_Alphaproteobacteria_Rhizobiales_OCS116-clade_uncultured-bacterium	7.08267e-08	3.5328
Bacteria_Actinobacteria_Acidimicrobiia_Acidimicrobiales_Sva0996-marine-group_Ambiguous_taxa	2.4626e-07	-3.14262
Bacteria_Firmicutes_Bacilli_Bacillales_Staphylococcaceae_Staphylococcus	6.60844e-07	-3.82905
Bacteria_Proteobacteria_Alphaproteobacteria_Parvularculales_Parvularculaceae_uncultured-bacterium	6.60844e-07	-3.58948
Bacteria_Actinobacteria_Acidimicrobiia_Acidimicrobiales_Sva0996-marine-group_Other	7.7205e-07	-2.51815
Bacteria_Bacteroidetes_Sphingobacteriia_Sphingobacteriales_Saprospiraceae_Other	9.7194e-07	-3.27575
Bacteria_Proteobacteria_Gammaproteobacteria_Thiotrichales_Francisellaceae_Francisella	3.31457e-06	4.48549
Bacteria_Proteobacteria_Alphaproteobacteria_Caulobacterales_Hyphomonadaceae_Ponticaulis	3.46397e-06	3.66982
Bacteria_Proteobacteria_Gammaproteobacteria_Oceanospirillales_Oceanospirillaceae_Neptunomonas	5.53311e-06	3.78305
Bacteria_Proteobacteria_Alphaproteobacteria_Rhodobacterales_Rhodobacteraceae_Oceaniovalibus	8.07159e-06	-3.67955
Bacteria_Proteobacteria_Alphaproteobacteria_Rhodospirillales_Acetobacteraceae_Asaia	9.00492e-06	-5.50049
Bacteria_Bacteroidetes_Flavobacteriia_Flavobacteriales_Flavobacteriaceae_Muricauda	9.70674e-06	-3.64305
Bacteria_Actinobacteria_Acidimicrobiia_Acidimicrobiales_Other_Other	9.90861e-06	-2.65807
Bacteria_Actinobacteria_Acidimicrobiia_Acidimicrobiales_uncultured_Other	1.16709e-05	-2.65726
Bacteria_Planctomycetes_vadinHA49_uncultured-bacterium__	2.35299e-05	-3.49266
Bacteria_Bacteroidetes_Flavobacteriia_Flavobacteriales_Cryomorphaceae_NS10-marine-group	3.41464e-05	-4.22349
Bacteria_Proteobacteria_Gammaproteobacteria_Cellvibrionales_Cellvibrionaceae_uncultured	3.59613e-05	2.7749
Bacteria_Proteobacteria_Gammaproteobacteria_Cellvibrionales_Other_Other	4.41717e-05	1.47035
Bacteria_Proteobacteria_Gammaproteobacteria_Oceanospirillales_Oleiphilaceae_Oleiphilus	4.68589e-05	2.45443
Bacteria_Proteobacteria_Alphaproteobacteria_Caulobacterales_Hyphomonadaceae_Robiginitomaculum	5.51164e-05	-4.8712
Bacteria_Actinobacteria_Acidimicrobiia_Acidimicrobiales_Sva0996-marine-group_uncultured-bacterium	6.30903e-05	-2.32357
Bacteria_Proteobacteria_Gammaproteobacteria_Cellvibrionales_Porticoccaceae_C1-B045	9.57859e-05	-2.14831
Bacteria_Proteobacteria_Alphaproteobacteria_Caulobacterales_Hyphomonadaceae_Fretibacter	9.62197e-05	-3.62275
Bacteria_Proteobacteria_Gammaproteobacteria_Cellvibrionales_Halieaceae_Haliea	0.000109347	2.04189
Bacteria_Planctomycetes_Planctomycetacia_Planctomycetales_Planctomycetaceae_Blastopirellula	0.000117586	-1.85535
Bacteria_Proteobacteria_Gammaproteobacteria_Alteromonadales_Alteromonadaceae_Aestuariibacter	0.000142713	2.56807
Bacteria_Bacteroidetes_Flavobacteriia_Flavobacteriales_Flavobacteriaceae_Aquibacter	0.000143294	-2.55404
Bacteria_Fusobacteria_Fusobacteriia_Fusobacteriales_Fusobacteriaceae_Propionigenium	0.000143294	-3.54554
Bacteria_Proteobacteria_Alphaproteobacteria_Caulobacterales_Hyphomonadaceae_Litorimonas	0.000150091	-4.46748
Bacteria_Bacteroidetes_Flavobacteriia_Flavobacteriales_Flavobacteriaceae_Aquimarina	0.000168361	-3.27337
Bacteria_Proteobacteria_Gammaproteobacteria_Cellvibrionales_Porticoccaceae_Porticoccus	0.000174397	3.55297
Bacteria_Proteobacteria_Gammaproteobacteria_Xanthomonadales_Other_Other	0.000280693	-2.09438
Bacteria_Bacteroidetes_Sphingobacteriia_Sphingobacteriales_Saprospiraceae_Lewinella	0.000342499	-2.42644
Bacteria_Proteobacteria_Deltaproteobacteria_Syntrophobacterales_Syntrophobacteraceae_uncultured	0.000364515	3.06429
Bacteria_Proteobacteria_Gammaproteobacteria_Oceanospirillales_Oceanospirillaceae_Motiliproteus	0.000394488	3.92164
Bacteria_Proteobacteria_Gammaproteobacteria_Cellvibrionales_Cellvibrionaceae_Candidatus-Endobugula	0.000418429	3.06806
Bacteria_Bacteroidetes_Flavobacteriia_Flavobacteriales_Flavobacteriaceae_Polaribacter-4	0.000458648	-3.33402
Bacteria_Proteobacteria_Gammaproteobacteria_Oceanospirillales_Oceanospirillaceae_Other	0.00049986	2.40547
Bacteria_Bacteroidetes_Sphingobacteriia_Sphingobacteriales_uncultured_uncultured-Bacteroidetes-bacterium	0.000534335	-2.34766
Bacteria_Proteobacteria_Gammaproteobacteria_Oceanospirillales_Oceanospirillaceae_Marinobacterium	0.000606005	2.01811
Bacteria_Firmicutes_Clostridia_Clostridiales_Clostridiales-vadinBB60-group_uncultured-bacterium	0.000613803	-3.4866
Bacteria_Actinobacteria_Acidimicrobiia_Acidimicrobiales_Acidimicrobiaceae_uncultured	0.000713197	-1.88034
Bacteria_Bacteroidetes_Sphingobacteriia_Sphingobacteriales_uncultured_Other	0.000739692	-2.30971
Bacteria_Bacteroidetes_Flavobacteriia_Flavobacteriales_Flavobacteriaceae_Seonamhaeicola	0.000743721	-3.13679
Bacteria_Proteobacteria_Alphaproteobacteria_Alphaproteobacteria-Incertae-Sedis_Unknown-Family_uncultured	0.000751074	2.35769
Bacteria_Proteobacteria_Alphaproteobacteria_Rhizobiales_Other_Other	0.000990188	-1.94689
Bacteria_Bacteroidetes_Flavobacteriia_Flavobacteriales_Flavobacteriaceae_Other	0.00107553	-1.73332
Bacteria_Deinococcus-Thermus_Deinococci_Deinococcales_Trueperaceae_Truepera	0.00170438	-2.64238
Bacteria_Bacteroidetes_Bacteroidetes-BD2-2_Ambiguous_taxa__	0.00180274	-2.53932
Bacteria_Firmicutes_Bacilli_Bacillales_Bacillaceae_Bacillus	0.00180274	-4.65176
Bacteria_Actinobacteria_Actinobacteria_Corynebacteriales_Corynebacteriaceae_Turicella	0.00186474	-3.45347
Bacteria_Bacteroidetes_Sphingobacteriia_Sphingobacteriales_uncultured_uncultured-bacterium	0.00186474	-2.0954
Bacteria_Proteobacteria_Gammaproteobacteria_Thiotrichales_Piscirickettsiaceae_endosymbionts	0.00204318	-2.30575
Bacteria_Proteobacteria_Gammaproteobacteria_Cellvibrionales_Cellvibrionaceae_Aestuariicella	0.0020724	2.26923
Bacteria_Proteobacteria_Alphaproteobacteria_Rhizobiales_Hyphomicrobiaceae_Rhodomicrobium	0.00282633	-4.39819
Bacteria_Planctomycetes_vadinHA49_uncultured-organism__	0.00290792	-2.62495
Bacteria_Actinobacteria_Acidimicrobiia_Acidimicrobiales_Sva0996-marine-group_uncultured-actinobacterium	0.00326047	-3.33682
Bacteria_Proteobacteria_Betaproteobacteria_Methylophilales_Methylophilaceae_OM43-clade	0.00330153	2.6398
Bacteria_Fibrobacteres_Fibrobacteria_Fibrobacterales_possible-family-01_uncultured-microorganism	0.00332063	3.16356
Bacteria_Proteobacteria_Gammaproteobacteria_Gammaproteobacteria-Incertae-Sedis_Unknown-Family_Other	0.00343533	-2.18707
Bacteria_Proteobacteria_Betaproteobacteria_Rhodocyclales_Rhodocyclaceae_Other	0.00353071	3.22984
Bacteria_Proteobacteria_Deltaproteobacteria_Desulfobacterales_Desulfobacteraceae_Desulfatiferula	0.00372624	-2.88818
Bacteria_AC1_uncultured-bacterium___	0.00437	-3.2785
Bacteria_Proteobacteria_Alphaproteobacteria_Rhizobiales_Brucellaceae_Ochrobactrum	0.00557167	-2.54689
Bacteria_Bacteroidetes_Bacteroidia_Bacteroidia-Incertae-Sedis_Draconibacteriaceae_Tangfeifania	0.00577687	2.77264
Bacteria_Bacteroidetes_Flavobacteriia_Flavobacteriales_Flavobacteriaceae_NS5-marine-group	0.00583606	-1.61981
Bacteria_Bacteroidetes_Sphingobacteriia_Sphingobacteriales_Saprospiraceae_uncultured	0.00601001	-1.83298
Bacteria_Proteobacteria_Gammaproteobacteria_Alteromonadales_Alteromonadaceae_Marinobacter	0.00619609	2.48741
Bacteria_Firmicutes_Clostridia_Clostridiales_Ruminococcaceae_Other	0.00630306	-2.98965
Bacteria_Proteobacteria_Alphaproteobacteria_Rhizobiales_Phyllobacteriaceae_Oricola	0.00630306	-2.18296
Bacteria_Proteobacteria_Gammaproteobacteria_uncultured_Ambiguous_taxa_	0.00754294	-2.38467
Bacteria_Proteobacteria_Gammaproteobacteria_Alteromonadales_Colwelliaceae_Colwellia	0.00804755	2.97578
Bacteria_Proteobacteria_Alphaproteobacteria_Rhodobacterales_Rhodobacteraceae_Roseobacter-clade-NAC11-7-lineage	0.0080654	-1.81302
Bacteria_Bacteroidetes_Flavobacteriia_Flavobacteriales_Flavobacteriaceae_Ulvibacter	0.00961905	-1.82287
Bacteria_Actinobacteria_Acidimicrobiia_Acidimicrobiales_Acidimicrobiaceae_CL500-29-marine-group	0.0117458	-2.49665
Bacteria_Actinobacteria_Actinobacteria_Propionibacteriales_Propionibacteriaceae_Propionibacterium	0.013013	-2.33927
Bacteria_Proteobacteria_Gammaproteobacteria_Cellvibrionales_Spongiibacteraceae_BD1-7-clade	0.0130226	1.78984
Bacteria_Proteobacteria_Alphaproteobacteria_Rhizobiales_Phyllobacteriaceae_Cohaesibacter	0.0130257	2.00251
Bacteria_Proteobacteria_Gammaproteobacteria_Gammaproteobacteria-Incertae-Sedis_Unknown-Family_uncultured	0.013053	1.61946
Bacteria_Proteobacteria_Gammaproteobacteria_Cellvibrionales_Cellvibrionaceae_Other	0.0137463	1.53391
Bacteria_Proteobacteria_Alphaproteobacteria_Rhodospirillales_Rhodospirillaceae_Defluviicoccus	0.0162715	-2.36321
Bacteria_Proteobacteria_Alphaproteobacteria_Rhodobacterales_Rhodobacteraceae_Labrenzia	0.0178371	1.57484
Bacteria_Bacteroidetes_Sphingobacteriia_Sphingobacteriales_NS11-12-marine-group_Ambiguous_taxa	0.0185328	-2.81515
Bacteria_Proteobacteria_Gammaproteobacteria_Pseudomonadales_Pseudomonadaceae_Pseudomonas	0.02458	1.7487
Bacteria_Proteobacteria_Alphaproteobacteria_Sphingomonadales_Erythrobacteraceae_Altererythrobacter	0.0252928	-1.83439
Bacteria_Proteobacteria_Betaproteobacteria_Methylophilales_Methylophilaceae_Methylotenera	0.0252928	1.73348
Bacteria_Proteobacteria_Gammaproteobacteria_34P16_uncultured-soil-bacterium_	0.0252928	-4.06501
Bacteria_Proteobacteria_Gammaproteobacteria_Oceanospirillales_Oceanospirillaceae_Pseudohongiella	0.0252928	1.25589
Bacteria_Proteobacteria_Alphaproteobacteria_Rhizobiales_Rhizobiaceae_Other	0.0260336	-2.26138
Bacteria_Bacteroidetes_Other_Other_Other_Other	0.0267062	-2.09591
Bacteria_Proteobacteria_Alphaproteobacteria_Sphingomonadales_Sphingomonadaceae_Other	0.0288551	-2.00257
Bacteria_Proteobacteria_Alphaproteobacteria_Rhodobacterales_Rhodobacteraceae_Tateyamaria	0.0306096	-1.57976
Bacteria_Proteobacteria_Deltaproteobacteria_Desulfobacterales_Desulfobulbaceae_Desulfotalea	0.0324599	-2.85072
Bacteria_Proteobacteria_Gammaproteobacteria_Alteromonadales_Alteromonadaceae_Salinimonas	0.0324599	2.3906
Bacteria_Proteobacteria_Gammaproteobacteria_Chromatiales_Ectothiorhodospiraceae_Thioalkalispira	0.0324599	-1.60397
Bacteria_Proteobacteria_Gammaproteobacteria_Cellvibrionales_Halieaceae_OM60(NOR5)-clade	0.0328114	1.24419
Bacteria_Proteobacteria_Gammaproteobacteria_Oceanospirillales_Oceanospirillaceae_Thalassolituus	0.0330201	3.23303
Bacteria_Planctomycetes_OM190_Other_Other_Other	0.0337734	-1.64478
Bacteria_Proteobacteria_Gammaproteobacteria_Cellvibrionales_BD2-7_uncultured-bacterium	0.0339904	2.65241
Bacteria_Proteobacteria_Deltaproteobacteria_Desulfovibrionales_Desulfovibrionaceae_Desulfovibrio	0.0344954	-2.03109
Bacteria_Proteobacteria_Gammaproteobacteria_Cellvibrionales_Porticoccaceae_Other	0.0362616	1.70823
Bacteria_Proteobacteria_Gammaproteobacteria_Alteromonadales_Alteromonadaceae_uncultured	0.0364613	2.96597
Bacteria_Proteobacteria_Alphaproteobacteria_Rickettsiales_SM2D12_uncultured-organism	0.036791	2.58631
Bacteria_Proteobacteria_Alphaproteobacteria_Rhodobacterales_Rhodobacteraceae_Tropicimonas	0.0389794	-1.0373
Bacteria_Proteobacteria_Deltaproteobacteria_Desulfobacterales_Desulfobacteraceae_uncultured-bacterium	0.0389794	-2.40774
Bacteria_Proteobacteria_Gammaproteobacteria_Cellvibrionales_Spongiibacteraceae_uncultured	0.0389794	3.53338
Bacteria_Proteobacteria_Gammaproteobacteria_Oceanospirillales_Oceanospirillaceae_Amphritea	0.0389794	2.58948
Bacteria_Bacteroidetes_Sphingobacteriia_Sphingobacteriales_uncultured_uncultured-organism	0.0390941	-1.67446
Bacteria_Bacteroidetes_Flavobacteriia_Flavobacteriales_Cryomorphaceae_Other	0.0406369	2.0938
Bacteria_Bacteroidetes_Bacteroidetes-BD2-2_uncultured-bacterium__	0.0407351	1.93453
Bacteria_Deferribacteres_Deferribacteres-Incertae-Sedis_Unknown-Order_Unknown-Family_Caldithrix	0.0407351	-1.82018
Bacteria_Planctomycetes_Planctomycetacia_Planctomycetales_Planctomycetaceae_Pirellula	0.0407351	-1.41821
Bacteria_Proteobacteria_Alphaproteobacteria_Sphingomonadales_Erythrobacteraceae_Erythrobacter	0.0407351	-1.53384
Bacteria_Proteobacteria_Gammaproteobacteria_Alteromonadales_Alteromonadaceae_Alteromonas	0.0407351	-1.48154
Bacteria_Proteobacteria_Alphaproteobacteria_Sphingomonadales_Other_Other	0.041051	-1.5856
Bacteria_Proteobacteria_Betaproteobacteria_Rhodocyclales_Rhodocyclaceae_uncultured	0.0430261	3.04254
Bacteria_Spirochaetae_Spirochaetes_Spirochaetales_Leptospiraceae_uncultured	0.0434074	-2.26719
Bacteria_Bacteroidetes_Cytophagia_Cytophagales_Cytophagaceae_Microscilla	0.0438414	1.92937
Bacteria_Actinobacteria_Acidimicrobiia_Acidimicrobiales_OM1-clade_Other	0.0455316	1.86062
Bacteria_Bacteroidetes_Flavobacteriia_Flavobacteriales_Flavobacteriaceae_Dokdonia	0.0455316	-3.96477
Bacteria_Proteobacteria_Alphaproteobacteria_Parvularculales_Parvularculaceae_Other	0.0455316	-1.8938
Bacteria_Proteobacteria_Deltaproteobacteria_Myxococcales_P3OB-42_Other	0.0455316	-2.1614
Bacteria_Proteobacteria_Alphaproteobacteria_Rhizobiales_Rhodobiaceae_uncultured	0.0463141	1.35017
Bacteria_Planctomycetes_Planctomycetacia_Planctomycetales_Planctomycetaceae_Pir4-lineage	0.0466824	-1.4221
Bacteria_Proteobacteria_Deltaproteobacteria_Desulfobacterales_Desulfobacteraceae_Desulfococcus	0.0466824	-1.76509
Bacteria_Proteobacteria_Alphaproteobacteria_Rhodobacterales_Rhodobacteraceae_Pseudovibrio	0.0473865	1.54664
Bacteria_Proteobacteria_Gammaproteobacteria_Cellvibrionales_Microbulbiferaceae_Microbulbifer	0.0473865	1.63755
Bacteria_Bacteroidetes_Sphingobacteriia_Sphingobacteriales_Saprospiraceae_Rubidimonas	0.051667	-1.95359
Bacteria_Acidobacteria_Holophagae_Subgroup-10_TK85_Other	0.0580247	-1.45701
Bacteria_Proteobacteria_Gammaproteobacteria_Legionellales_Coxiellaceae_Coxiella	0.0580247	2.40193
Bacteria_Proteobacteria_Alphaproteobacteria_Rhodobacterales_Rhodobacteraceae_Ketogulonicigenium	0.0585932	-2.58134
Bacteria_Proteobacteria_Deltaproteobacteria_Bdellovibrionales_Bacteriovoracaceae_uncultured	0.0590105	1.26267
Bacteria_Proteobacteria_Betaproteobacteria_Hydrogenophilales_Hydrogenophilaceae_Other	0.0595743	-4.57983
Bacteria_Proteobacteria_Gammaproteobacteria_Xanthomonadales_uncultured_uncultured-bacterium	0.0619938	-1.42445
Bacteria_Bacteroidetes_Flavobacteriia_Flavobacteriales_Flavobacteriaceae_Pseudofulvibacter	0.0637817	-2.74863
Bacteria_Firmicutes_Clostridia_Clostridiales_Ruminococcaceae_Ruminiclostridium	0.0637993	-3.28344
Bacteria_Proteobacteria_Gammaproteobacteria_Thiotrichales_Other_Other	0.0638733	1.81266
Bacteria_Proteobacteria_Alphaproteobacteria_Rhizobiales_Rhizobiaceae_Rhizobium	0.0649824	1.5587
Bacteria_Proteobacteria_Gammaproteobacteria_Cellvibrionales_Halieaceae_Halioglobus	0.0649824	1.92615
Bacteria_Proteobacteria_Gammaproteobacteria_Thiotrichales_Piscirickettsiaceae_Other	0.0649824	1.78006
Bacteria_Proteobacteria_ARKICE-90_Other_Other_Other	0.0683434	1.15779
Bacteria_Proteobacteria_Alphaproteobacteria_Rhizobiales_Rhizobiales-Incertae-Sedis_Other	0.0699691	3.36426
Bacteria_Proteobacteria_Gammaproteobacteria_Gammaproteobacteria-Incertae-Sedis_Unknown-Family_Marinicella	0.0699691	-1.43959
Bacteria_Proteobacteria_Gammaproteobacteria_Sva0071_uncultured-bacterium_	0.0699691	-1.67993
Bacteria_Bacteroidetes_Bacteroidetes-Incertae-Sedis_Order-III_Unknown-Family_uncultured	0.0711488	-3.29401
Bacteria_Proteobacteria_Gammaproteobacteria_Oceanospirillales_Hahellaceae_Endozoicomonas	0.0737255	1.95932
Bacteria_Proteobacteria_Deltaproteobacteria_SAR324-clade(Marine-group-B)_Other_Other	0.073898	-1.53321
Bacteria_Proteobacteria_Deltaproteobacteria_Desulfobacterales_Desulfobacteraceae_Desulfonema	0.0740649	-1.87948
Bacteria_Firmicutes_Bacilli_Lactobacillales_Streptococcaceae_Streptococcus	0.0806375	-2.46896
Bacteria_Bacteroidetes_Flavobacteriia_Flavobacteriales_Flavobacteriaceae_Maribacter	0.0810433	-2.5117
Bacteria_Planctomycetes_Planctomycetacia_Planctomycetales_Planctomycetaceae_Rhodopirellula	0.0816304	-1.31875
Bacteria_Bacteroidetes_Bacteroidetes-vadinHA17_Other_Other_Other	0.0845011	2.31455
Bacteria_Planctomycetes_Phycisphaerae_Phycisphaerales_Phycisphaeraceae_Urania-1B-19-marine-sediment-group	0.0845011	-2.09059
Bacteria_Planctomycetes_vadinHA49_Other_Other_Other	0.0845011	-1.80623
Bacteria_Proteobacteria_Betaproteobacteria_Burkholderiales_Burkholderiaceae_Limnobacter	0.0845011	-1.33938
Bacteria_Proteobacteria_Alphaproteobacteria_Sphingomonadales_Sphingomonadaceae_Sphingomonas	0.0866968	-1.97054
Bacteria_Proteobacteria_Proteobacteria-Incertae-Sedis_Unknown-Order_Unknown-Family_Other	0.0868457	-1.88753
Bacteria_Planctomycetes_OM190_uncultured-bacterium__	0.0870309	-1.09685
Bacteria_Proteobacteria_Gammaproteobacteria_Alteromonadales_Pseudoalteromonadaceae_Other	0.0870762	2.37349
Bacteria_Proteobacteria_Gammaproteobacteria_HOC36_uncultured-bacterium_	0.0870762	-1.52091
Bacteria_Proteobacteria_Alphaproteobacteria_Rhodobacterales_Rhodobacteraceae_Ruegeria	0.0873289	1.1638
Bacteria_Proteobacteria_Gammaproteobacteria_Oceanospirillales_Other_Other	0.0883764	0.912956
Bacteria_Proteobacteria_Alphaproteobacteria_Rhodobacterales_Rhodobacteraceae_Roseovarius	0.0888509	1.07141
Bacteria_Proteobacteria_Gammaproteobacteria_Cellvibrionales_Halieaceae_Parahaliea	0.0908748	1.15943
Bacteria_Bacteroidetes_Bacteroidetes-BD2-2_uncultured-Cytophagales-bacterium__	0.0912497	-2.16347
Bacteria_Proteobacteria_Alphaproteobacteria_Rhodobacterales_Rhodobacteraceae_Litoreibacter	0.0941186	-1.98681
Bacteria_Bacteroidetes_SB-5_bacterium-YC-LK-LKJ31__	0.0954297	-1.94565
Bacteria_Bacteroidetes_Flavobacteriia_Flavobacteriales_NS9-marine-group_Other	0.0966304	-1.47875
Bacteria_Marinimicrobia-(SAR406-clade)_uncultured-bacterium___	0.0966304	-1.86416
Bacteria_Actinobacteria_Actinobacteria_Micrococcales_Micrococcaceae_Arthrobacter	0.0970314	-1.48079
Bacteria_Firmicutes_Clostridia_Clostridiales_Family-XII_Fusibacter	0.0972697	1.29731
Bacteria_Proteobacteria_Gammaproteobacteria_Oceanospirillales_Oceanospirillaceae_Neptuniibacter	0.103148	1.90392
Bacteria_Planctomycetes_Phycisphaerae_C86_Other_Other	0.109564	-2.12597
Bacteria_Proteobacteria_Deltaproteobacteria_Desulfobacterales_Desulfobacteraceae_Desulfobacterium	0.110699	-2.33326
Bacteria_Proteobacteria_Gammaproteobacteria_Xanthomonadales_uncultured_uncultured-gamma-proteobacterium	0.111229	-2.29593
Bacteria_Proteobacteria_Alphaproteobacteria_Rhodobacterales_Rhodobacteraceae_uncultured	0.111561	-0.985916
Bacteria_Proteobacteria_Deltaproteobacteria_Bdellovibrionales_Bacteriovoracaceae_Other	0.111561	1.244
Bacteria_Proteobacteria_Gammaproteobacteria_Thiotrichales_Thiotrichaceae_Other	0.111561	-2.31645
Bacteria_Proteobacteria_Gammaproteobacteria_Cellvibrionales_Halieaceae_Other	0.113809	0.750062
Bacteria_Proteobacteria_Gammaproteobacteria_Oceanospirillales_Alcanivoracaceae_Other	0.114299	1.61519
Bacteria_Proteobacteria_Deltaproteobacteria_Bdellovibrionales_Bacteriovoracaceae_Halobacteriovorax	0.11494	1.2721
Bacteria_Proteobacteria_Gammaproteobacteria_HOC36_Ambiguous_taxa_	0.115914	-1.88589
Bacteria_Proteobacteria_Alphaproteobacteria_Rhizobiales_PS1-clade_Ambiguous_taxa	0.11645	-2.80193
Bacteria_Proteobacteria_Gammaproteobacteria_1013-28-CG33_Other_Other	0.116912	-1.44223
Bacteria_Acidobacteria_Holophagae_Subgroup-10_Sva0725_uncultured-bacterium	0.117004	1.29468
Bacteria_Proteobacteria_Deltaproteobacteria_Desulfobacterales_Desulfobacteraceae_Desulfosarcina	0.117004	1.65821
Bacteria_Actinobacteria_Acidimicrobiia_Acidimicrobiales_Acidimicrobiaceae_Ilumatobacter	0.119617	-1.08697
Bacteria_Proteobacteria_Deltaproteobacteria_Desulfarculales_Desulfarculaceae_Desulfocarbo	0.123129	-2.02437
Bacteria_Proteobacteria_Gammaproteobacteria_Chromatiales_Other_Other	0.123129	-1.13962
Bacteria_Firmicutes_Clostridia_Clostridiales_Lachnospiraceae_uncultured	0.123985	-1.61492
Bacteria_Proteobacteria_Gammaproteobacteria_Other_Other_Other	0.125055	0.701743
Bacteria_Bacteroidetes_Flavobacteriia_Flavobacteriales_Cryomorphaceae_Fluviicola	0.132859	1.41533
Bacteria_Firmicutes_Clostridia_Clostridiales_Ruminococcaceae_Ruminococcaceae-UCG-013	0.135551	-2.17982
Bacteria_Proteobacteria_Deltaproteobacteria_Desulfobacterales_Desulfobulbaceae_Ambiguous_taxa	0.135551	3.09156
Bacteria_Proteobacteria_Alphaproteobacteria_Rickettsiales_MD3-55_Ambiguous_taxa	0.138831	2.41183
Bacteria_Proteobacteria_Betaproteobacteria_Methylophilales_Methylophilaceae_Other	0.139436	1.23614
Bacteria_Proteobacteria_Alphaproteobacteria_Rhodobacterales_Rhodobacteraceae_Rhodovulum	0.143889	-1.04663
Bacteria_Proteobacteria_Gammaproteobacteria_1013-28-CG33_uncultured-bacterium_	0.144908	-1.47933
Bacteria_Proteobacteria_Alphaproteobacteria_Rhizobiales_PS1-clade_Other	0.146876	-1.82219
Bacteria_Firmicutes_Bacilli_Other_Other_Other	0.150534	-1.36259
Bacteria_Ignavibacteriae_Ignavibacteria_Ignavibacteriales_IheB3-7_Ambiguous_taxa	0.150534	-1.58494
Bacteria_Proteobacteria_Alphaproteobacteria_Rickettsiales_Rickettsiaceae_uncultured	0.150534	1.41435
Bacteria_Proteobacteria_Alphaproteobacteria_Rhodobacterales_Rhodobacteraceae_Phaeomarinomonas	0.156129	1.31565
Bacteria_Ignavibacteriae_Ignavibacteria_Ignavibacteriales_IheB3-7_Other	0.159338	-1.48298
Bacteria_Other_Other_Other_Other_Other	0.163576	-0.885437
Bacteria_Proteobacteria_Deltaproteobacteria_Desulfobacterales_Desulfobulbaceae_Desulfocapsa	0.164527	1.47888
Bacteria_Proteobacteria_Alphaproteobacteria_Sphingomonadales_Ambiguous_taxa_Ambiguous_taxa	0.164563	-3.27985
Bacteria_Planctomycetes_Planctomycetacia_Planctomycetales_Planctomycetaceae_Other	0.164894	-1.22841
Bacteria_Aminicenantes_Other_Other_Other_Other	0.167677	-2.29044
Bacteria_Proteobacteria_Gammaproteobacteria_BD7-8-marine-group_Other_Other	0.167677	1.4156
Bacteria_Proteobacteria_Elev-16S-509_uncultured-bacterium__	0.175461	-2.48139
Bacteria_Bacteroidetes_Cytophagia_Cytophagales_Flammeovirgaceae_uncultured	0.179072	0.795567
Bacteria_Proteobacteria_Alphaproteobacteria_Rhizobiales_Phyllobacteriaceae_Pseudahrensia	0.179072	-0.934959
Bacteria_Actinobacteria_Actinobacteria_Corynebacteriales_Nocardiaceae_Rhodococcus	0.180254	3.26005
Bacteria_Proteobacteria_Gammaproteobacteria_Arenicellales_Arenicellaceae_Arenicella	0.182208	-1.1625
Bacteria_Nitrospirae_Nitrospira_Nitrospirales_Nitrospiraceae_uncultured	0.184595	-1.77962
Bacteria_RBG-1-(Zixibacteria)_Other_Other_Other_Other	0.187454	-1.87207
Bacteria_Proteobacteria_Gammaproteobacteria_Oceanospirillales_JL-ETNP-Y6_uncultured-bacterium	0.187616	-2.03922
Bacteria_Proteobacteria_Epsilonproteobacteria_Campylobacterales_Helicobacteraceae_Rs-M59-termite-group	0.192877	2.60455
Bacteria_Proteobacteria_Betaproteobacteria_Other_Other_Other	0.193576	-1.23222
Bacteria_Planctomycetes_Phycisphaerae_MSB-3A7-sediment-group_uncultured-bacterium_	0.195213	-1.90094
Bacteria_Proteobacteria_Gammaproteobacteria_Cellvibrionales_Halieaceae_Pseudohaliea	0.195801	1.59379
Bacteria_Proteobacteria_Gammaproteobacteria_Thiotrichales_Piscirickettsiaceae_uncultured	0.195801	1.4318
Bacteria_Proteobacteria_Alphaproteobacteria_Rhizobiales_Xanthobacteraceae_Other	0.197187	-2.00905
Bacteria_Proteobacteria_Alphaproteobacteria_Rhodospirillales_Rhodospirillaceae_Magnetospira	0.197187	1.70538
Bacteria_Spirochaetae_Spirochaetes_Spirochaetales_Leptospiraceae_Turneriella	0.198461	2.42772
Bacteria_Planctomycetes_Phycisphaerae_MSBL9_uncultured-bacterium_	0.201239	-1.44153
Bacteria_Planctomycetes_OM190_Ambiguous_taxa__	0.202064	-1.32601
Bacteria_Latescibacteria_uncultured-bacterium___	0.20272	-1.26248
Bacteria_Proteobacteria_Alphaproteobacteria_Rhodobacterales_Rhodobacteraceae_Rhodobacter	0.203076	-1.47523
Bacteria_Proteobacteria_Gammaproteobacteria_Gammaproteobacteria-Incertae-Sedis_Unknown-Family_Thiohalomonas	0.203076	-1.0585
Bacteria_Proteobacteria_Alphaproteobacteria_Rhodospirillales_Rhodospirillaceae_Magnetovibrio	0.205596	1.23769
Bacteria_Proteobacteria_Alphaproteobacteria_Rhodobacterales_Rhodobacteraceae_Roseivivax	0.205878	0.685005
Bacteria_Proteobacteria_Alphaproteobacteria_Caulobacterales_Hyphomonadaceae_Maricaulis	0.20729	2.23872
Bacteria_Proteobacteria_Alphaproteobacteria_Sphingomonadales_Sphingomonadaceae_Parasphingopyxis	0.20729	-2.26479
Bacteria_Bacteroidetes_Flavobacteriia_Flavobacteriales_Flavobacteriaceae_Ambiguous_taxa	0.208615	2.05461
Bacteria_Bacteroidetes_Sphingobacteriia_Sphingobacteriales_NS11-12-marine-group_Other	0.208615	-1.62151
Bacteria_Firmicutes_Clostridia_Clostridiales_Other_Other	0.208615	-1.88566
Bacteria_Proteobacteria_Alphaproteobacteria_Rhizobiales_Phyllobacteriaceae_uncultured	0.208615	0.958063
Bacteria_Proteobacteria_Alphaproteobacteria_Rhodobacterales_Rhodobacteraceae_Jannaschia	0.208615	-1.13881
Bacteria_Proteobacteria_Deltaproteobacteria_Desulfuromonadales_Geobacteraceae_Geoalkalibacter	0.208615	1.69762
Bacteria_Proteobacteria_Epsilonproteobacteria_Campylobacterales_Helicobacteraceae_Sulfurimonas	0.208615	-1.26348
Bacteria_Bacteroidetes_Flavobacteriia_Flavobacteriales_Flavobacteriaceae_Kordia	0.21532	-1.53303
Bacteria_Proteobacteria_Deltaproteobacteria_Desulfuromonadales_Geobacteraceae_Geobacter	0.218268	-1.41812
Bacteria_Bacteroidetes_Bacteroidia_Bacteroidia-Incertae-Sedis_Draconibacteriaceae_Draconibacterium	0.221198	-1.26087
Bacteria_Deferribacteres_Deferribacteres_Deferribacterales_Deferribacteraceae_Denitrovibrio	0.221198	-4.49859
Bacteria_Proteobacteria_Betaproteobacteria_Burkholderiales_Other_Other	0.221198	-1.63594
Bacteria_Proteobacteria_Deltaproteobacteria_Syntrophobacterales_Syntrophobacteraceae_Syntrophobacter	0.221198	-1.57659
Bacteria_Bacteroidetes_Bacteroidetes-BD2-2_uncultured-organism__	0.222521	-1.37445
Bacteria_Proteobacteria_Gammaproteobacteria_Vibrionales_Vibrionaceae_Vibrio	0.223562	-1.06023
Bacteria_Proteobacteria_Deltaproteobacteria_Syntrophobacterales_Syntrophaceae_uncultured	0.223865	-2.31233
Bacteria_Chloroflexi_Dehalococcoidia_vadinBA26_uncultured-bacterium_	0.229804	2.11231
Bacteria_Proteobacteria_Gammaproteobacteria_Alteromonadales_Pseudoalteromonadaceae_Ambiguous_taxa	0.229804	1.71191
Bacteria_Actinobacteria_Acidimicrobiia_Acidimicrobiales_Acidimicrobiales-Incertae-Sedis_Candidatus-Microthrix	0.231823	-1.08178
Bacteria_Proteobacteria_Epsilonproteobacteria_Campylobacterales_Campylobacteraceae_Arcobacter	0.231823	-1.32122
Bacteria_Proteobacteria_Gammaproteobacteria_Xanthomonadales_uncultured_Other	0.231823	-0.906126
Bacteria_Firmicutes_Clostridia_Clostridiales_Lachnospiraceae_Other	0.236899	-1.73243
Bacteria_Planctomycetes_Pla4-lineage_Other_Other_Other	0.236899	-1.68197
Bacteria_Proteobacteria_Gammaproteobacteria_E01-9C-26-marine-group_Other_Other	0.238875	0.891884
Bacteria_Proteobacteria_Alphaproteobacteria_Rhodobacterales_Rhodobacteraceae_Sedimentitalea	0.252119	0.892351
Bacteria_Bacteroidetes_Bacteroidia_Bacteroidales_Prolixibacteraceae_Prolixibacter	0.252598	-1.11141
Bacteria_Planctomycetes_Phycisphaerae_Other_Other_Other	0.257397	-2.03629
Bacteria_Proteobacteria_Alphaproteobacteria_ss1-B-07-44_Other_Other	0.257397	1.65992
Bacteria_Bacteroidetes_Flavobacteriia_Flavobacteriales_Schleiferiaceae_Schleiferia	0.258811	-1.35593
Bacteria_Omnitrophica_Ambiguous_taxa___	0.258811	-1.80763
Bacteria_Proteobacteria_Gammaproteobacteria_Pseudomonadales_Moraxellaceae_Acinetobacter	0.259205	1.4755
Bacteria_Proteobacteria_Alphaproteobacteria_Sphingomonadales_Erythrobacteraceae_uncultured	0.262683	-1.30522
Bacteria_Proteobacteria_Gammaproteobacteria_Thiotrichales_Thiotrichaceae_Thiothrix	0.262865	-1.19968
Bacteria_Chloroflexi_Dehalococcoidia_GIF3_uncultured-bacterium_	0.268651	2.15278
Bacteria_Acidobacteria_d142_uncultured-Acidobacteria-bacterium__	0.269634	-1.56896
Bacteria_Proteobacteria_Alphaproteobacteria_Rhodobacterales_Rhodobacteraceae_Paracoccus	0.269774	-0.952286
Bacteria_Proteobacteria_Alphaproteobacteria_Rhodobacterales_Rhodobacteraceae_Shimia	0.269825	-1.21757
Bacteria_Actinobacteria_Actinobacteria_Propionibacteriales_Nocardioidaceae_Nocardioides	0.27854	-4.05901
Bacteria_Proteobacteria_Alphaproteobacteria_Rhodobacterales_Rhodobacteraceae_Amylibacter	0.27854	-1.98364
Bacteria_Proteobacteria_Gammaproteobacteria_Alteromonadales_Ferrimonadaceae_Ferrimonas	0.27854	-1.19508
Bacteria_Proteobacteria_Gammaproteobacteria_Sva0071_Other_Other	0.27854	-0.972585
Bacteria_Proteobacteria_Gammaproteobacteria_Thiotrichales_Thiotrichaceae_uncultured	0.27854	-0.85175
Bacteria_Proteobacteria_Deltaproteobacteria_Syntrophobacterales_Syntrophaceae_Desulfomonile	0.279537	-1.39402
Bacteria_RBG-1-(Zixibacteria)_uncultured-bacterium___	0.285142	-1.21742
Bacteria_Proteobacteria_Alphaproteobacteria_Rhodobacterales_Rhodobacteraceae_uncultured-bacterium	0.290533	-0.927765
Bacteria_Proteobacteria_Alphaproteobacteria_ss1-B-07-44_uncultured-alpha-proteobacterium_	0.290533	1.72383
Bacteria_Proteobacteria_Deltaproteobacteria_Myxococcales_Blfdi19_Other	0.290533	1.63905
Bacteria_Proteobacteria_Gammaproteobacteria_Alteromonadales_Moritellaceae_Paramoritella	0.292654	-1.76853
Bacteria_Bacteroidetes_SB-5_uncultured-Cytophagales-bacterium__	0.2944	-1.75764
Bacteria_Bacteroidetes_Sphingobacteriia_Sphingobacteriales_SBYC-2600_uncultured-organism	0.2944	-2.12615
Bacteria_Proteobacteria_Alphaproteobacteria_Rhodobacterales_Rhodobacteraceae_Pseudoroseovarius	0.2944	-1.08702
Bacteria_Proteobacteria_Gammaproteobacteria_Gammaproteobacteria-Incertae-Sedis_Unknown-Family_Thiohalophilus	0.2944	0.895718
Bacteria_Proteobacteria_Betaproteobacteria_Nitrosomonadales_Gallionellaceae_Sideroxydans	0.295799	-1.66808
Bacteria_Chloroflexi_SAR202-clade_Ambiguous_taxa__	0.301798	1.58625
Bacteria_Proteobacteria_Alphaproteobacteria_Rhodobacterales_Rhodobacteraceae_Loktanella	0.303407	-0.999254
Bacteria_Proteobacteria_Alphaproteobacteria_Caulobacterales_Hyphomonadaceae_Oceanicaulis	0.304953	1.57171
Bacteria_Proteobacteria_Deltaproteobacteria_Desulfobacterales_Desulfobulbaceae_Desulforhopalus	0.305072	-1.04138
Bacteria_Proteobacteria_Gammaproteobacteria_Cellvibrionales_Cellvibrionaceae_Pseudoteredinibacter	0.307234	2.0274
Bacteria_Bacteroidetes_Flavobacteriia_Flavobacteriales_Flavobacteriaceae_Gaetbulibacter	0.311098	1.72643
Bacteria_Proteobacteria_Deltaproteobacteria_Myxococcales_Blfdi19_uncultured-bacterium	0.311474	-0.92522
Bacteria_Bacteroidetes_Cytophagia_Cytophagales_Flammeovirgaceae_Fulvivirga	0.317922	1.16
Bacteria_Proteobacteria_Alphaproteobacteria_Rhodobacterales_Rhodobacteraceae_Marinovum	0.327501	-1.21478
Bacteria_Fibrobacteres_Fibrobacteria_Fibrobacterales_possible-family-01_uncultured-bacterium	0.330696	1.94453
Bacteria_Bacteroidetes_Flavobacteriia_Flavobacteriales_NS9-marine-group_uncultured-Bacteroidetes-bacterium	0.333744	-1.33952
Bacteria_Bacteroidetes_Flavobacteriia_Flavobacteriales_NS9-marine-group_Ambiguous_taxa	0.350183	1.1348
Bacteria_Proteobacteria_Alphaproteobacteria_Rhizobiales_Bartonellaceae_Bartonella	0.350183	1.473
Bacteria_Proteobacteria_JTB23_Other_Other_Other	0.350183	1.14285
Bacteria_Actinobacteria_Actinobacteria_Corynebacteriales_Corynebacteriaceae_Corynebacterium-1	0.352357	-1.02592
Bacteria_Bacteroidetes_Sphingobacteriia_Sphingobacteriales_NS11-12-marine-group_uncultured-bacterium	0.352357	-1.05538
Bacteria_Proteobacteria_Alphaproteobacteria_Rhodobacterales_Rhodobacteraceae_Tropicibacter	0.352357	1.16385
Bacteria_Proteobacteria_Deltaproteobacteria_Bradymonadales_uncultured-bacterium_	0.35292	0.735261
Bacteria_Proteobacteria_Gammaproteobacteria_Gammaproteobacteria-Incertae-Sedis_Unknown-Family_Sedimenticola	0.35292	-1.09303
Bacteria_Proteobacteria_Deltaproteobacteria_SAR324-clade(Marine-group-B)_uncultured-organism_	0.358845	-1.47978
Bacteria_Actinobacteria_Actinobacteria_Corynebacteriales_Other_Other	0.360921	-4.17706
Bacteria_Gracilibacteria_uncultured-bacterium___	0.360921	-2.18168
Bacteria_Peregrinibacteria_uncultured-organism___	0.360921	1.77776
Bacteria_Proteobacteria_Deltaproteobacteria_Bradymonadales_Other_Other	0.360921	0.819262
Bacteria_Proteobacteria_Deltaproteobacteria_Desulfobacterales_Desulfobacteraceae_Sva0081-sediment-group	0.360921	-0.897793
Bacteria_Proteobacteria_Deltaproteobacteria_Desulfobacterales_Desulfobulbaceae_Desulfofustis	0.360921	1.5398
Bacteria_Proteobacteria_Gammaproteobacteria_Xanthomonadales_JTB255-marine-benthic-group_uncultured-bacterium	0.360921	0.722263
Bacteria_Proteobacteria_Deltaproteobacteria_Desulfobacterales_Other_Other	0.364663	-1.27373
Bacteria_Proteobacteria_Gammaproteobacteria_Alteromonadales_Alteromonadaceae_Neiella	0.373441	-1.7517
Bacteria_Fibrobacteres_Fibrobacteria_Fibrobacterales_09D2Z46_uncultured-Chitinivibrionia-bacterium	0.375027	-1.06168
Bacteria_Proteobacteria_Deltaproteobacteria_Sva0485_uncultured-delta-proteobacterium_	0.375027	-1.38846
Bacteria_Proteobacteria_Alphaproteobacteria_Rickettsiales_SM2D12_Other	0.375719	-1.32174
Bacteria_Chloroflexi_Ardenticatenia_uncultured_Other_Other	0.37733	-1.25133
Bacteria_Bacteroidetes_Sphingobacteriia_Sphingobacteriales_NS11-12-marine-group_uncultured-Bacteroidetes-bacterium	0.380456	1.31787
Bacteria_Proteobacteria_ARKICE-90_uncultured-marine-bacterium__	0.385458	-1.27971
Bacteria_Proteobacteria_Alphaproteobacteria_Rhizobiales_Hyphomicrobiaceae_Hyphomicrobium	0.385488	-0.781888
Bacteria_Proteobacteria_Gammaproteobacteria_Vibrionales_Vibrionaceae_Catenococcus	0.395542	2.41823
Bacteria_Acidobacteria_Holophagae_Subgroup-10_Sva0725_Other	0.397112	1.01863
Bacteria_Proteobacteria_Alphaproteobacteria_Alphaproteobacteria-Incertae-Sedis_uncultured_Other	0.397112	1.07387
Bacteria_Proteobacteria_Deltaproteobacteria_Desulfobacterales_Desulfobacteraceae_Candidatus-Desulfamplus	0.397112	-1.88516
Bacteria_Proteobacteria_Gammaproteobacteria_BD7-8-marine-group_uncultured-bacterium_	0.397112	-1.05882
Bacteria_Proteobacteria_Gammaproteobacteria_Oceanospirillales_Halomonadaceae_Halomonas	0.397112	1.01939
Bacteria_Proteobacteria_Gammaproteobacteria_Run-SP154_uncultured-gamma-proteobacterium_	0.397112	-1.68235
Bacteria_Proteobacteria_Alphaproteobacteria_Caulobacterales_Hyphomonadaceae_Hirschia	0.397154	1.63766
Bacteria_Proteobacteria_Epsilonproteobacteria_Campylobacterales_Campylobacteraceae_Campylobacter	0.397154	-1.91718
Bacteria_Chloroflexi_Ardenticatenia_uncultured_uncultured-bacterium_	0.398719	-1.11708
Bacteria_Proteobacteria_Gammaproteobacteria_Arenicellales_Arenicellaceae_Perspicuibacter	0.402365	-1.2361
Bacteria_Firmicutes_Other_Other_Other_Other	0.402761	-1.522
Bacteria_Proteobacteria_Deltaproteobacteria_NB1-j_uncultured-bacterium_	0.402761	-0.822894
Bacteria_Proteobacteria_Gammaproteobacteria_Chromatiales_Ectothiorhodospiraceae_Thiogranum	0.40845	-0.65575
Bacteria_Proteobacteria_Gammaproteobacteria_uncultured_Other_Other	0.411158	-0.756526
Bacteria_Verrucomicrobia_WCHB1-41_uncultured-organism__	0.426825	1.21836
Bacteria_Verrucomicrobia_R76-B128_uncultured-bacterium__	0.426942	-2.16591
Bacteria_Fibrobacteres_Fibrobacteria_Fibrobacterales_possible-family-01_Other	0.430163	1.5561
Bacteria_Proteobacteria_Gammaproteobacteria_BD7-8-marine-group_Ambiguous_taxa_	0.430163	1.29626
Bacteria_Bacteroidetes_Bacteroidia_Bacteroidales_Marinilabiaceae_[Cytophaga]-xylanolytica-group	0.433626	-1.48993
Bacteria_Chloroflexi_Anaerolineae_Anaerolineales_Anaerolineaceae_uncultured	0.433626	-1.07863
Bacteria_Bacteroidetes_Cytophagia_Cytophagales_Flammeovirgaceae_Candidatus-Amoebophilus	0.434955	1.05352
Bacteria_Bacteroidetes_Bacteroidetes-Incertae-Sedis_Order-III_uncultured_uncultured-bacterium	0.440675	-1.92132
Bacteria_Saccharibacteria_uncultured-bacterium___	0.440675	-1.17317
Bacteria_Proteobacteria_SPOTSOCT00m83_Other_Other_Other	0.442095	0.901024
Bacteria_Proteobacteria_Gammaproteobacteria_Chromatiales_Chromatiaceae_Thiohalocapsa	0.452981	-1.09096
Bacteria_Bacteroidetes_Flavobacteriia_Flavobacteriales_Cryomorphaceae_uncultured	0.456323	0.633727
Bacteria_Actinobacteria_Acidimicrobiia_Acidimicrobiales_OM1-clade_Candidatus-Actinomarina	0.458921	-0.599447
Bacteria_Marinimicrobia-(SAR406-clade)_Other_Other_Other_Other	0.474984	-0.999354
Bacteria_Bacteroidetes_Bacteroidia_Bacteroidales_Marinilabiaceae_uncultured	0.47599	-0.917596
Bacteria_Proteobacteria_Deltaproteobacteria_Myxococcales_Eel-36e1D6_uncultured-bacterium	0.47599	-1.00786
Bacteria_Proteobacteria_Milano-WF1B-44_Other_Other_Other	0.478318	-1.03411
Bacteria_Bacteroidetes_Sphingobacteriia_Sphingobacteriales_Other_Other	0.483267	0.996622
Bacteria_Proteobacteria_Deltaproteobacteria_Desulfuromonadales_Desulfuromonadaceae_Malonomonas	0.483267	-1.54382
Bacteria_Proteobacteria_Gammaproteobacteria_uncultured_uncultured-organism_	0.483267	-1.37488
Bacteria_Proteobacteria_Gammaproteobacteria_Cellvibrionales_Halieaceae_Luminiphilus	0.486763	0.908309
Bacteria_Proteobacteria_Proteobacteria-Incertae-Sedis_Unknown-Order_Unknown-Family_Candidatus-Tenderia	0.486763	0.728385
Bacteria_Proteobacteria_Alphaproteobacteria_Rhodospirillales_Rhodospirillaceae_Candidatus-Riegeria	0.489538	-1.45129
Bacteria_Acidobacteria_Holophagae_Subgroup-10_TK85_uncultured-bacterium	0.494108	-0.806374
Bacteria_Proteobacteria_Gammaproteobacteria_Cellvibrionales_Cellvibrionaceae_Simiduia	0.494108	0.773129
Bacteria_Proteobacteria_Gammaproteobacteria_KI89A-clade_uncultured-gamma-proteobacterium_	0.494108	1.02662
Bacteria_Proteobacteria_Deltaproteobacteria_Myxococcales_UASB-TL25_uncultured-delta-proteobacterium	0.494184	-1.16633
Bacteria_Bacteroidetes_Flavobacteriia_Flavobacteriales_Other_Other	0.497366	-0.898052
Bacteria_Proteobacteria_Alphaproteobacteria_Rhodobacterales_Rhodobacteraceae_Ambiguous_taxa	0.497366	-0.534762
Bacteria_Acidobacteria_AT-s3-28_uncultured-bacterium__	0.502249	-1.32721
Bacteria_Bacteroidetes_Flavobacteriia_Flavobacteriales_Flavobacteriaceae_Gramella	0.502249	-1.37537
Bacteria_Bacteroidetes_SB-5_uncultured-bacterium__	0.502249	1.00322
Bacteria_Firmicutes_Bacilli_Bacillales_Family-XII_Exiguobacterium	0.502249	-1.41663
Bacteria_Planctomycetes_Phycisphaerae_CCM11a_uncultured-bacterium_	0.502249	-0.86481
Bacteria_Proteobacteria_Betaproteobacteria_Burkholderiales_Oxalobacteraceae_Other	0.502249	-1.37515
Bacteria_Proteobacteria_Gammaproteobacteria_Thiotrichales_Piscirickettsiaceae_Marine-Methylotrophic-Group-3	0.502726	0.959648
Bacteria_Latescibacteria_uncultured-organism___	0.506641	-0.980528
Bacteria_Proteobacteria_Deltaproteobacteria_Myxococcales_BIrii41_uncultured-bacterium	0.506641	0.927398
Bacteria_Proteobacteria_Alphaproteobacteria_Rhizobiales_Rhodobiaceae_Anderseniella	0.509318	-0.733372
Bacteria_Proteobacteria_Gammaproteobacteria_Oceanospirillales_Oceanospirillaceae_Reinekea	0.509318	-0.8469
Bacteria_Proteobacteria_Gammaproteobacteria_Sva0071_Ambiguous_taxa_	0.509318	0.731187
Bacteria_Planctomycetes_Planctomycetacia_Planctomycetales_Planctomycetaceae_Rubripirellula	0.509384	-1.1063
Bacteria_Proteobacteria_Deltaproteobacteria_NB1-j_Ambiguous_taxa_	0.509384	-0.917898
Bacteria_Proteobacteria_Gammaproteobacteria_Thiotrichales_Piscirickettsiaceae_Methylophaga	0.509384	0.757191
Bacteria_AC1_uncultured-sediment-bacterium___	0.510234	-3.41959
Bacteria_Proteobacteria_Alphaproteobacteria_Rhizobiales_Rhodobiaceae_Rhodobium	0.510234	-0.917953
Bacteria_Proteobacteria_Proteobacteria-Incertae-Sedis_Unknown-Order_Unknown-Family_Candidatus-Thiobios	0.510234	-0.730375
Bacteria_Proteobacteria_Alphaproteobacteria_Sphingomonadales_Sphingomonadaceae_Sphingopyxis	0.510879	-0.873639
Bacteria_Proteobacteria_Deltaproteobacteria_SAR324-clade(Marine-group-B)_uncultured-bacterium_	0.513159	-0.615657
Bacteria_Armatimonadetes_Fimbriimonadia_Fimbriimonadales_Fimbriimonadaceae_uncultured-bacterium	0.515775	1.44384
Bacteria_Proteobacteria_Alphaproteobacteria_Rhodospirillales_Rhodospirillaceae_Pelagibius	0.51636	0.858773
Bacteria_Proteobacteria_Gammaproteobacteria_SS1-B-09-64_Other_Other	0.51636	1.21395
Bacteria_Proteobacteria_Gammaproteobacteria_Chromatiales_Ectothiorhodospiraceae_Other	0.52187	0.566643
Bacteria_Proteobacteria_Alphaproteobacteria_Rhodobacterales_Rhodobacteraceae_Thioclava	0.527562	-0.757764
Bacteria_Planctomycetes_Pla3-lineage_uncultured-bacterium__	0.527948	-0.861231
Bacteria_Planctomycetes_Planctomycetacia_Planctomycetales_Planctomycetaceae_Planctomyces	0.527948	-0.671312
Bacteria_Acidobacteria_Subgroup-22_uncultured-bacterium__	0.528642	-0.793099
Bacteria_Ignavibacteriae_Ignavibacteria_Ignavibacteriales_IheB3-7_uncultured-Chlorobi-bacterium	0.529775	-1.39254
Bacteria_Bacteroidetes_Flavobacteriia_Flavobacteriales_Cryomorphaceae_Salinirepens	0.532409	1.02559
Bacteria_Proteobacteria_Alphaproteobacteria_Rhodobacterales_Rhodobacteraceae_Sagittula	0.532876	1.33882
Bacteria_Aminicenantes_uncultured-bacterium___	0.534083	-0.992508
Bacteria_Fibrobacteres_Fibrobacteria_Fibrobacterales_SBYC_uncultured-organism	0.536795	-1.92254
Bacteria_Latescibacteria_Other_Other_Other_Other	0.536795	-0.925716
Bacteria_Proteobacteria_Alphaproteobacteria_Sphingomonadales_Erythrobacteraceae_Ambiguous_taxa	0.536795	-0.838579
Bacteria_Proteobacteria_Gammaproteobacteria_HOC36_uncultured-gamma-proteobacterium_	0.536795	0.787744
Bacteria_Bacteroidetes_Flavobacteriia_Flavobacteriales_Flavobacteriaceae_Lutibacter	0.53832	-0.691021
Bacteria_TM6-(Dependentiae)_uncultured-bacterium___	0.538454	0.868574
Bacteria_Proteobacteria_MACA-EFT26_uncultured-bacterium__	0.539633	-1.21485
Bacteria_Proteobacteria_Alphaproteobacteria_Rhizobiales_Hyphomicrobiaceae_Filomicrobium	0.540895	-0.652208
Bacteria_Actinobacteria_Actinobacteria_Corynebacteriales_Corynebacteriaceae_Lawsonella	0.543187	-3.25102
Bacteria_Proteobacteria_Alphaproteobacteria_Sphingomonadales_Sphingomonadaceae_Novosphingobium	0.544918	-0.968605
Bacteria_Proteobacteria_ARKICE-90_uncultured-bacterium__	0.545846	-0.742881
Bacteria_Proteobacteria_Alphaproteobacteria_Rhodospirillales_Rhodospirillaceae_Terasakiella	0.545846	1.00114
Bacteria_Actinobacteria_Actinobacteria_Micrococcales_Demequinaceae_Demequina	0.546798	1.1252
Bacteria_Proteobacteria_Alphaproteobacteria_Rhodospirillales_MSB-1E8_uncultured-bacterium	0.546798	-1.11948
Bacteria_Proteobacteria_Gammaproteobacteria_Alteromonadales_Colwelliaceae_Thalassotalea	0.547343	0.923461
Bacteria_Proteobacteria_Gammaproteobacteria_Cellvibrionales_Porticoccaceae_SAR92-clade	0.547343	0.594143
Bacteria_Bacteroidetes_Flavobacteriia_Flavobacteriales_Cryomorphaceae_Crocinitomix	0.554977	-0.567791
Bacteria_Chloroflexi_Dehalococcoidia_MSBL5_uncultured-bacterium_	0.561776	-1.28712
Bacteria_Bacteroidetes_Bacteroidia_Bacteroidales_Other_Other	0.567437	-0.955286
Bacteria_Bacteroidetes_Cytophagia_Cytophagales_Flammeovirgaceae_Marinoscillum	0.567437	-0.618815
Bacteria_Bacteroidetes_Flavobacteriia_Flavobacteriales_Flavobacteriaceae_Formosa	0.567437	-1.5722
Bacteria_Proteobacteria_Deltaproteobacteria_Desulfobacterales_Desulfobacteraceae_Desulfobacter	0.567437	-1.08665
Bacteria_Proteobacteria_Gammaproteobacteria_Alteromonadales_Alteromonadaceae_Aliagarivorans	0.567437	-1.11756
Bacteria_Proteobacteria_Other_Other_Other_Other	0.567437	-0.330162
Bacteria_Proteobacteria_Deltaproteobacteria_Desulfuromonadales_Sva1033_Other	0.568492	0.853862
Bacteria_Bacteroidetes_Bacteroidia_Bacteroidales_Marinilabiaceae_Saccharicrinis	0.568977	-0.893311
Bacteria_Bacteroidetes_SB-5_Ambiguous_taxa__	0.568977	-1.45271
Bacteria_Bacteroidetes_WCHB1-32_uncultured-bacterium__	0.568977	-1.11201
Bacteria_Firmicutes_Clostridia_Clostridiales_Christensenellaceae_Christensenellaceae-R-7-group	0.568977	-0.940777
Bacteria_Planctomycetes_Phycisphaerae_mle1-8_Other_Other	0.568977	-1.82589
Bacteria_Proteobacteria_Alphaproteobacteria_Alphaproteobacteria-Incertae-Sedis_Other_Other	0.568977	1.20083
Bacteria_Proteobacteria_Deltaproteobacteria_Desulfobacterales_Desulfobulbaceae_[Desulfobacterium]-catecholicum-group	0.568977	-0.731495
Bacteria_Proteobacteria_Deltaproteobacteria_Desulfobacterales_Desulfobulbaceae_Other	0.568977	0.682241
Bacteria_Proteobacteria_Deltaproteobacteria_Myxococcales_MidBa8_uncultured-microorganism	0.568977	1.16444
Bacteria_Proteobacteria_Deltaproteobacteria_Myxococcales_Nannocystaceae_Nannocystis	0.568977	-0.736628
Bacteria_Proteobacteria_Gammaproteobacteria_Oceanospirillales_MBAE14_uncultured-bacterium	0.568977	0.578696
Bacteria_Proteobacteria_Gammaproteobacteria_Xanthomonadales_JTB255-marine-benthic-group_uncultured-gamma-proteobacterium	0.568977	0.411368
Bacteria_Proteobacteria_Deltaproteobacteria_Myxococcales_Other_Other	0.570566	-1.06277
Bacteria_Planctomycetes_Phycisphaerae_CCM11a_Other_Other	0.573473	-0.936521
Bacteria_Planctomycetes_Phycisphaerae_mle1-8_uncultured-organism_	0.573473	-1.21022
Bacteria_Proteobacteria_Deltaproteobacteria_Desulfobacterales_Desulfobacteraceae_Desulfatirhabdium	0.582332	0.930426
Bacteria_Chloroflexi_SAR202-clade_uncultured-bacterium__	0.583074	0.803466
Bacteria_Proteobacteria_Alphaproteobacteria_Rhodobacterales_Rhodobacteraceae_Sediminimonas	0.585361	0.800637
Bacteria_Bacteroidetes_Bacteroidetes-BD2-2_Other_Other_Other	0.589305	-0.715708
Bacteria_Nitrospirae_Nitrospira_Nitrospirales_Nitrospiraceae_Nitrospira	0.591301	-0.845293
Bacteria_Peregrinibacteria_Ambiguous_taxa___	0.591301	2.19419
Bacteria_Fusobacteria_Fusobacteriia_Fusobacteriales_Leptotrichiaceae_uncultured	0.593491	0.917041
Archaea_Euryarchaeota_Thermoplasmata_Thermoplasmatales_CCA47_uncultured-archaeon	0.596878	-2.39196
Bacteria_Proteobacteria_Gammaproteobacteria_Chromatiales_Granulosicoccaceae_Granulosicoccus	0.596878	0.583143
Bacteria_Proteobacteria_Deltaproteobacteria_Oligoflexales_0319-6G20_Other	0.598111	-0.980673
Bacteria_Acidobacteria_Holophagae_Subgroup-10_CA002_uncultured-Acidobacteria-bacterium	0.598461	-0.846843
Bacteria_Actinobacteria_Actinobacteria_Micrococcales_Micrococcaceae_Kocuria	0.598461	-1.0035
Bacteria_Bacteroidetes_Flavobacteriia_Flavobacteriales_NS7-marine-group_uncultured-bacterium	0.598461	1.08138
Bacteria_Chloroflexi_Dehalococcoidia_Other_Other_Other	0.598461	1.23469
Bacteria_Omnitrophica_Other_Other_Other_Other	0.598461	-1.67308
Bacteria_Proteobacteria_Alphaproteobacteria_Rhodobacterales_Rhodobacteraceae_Oceanicella	0.598461	0.544959
Bacteria_Proteobacteria_Deltaproteobacteria_Bradymonadales_uncultured-organism_	0.598461	-0.976695
Bacteria_Proteobacteria_Deltaproteobacteria_Desulfuromonadales_Other_Other	0.598461	-0.69467
Bacteria_Proteobacteria_Gammaproteobacteria_Oceanospirillales_SAR86-clade_uncultured-bacterium	0.598461	-0.597779
Bacteria_Proteobacteria_Deltaproteobacteria_Oligoflexales_Oligoflexaceae_Other	0.602778	1.88201
Bacteria_Elusimicrobia_Elusimicrobia_Rs-M47_uncultured-bacterium_	0.610881	-1.54317
Bacteria_Proteobacteria_Alphaproteobacteria_Rhodobacterales_Rhodobacteraceae_Pseudoruegeria	0.610881	-0.418603
Bacteria_Proteobacteria_Deltaproteobacteria_Bdellovibrionales_Bdellovibrionaceae_Bdellovibrio	0.610881	0.572393
Bacteria_Proteobacteria_Gammaproteobacteria_Cellvibrionales_Halieaceae_Ambiguous_taxa	0.610881	0.794195
Bacteria_Proteobacteria_Gammaproteobacteria_Vibrionales_Vibrionaceae_Photobacterium	0.614033	-0.564721
Bacteria_Proteobacteria_Deltaproteobacteria_Myxococcales_PS-B29_Other	0.619199	-1.02883
Bacteria_Verrucomicrobia_WCHB1-41_uncultured-Verrucomicrobia-bacterium__	0.619742	0.935109
Bacteria_Acidobacteria_Holophagae_Subgroup-10_CA002_Other	0.629697	-0.816075
Bacteria_Planctomycetes_Pla3-lineage_Other_Other_Other	0.629697	-1.28918
Bacteria_Actinobacteria_Acidimicrobiia_Acidimicrobiales_uncultured_uncultured-bacterium	0.630814	-0.619307
Bacteria_Bacteroidetes_Bacteroidia_Bacteroidales_Porphyromonadaceae_uncultured	0.631954	-0.815122
Bacteria_Bacteroidetes_Sphingobacteriia_Sphingobacteriales_Lentimicrobiaceae_uncultured-Bacteroidetes-bacterium	0.631954	-0.66539
Bacteria_Bacteroidetes_Cytophagia_Cytophagales_Cytophagaceae_uncultured	0.633188	0.816774
Bacteria_Ignavibacteriae_Ignavibacteria_Ignavibacteriales_PHOS-HE36_Other	0.636232	-1.10021
Bacteria_Proteobacteria_Gammaproteobacteria_Oceanospirillales_OM182-clade_Ambiguous_taxa	0.637618	1.26389
Bacteria_Proteobacteria_Alphaproteobacteria_Rickettsiales_SAR116-clade_uncultured-marine-bacterium	0.63832	-0.98353
Bacteria_Proteobacteria_Gammaproteobacteria_Cellvibrionales_Cellvibrionaceae_Marinimicrobium	0.63832	-0.551922
Bacteria_Proteobacteria_Gammaproteobacteria_Chromatiales_Ectothiorhodospiraceae_Acidihalobacter	0.640836	-0.929396
Bacteria_Proteobacteria_Deltaproteobacteria_Desulfuromonadales_Desulfuromonadaceae_Desulfuromonas	0.640939	0.661667
Bacteria_Omnitrophica_uncultured-organism___	0.647176	-2.35215
Bacteria_Bacteroidetes_Bacteroidia_Bacteroidales_Marinilabiaceae_Marinifilum	0.64781	-0.846766
Bacteria_Fibrobacteres_Chitinivibrionia_possible-order-07_uncultured-bacterium_	0.64781	-0.968441
Bacteria_Parcubacteria_uncultured-bacterium___	0.64781	-2.08009
Bacteria_Planctomycetes_Phycisphaerae_MSBL9_Other_Other	0.64781	-0.813612
Bacteria_Planctomycetes_Phycisphaerae_Phycisphaerales_Phycisphaeraceae_uncultured	0.64781	0.903169
Bacteria_Planctomycetes_Planctomycetacia_Planctomycetales_Planctomycetaceae_uncultured	0.64781	-0.579176
Bacteria_Proteobacteria_Alphaproteobacteria_Rhizobiales_Phyllobacteriaceae_Hoeflea	0.64781	-0.596367
Bacteria_Proteobacteria_Alphaproteobacteria_Rhodobacterales_Rhodobacteraceae_Planktomarina	0.64781	-0.80276
Bacteria_Proteobacteria_Gammaproteobacteria_Vibrionales_Vibrionaceae_Other	0.64781	-0.565065
Bacteria_Acidobacteria_Subgroup-17_uncultured-bacterium__	0.648322	-0.96845
Bacteria_Proteobacteria_Deltaproteobacteria_Myxococcales_UASB-TL25_uncultured-bacterium	0.648322	0.960801
Bacteria_Proteobacteria_Deltaproteobacteria_Myxococcales_VHS-B3-70_uncultured-bacterium	0.648322	-1.05724
Bacteria_Proteobacteria_Alphaproteobacteria_Rhodospirillales_Other_Other	0.64952	0.716173
Bacteria_Actinobacteria_Actinobacteria_PeM15_Other_Other	0.650216	-1.36381
Bacteria_Proteobacteria_Deltaproteobacteria_Myxococcales_Phaselicystidaceae_Phaselicystis	0.650216	1.1052
Bacteria_Bacteroidetes_Bacteroidetes-Incertae-Sedis_Order-III_Unknown-Family_Gracilimonas	0.656406	-1.13098
Bacteria_Proteobacteria_Gammaproteobacteria_Oceanospirillales_Oceanospirillaceae_Marinomonas	0.656406	-0.600834
Bacteria_Proteobacteria_Alphaproteobacteria_Rhodobacterales_Rhodobacteraceae_Maritimibacter	0.663257	-0.664549
Bacteria_Planctomycetes_Phycisphaerae_KCLunmb-38-53_Other_Other	0.663458	-1.12023
Bacteria_Proteobacteria_Alphaproteobacteria_Rhizobiales_Rhizobiaceae_Ensifer	0.66737	-1.38871
Bacteria_Proteobacteria_ARKDMS-49_uncultured-bacterium__	0.667952	-0.701136
Bacteria_Spirochaetae_Spirochaetes_Spirochaetales_Spirochaetaceae_uncultured	0.667952	0.739973
Bacteria_Acidobacteria_Holophagae_Acanthopleuribacterales_Acanthopleuribacteraceae_Thermotomaculum	0.670921	1.30792
Bacteria_Acidobacteria_Holophagae_Subgroup-23_Other_Other	0.670921	0.755388
Bacteria_Actinobacteria_Acidimicrobiia_Acidimicrobiales_Acidimicrobiaceae_Other	0.670921	-0.552229
Bacteria_Bacteroidetes_Bacteroidia_Bacteroidales_Marinilabiaceae_Carboxylicivirga	0.670921	0.727345
Bacteria_Planctomycetes_Phycisphaerae_MSBL9_uncultured-organism_	0.670921	-0.97284
Bacteria_Proteobacteria_Alphaproteobacteria_Parvularculales_Parvularculaceae_Parvularcula	0.670921	0.772766
Bacteria_Proteobacteria_Deltaproteobacteria_Desulfobacterales_Desulfobacteraceae_uncultured	0.670921	-0.617577
Bacteria_Proteobacteria_Deltaproteobacteria_Myxococcales_P3OB-42_uncultured-bacterium	0.670921	-0.614062
Bacteria_Proteobacteria_Deltaproteobacteria_Myxococcales_bacteriap25_uncultured-delta-proteobacterium	0.670921	-1.12092
Bacteria_Proteobacteria_Deltaproteobacteria_SAR324-clade(Marine-group-B)_uncultured-delta-proteobacterium_	0.670921	-0.999371
Bacteria_Proteobacteria_Deltaproteobacteria_Syntrophobacterales_Syntrophaceae_Syntrophus	0.670921	-1.11097
Bacteria_Proteobacteria_Gammaproteobacteria_Alteromonadales_Idiomarinaceae_Idiomarina	0.670921	0.776907
Bacteria_Proteobacteria_Gammaproteobacteria_WN-HWB-116_Other_Other	0.670921	-1.30335
Bacteria_Proteobacteria_Deltaproteobacteria_Sva0485_Other_Other	0.671732	-0.662807
Bacteria_Proteobacteria_Deltaproteobacteria_Myxococcales_VHS-B3-70_Other	0.672064	-1.494
Bacteria_Bacteroidetes_Flavobacteriia_Flavobacteriales_Flavobacteriaceae_uncultured-bacterium	0.673738	-1.36541
Bacteria_Proteobacteria_Deltaproteobacteria_Desulfuromonadales_Sva1033_uncultured-bacterium	0.674061	0.670844
Bacteria_Bacteroidetes_Sphingobacteriia_Sphingobacteriales_S15A-MN91_uncultured-organism	0.676236	1.23881
Bacteria_Proteobacteria_Alphaproteobacteria_Kordiimonadales_Temperatibacteraceae_Temperatibacter	0.676655	1.23338
Bacteria_Bacteroidetes_Sphingobacteriia_Sphingobacteriales_Lentimicrobiaceae_uncultured-organism	0.682248	0.783131
Bacteria_Proteobacteria_Deltaproteobacteria_Sva0485_Ambiguous_taxa_	0.682248	0.725048
Bacteria_Proteobacteria_Deltaproteobacteria_FW113_Other_Other	0.682382	-1.0162
Bacteria_Planctomycetes_OM190_uncultured-planctomycete__	0.687007	-0.661647
Bacteria_Proteobacteria_Deltaproteobacteria_Sva0485_uncultured-bacterium_	0.687007	-0.771932
Bacteria_Gemmatimonadetes_PAUC43f-marine-benthic-group_uncultured-bacterium__	0.691513	0.572746
Bacteria_Proteobacteria_Deltaproteobacteria_Oligoflexales_0319-6G20_uncultured-organism	0.691513	-0.962745
Bacteria_Actinobacteria_Thermoleophilia_Gaiellales_uncultured_uncultured-actinobacterium	0.691589	-0.91561
Bacteria_Bacteroidetes_Bacteroidetes-vadinHA17_uncultured-bacterium__	0.691589	-0.795412
Bacteria_Bacteroidetes_Sphingobacteriia_Sphingobacteriales_Lentimicrobiaceae_Other	0.691589	-0.587689
Bacteria_Bacteroidetes_Cytophagia_Cytophagales_Flammeovirgaceae_Ekhidna	0.695196	-0.554099
Bacteria_Bacteroidetes_Flavobacteriia_Flavobacteriales_Flavobacteriaceae_NS4-marine-group	0.695196	-0.438353
Bacteria_Proteobacteria_Alphaproteobacteria_Rhizobiales_Hyphomicrobiaceae_Other	0.695196	-0.525807
Bacteria_Proteobacteria_Deltaproteobacteria_Myxococcales_PS-B29_uncultured-organism	0.695196	0.839719
Bacteria_Proteobacteria_ARKICE-90_uncultured-gamma-proteobacterium__	0.695915	0.778959
Bacteria_BRC1_uncultured-organism___	0.701623	0.847858
Bacteria_Acidobacteria_Holophagae_Subgroup-10_ABS-19_uncultured-bacterium	0.702468	0.785482
Bacteria_Proteobacteria_Alphaproteobacteria_Caulobacterales_Hyphomonadaceae_uncultured-alpha-proteobacterium	0.702468	-0.602314
Bacteria_Proteobacteria_Alphaproteobacteria_Rhodobacterales_Rhodobacteraceae_Nautella	0.702468	0.735629
Bacteria_Proteobacteria_Deltaproteobacteria_Desulfuromonadales_Desulfuromonadaceae_Desulfuromusa	0.702468	0.860566
Bacteria_Acidobacteria_d142_uncultured-bacterium__	0.712339	1.15163
Bacteria_Planctomycetes_Phycisphaerae_C86_uncultured-bacterium_	0.712339	-0.902292
Bacteria_Proteobacteria_Deltaproteobacteria_Myxococcales_Sandaracinaceae_uncultured	0.713653	0.419127
Bacteria_Proteobacteria_Deltaproteobacteria_FW113_uncultured-organism_	0.716173	-0.918734
Bacteria_Acidobacteria_Subgroup-26_Other_Other_Other	0.717867	0.537729
Bacteria_Proteobacteria_Alphaproteobacteria_Rickettsiales_Other_Other	0.717867	1.34362
Bacteria_Tenericutes_Mollicutes_NB1-n_Other_Other	0.717867	0.975255
Bacteria_Actinobacteria_Other_Other_Other_Other	0.719039	0.97335
Bacteria_Bacteroidetes_Flavobacteriia_Flavobacteriales_Flavobacteriaceae_Tenacibaculum	0.719039	-0.450206
Bacteria_Chlorobi_Chlorobia_Chlorobiales_OPB56_uncultured-organism	0.719039	-1.10195
Bacteria_Proteobacteria_Alphaproteobacteria_Alphaproteobacteria-Incertae-Sedis_uncultured_uncultured-organism	0.719039	-0.801281
Bacteria_Proteobacteria_Alphaproteobacteria_Rhodobacterales_Rhodobacteraceae_Litorimicrobium	0.719039	1.03295
Bacteria_Proteobacteria_Alphaproteobacteria_Rhodospirillales_Rhodospirillaceae_Other	0.719039	0.385681
Bacteria_Proteobacteria_Alphaproteobacteria_Sphingomonadales_Erythrobacteraceae_Other	0.719039	-0.475426
Bacteria_Proteobacteria_Deltaproteobacteria_NB1-j_Other_Other	0.719039	-0.525834
Bacteria_Firmicutes_Bacilli_Bacillales_Staphylococcaceae_Other	0.720758	-1.02869
Bacteria_Proteobacteria_Gammaproteobacteria_Alteromonadales_Other_Other	0.720758	0.454727
Bacteria_Proteobacteria_Alphaproteobacteria_Caulobacterales_Caulobacteraceae_Brevundimonas	0.722648	-1.40511
Bacteria_Actinobacteria_OPB41_Other_Other_Other	0.723315	-1.17132
Bacteria_Proteobacteria_Alphaproteobacteria_Rhodospirillales_Rhodospirillales-Incertae-Sedis_Candidatus-Alysiosphaera	0.724919	0.556942
Bacteria_Bacteroidetes_Cytophagia_Cytophagales_Flammeovirgaceae_Fabibacter	0.726053	0.75499
Bacteria_Latescibacteria_Latescibacteria-Incertae-Sedis_Unknown-Order_Unknown-Family_Candidatus-Latescibacter	0.726053	1.05276
Bacteria_Proteobacteria_Deltaproteobacteria_Desulfuromonadales_Geobacteraceae_Other	0.729063	0.832075
Bacteria_Actinobacteria_Actinobacteria_Micrococcales_Other_Other	0.729716	-1.01715
Bacteria_Bacteroidetes_Flavobacteriia_Flavobacteriales_Flavobacteriaceae_Flavobacterium	0.740484	-0.471258
Bacteria_Firmicutes_Clostridia_Clostridiales_Christensenellaceae_uncultured	0.740484	0.922443
Bacteria_Ignavibacteriae_Ignavibacteria_Ignavibacteriales_PHOS-HE36_Ambiguous_taxa	0.740484	-0.621991
Bacteria_LCP-89_uncultured-bacterium___	0.740484	0.641057
Bacteria_Proteobacteria_Betaproteobacteria_Hydrogenophilales_Hydrogenophilaceae_uncultured	0.740484	0.52198
Bacteria_Proteobacteria_Gammaproteobacteria_Alteromonadales_Pseudoalteromonadaceae_Pseudoalteromonas	0.740484	-0.578869
Bacteria_Proteobacteria_Gammaproteobacteria_Thiotrichales_Thiotrichales-Incertae-Sedis_Caedibacter	0.740484	0.960704
Bacteria_SBR1093_uncultured-bacterium___	0.740484	-0.41322
Bacteria_Proteobacteria_Alphaproteobacteria_Rhizobiales_Rhodobiaceae_Afifella	0.741996	-0.447058
Bacteria_Bacteroidetes_Bacteroidetes-VC2.1-Bac22_uncultured-Bacteroidetes-bacterium__	0.746019	-0.443446
Bacteria_Marinimicrobia-(SAR406-clade)_Ambiguous_taxa___	0.746019	-0.918305
Bacteria_Proteobacteria_Deltaproteobacteria_Desulfarculales_Desulfarculaceae_Other	0.746019	-0.99318
Bacteria_Proteobacteria_Deltaproteobacteria_Desulfobacterales_Desulfobulbaceae_SEEP-SRB4	0.746019	-0.68821
Bacteria_Proteobacteria_Gammaproteobacteria_Alteromonadales_Pseudoalteromonadaceae_Algicola	0.746019	0.529025
Bacteria_Proteobacteria_Gammaproteobacteria_HTA4_Other_Other	0.746019	-0.693601
Bacteria_Proteobacteria_Alphaproteobacteria_Rhizobiales_Hyphomicrobiaceae_uncultured	0.746459	0.428977
Bacteria_Acidobacteria_Holophagae_Subgroup-10_NS72_uncultured-bacterium	0.751281	-0.828262
Bacteria_Proteobacteria_Gammaproteobacteria_uncultured_uncultured-bacterium_	0.752795	-0.390054
Bacteria_PAUC34f_Other_Other_Other_Other	0.75376	-0.938099
Bacteria_Proteobacteria_Deltaproteobacteria_43F-1404R_uncultured-organism_	0.75605	-0.824779
Bacteria_Actinobacteria_Actinobacteria_Corynebacteriales_Dietziaceae_Dietzia	0.760238	-1.12597
Bacteria_Bacteroidetes_Flavobacteriia_Flavobacteriales_Flavobacteriaceae_Robiginitalea	0.760238	0.441687
Bacteria_Chlorobi_Chlorobia_Chlorobiales_OPB56_uncultured-bacterium	0.760238	-0.595376
Bacteria_Proteobacteria_Alphaproteobacteria_Alphaproteobacteria-Incertae-Sedis_uncultured_uncultured-bacterium	0.760238	-0.448131
Bacteria_Chlorobi_Chlorobia_Chlorobiales_OPB56_Other	0.767875	0.769874
Bacteria_Fibrobacteres_Fibrobacteria_Fibrobacterales_09D2Z48_uncultured-organism	0.767875	1.08725
Bacteria_Firmicutes_Clostridia_Clostridiales_Ruminococcaceae_uncultured	0.767875	-0.614436
Bacteria_Gemmatimonadetes_BD2-11-terrestrial-group_Ambiguous_taxa__	0.767875	-0.660298
Bacteria_Proteobacteria_Alphaproteobacteria_Parvularculales_Parvularculaceae_Amphiplicatus	0.767875	-0.629839
Bacteria_Proteobacteria_Deltaproteobacteria_Myxococcales_Eel-36e1D6_Other	0.767875	-0.540406
Bacteria_Proteobacteria_Deltaproteobacteria_Myxococcales_Sandaracinaceae_Sandaracinus	0.767875	-0.450867
Bacteria_Actinobacteria_Acidimicrobiia_Acidimicrobiales_OM1-clade_uncultured-bacterium	0.769828	-0.337368
Bacteria_Bacteroidetes_Cytophagia_Cytophagales_Flammeovirgaceae_Flexithrix	0.769828	-0.404285
Bacteria_Bacteroidetes_Flavobacteriia_Flavobacteriales_NS7-marine-group_Ambiguous_taxa	0.769828	-0.656325
Bacteria_Fibrobacteres_Fibrobacteria_Fibrobacterales_MAT-CR-H6-H10_uncultured-organism	0.769828	0.942093
Bacteria_Proteobacteria_Alphaproteobacteria_Rhodospirillales_Rhodospirillaceae_uncultured	0.769828	-0.294538
Bacteria_Proteobacteria_Alphaproteobacteria_Sphingomonadales_Sphingomonadaceae_Sphingobium	0.769828	-0.707594
Bacteria_Proteobacteria_Deltaproteobacteria_Desulfobacterales_Desulfobulbaceae_Desulfobulbus	0.769828	-0.419576
Bacteria_Proteobacteria_Gammaproteobacteria_Cellvibrionales_BD2-7_Other	0.769828	-0.461763
Bacteria_Proteobacteria_Gammaproteobacteria_Xanthomonadales_JTB255-marine-benthic-group_Other	0.769828	0.25749
Bacteria_Proteobacteria_SPOTSOCT00m83_uncultured-organism__	0.769828	-0.565748
Bacteria_Firmicutes_Clostridia_Clostridiales_Lachnospiraceae_Lachnoclostridium-5	0.775389	-0.582628
Bacteria_Planctomycetes_Pla4-lineage_uncultured-planctomycete__	0.780261	-0.628802
Bacteria_Acidobacteria_Holophagae_Subgroup-10_Sva0725_uncultured-Acidobacteria-bacterium	0.782099	-0.484244
Bacteria_Firmicutes_Clostridia_Halanaerobiales_ODP1230B8.23_Other	0.782099	0.623227
Bacteria_Gemmatimonadetes_MD2902-B12_uncultured-bacterium__	0.782099	-0.798819
Bacteria_Proteobacteria_Gammaproteobacteria_Arenicellales_Arenicellaceae_uncultured	0.782099	0.394094
Bacteria_Proteobacteria_Gammaproteobacteria_Arenicellales_Arenicellaceae_Other	0.782099	0.675343
Bacteria_Acidobacteria_Subgroup-22_Other_Other_Other	0.784316	-0.44999
Bacteria_Bacteroidetes_Flavobacteriia_Flavobacteriales_Flavobacteriaceae_Salegentibacter	0.784316	-1.04346
Bacteria_Chloroflexi_Ardenticatenia_uncultured_uncultured-organism_	0.784316	-0.821284
Bacteria_Chloroflexi_Dehalococcoidia_Dehalococcoidales_uncultured_uncultured-bacterium	0.784316	-0.707993
Bacteria_Ignavibacteriae_Ignavibacteria_Ignavibacteriales_Other_Other	0.784316	-0.819419
Bacteria_KSB3-(Modulibacteria)_uncultured-bacterium___	0.784316	-0.715038
Bacteria_Planctomycetes_Phycisphaerae_mle1-8_uncultured-bacterium_	0.784316	-0.599613
Bacteria_Proteobacteria_Alphaproteobacteria_Rhizobiales_Phyllobacteriaceae_Mesorhizobium	0.784316	-0.472247
Bacteria_Proteobacteria_Alphaproteobacteria_Rhodobacterales_Rhodobacteraceae_Actibacterium	0.784316	-0.247076
Bacteria_Proteobacteria_Alphaproteobacteria_Rhodobacterales_Rhodobacteraceae_Thalassococcus	0.784316	0.385964
Bacteria_Proteobacteria_Alphaproteobacteria_Rhodospirillales_Rhodospirillaceae_Ambiguous_taxa	0.784316	1.69986
Bacteria_Proteobacteria_Deltaproteobacteria_Desulfobacterales_Desulfobacteraceae_SEEP-SRB1	0.784316	-0.385655
Bacteria_Proteobacteria_Deltaproteobacteria_Desulfurellales_Desulfurellaceae_H16	0.784316	-0.436496
Bacteria_TM6-(Dependentiae)_Other_Other_Other_Other	0.784316	0.702444
Bacteria_Proteobacteria_Gammaproteobacteria_Oceanospirillales_SAR86-clade_Ambiguous_taxa	0.784932	-0.394903
Bacteria_Acidobacteria_Subgroup-26_uncultured-bacterium__	0.78564	-0.376639
Bacteria_Acidobacteria_Holophagae_TPD-58_uncultured-bacterium_	0.787441	-0.801922
Bacteria_Proteobacteria_Deltaproteobacteria_Desulfobacterales_Desulfobulbaceae_Desulfurivibrio	0.789891	-0.498518
Bacteria_Proteobacteria_Deltaproteobacteria_Myxococcales_BIrii41_uncultured-organism	0.789891	-0.67201
Bacteria_Acidobacteria_Subgroup-17_Ambiguous_taxa__	0.79464	-0.815159
Bacteria_Bacteroidetes_Bacteroidia_Bacteroidia-Incertae-Sedis_Draconibacteriaceae_uncultured	0.79464	-0.400947
Bacteria_Proteobacteria_Alphaproteobacteria_Caulobacterales_Other_Other	0.800358	-0.721495
Bacteria_Proteobacteria_Gammaproteobacteria_HOC36_Other_Other	0.801312	-0.38708
Bacteria_Firmicutes_Bacilli_Lactobacillales_Other_Other	0.804763	-1.44896
Bacteria_Bacteroidetes_Flavobacteriia_Flavobacteriales_Flavobacteriaceae_NS2b-marine-group	0.807139	-0.443456
Bacteria_Fibrobacteres_Fibrobacteria_Fibrobacterales_Other_Other	0.809635	0.666569
Bacteria_Proteobacteria_Alphaproteobacteria_Rhizobiales_Bradyrhizobiaceae_Bradyrhizobium	0.811774	-1.31027
Bacteria_Microgenomates_Candidatus-Pacebacteria_uncultured-bacterium__	0.816579	-0.933649
Bacteria_Bacteroidetes_Sphingobacteriia_Sphingobacteriales_Lentimicrobiaceae_uncultured-bacterium	0.817453	-0.439743
Bacteria_Bacteroidetes_Bacteroidetes-VC2.1-Bac22_Other_Other_Other	0.818085	0.362772
Bacteria_Firmicutes_Clostridia_Clostridiales_Defluviitaleaceae_Defluviitaleaceae-UCG-011	0.818085	-0.557613
Bacteria_Bacteroidetes_Cytophagia_Cytophagales_Flammeovirgaceae_Tunicatimonas	0.81838	0.991059
Bacteria_Proteobacteria_Alphaproteobacteria_Rhodobacterales_Rhodobacteraceae_Other	0.820799	-0.227545
Bacteria_Hydrogenedentes_Other_Other_Other_Other	0.82841	-0.638439
Bacteria_Bacteroidetes_Cytophagia_Cytophagales_Cytophagaceae_Adhaeribacter	0.829402	0.636576
Bacteria_Marinimicrobia-(SAR406-clade)_uncultured-organism___	0.836672	0.676913
Bacteria_Actinobacteria_Actinobacteria_Corynebacteriales_Mycobacteriaceae_Mycobacterium	0.844895	-0.869936
Bacteria_Proteobacteria_Alphaproteobacteria_SAR11-clade_Other_Other	0.850341	-0.700209
Bacteria_Bacteroidetes_Flavobacteriia_Flavobacteriales_Flavobacteriaceae_Aequorivita	0.854536	0.918359
Bacteria_Bacteroidetes_Sphingobacteriia_Sphingobacteriales_ST-12K33_uncultured-Cytophagales-bacterium	0.854536	0.783297
Bacteria_Chloroflexi_S085_uncultured-bacterium__	0.854536	0.813878
Bacteria_Ignavibacteriae_Ignavibacteria_Ignavibacteriales_BSV26_uncultured-bacterium	0.854536	0.488526
Bacteria_Planctomycetes_BD7-11_uncultured-Planctomycetales-bacterium__	0.855764	0.589657
Bacteria_Spirochaetae_Spirochaetes_Spirochaetales_Spirochaetaceae_Salinispira	0.855764	-0.712994
Bacteria_Proteobacteria_Gammaproteobacteria_Cellvibrionales_Cellvibrionaceae_Cellvibrio	0.859149	0.354149
Bacteria_Acidobacteria_Subgroup-26_Ambiguous_taxa__	0.859617	0.317274
Bacteria_Gemmatimonadetes_BD2-11-terrestrial-group_Other_Other_Other	0.859617	0.312718
Bacteria_Proteobacteria_Betaproteobacteria_Burkholderiales_Oxalobacteraceae_Massilia	0.859617	-0.707864
Bacteria_Proteobacteria_Deltaproteobacteria_Oligoflexales_0319-6G20_uncultured-bacterium	0.861474	-0.613456
Bacteria_Proteobacteria_Alphaproteobacteria_Sphingomonadales_AKYG937_Other	0.862909	-0.584547
Bacteria_Actinobacteria_Coriobacteriia_Coriobacteriales_Coriobacteriaceae_uncultured	0.865127	-0.677577
Bacteria_Nitrospirae_Nitrospira_Nitrospirales_FW13_uncultured-bacterium	0.86783	-0.747926
Bacteria_Proteobacteria_Gammaproteobacteria_uncultured_uncultured-gamma-proteobacterium_	0.86783	-0.26026
Bacteria_Actinobacteria_Thermoleophilia_Gaiellales_uncultured_uncultured-bacterium	0.868074	-0.429152
Bacteria_Chloroflexi_Caldilineae_Caldilineales_Caldilineaceae_uncultured	0.868074	-0.585513
Bacteria_Firmicutes_Clostridia_Clostridiales_Clostridiaceae-1_Clostridium-sensu-stricto-1	0.868074	-0.560147
Bacteria_Proteobacteria_Alphaproteobacteria_Caulobacterales_Caulobacteraceae_uncultured	0.868074	-0.773755
Bacteria_Proteobacteria_Deltaproteobacteria_Desulfuromonadales_Sva1033_Ambiguous_taxa	0.868074	0.344643
Bacteria_Proteobacteria_Gammaproteobacteria_Chromatiales_Ectothiorhodospiraceae_Spiribacter	0.868074	-0.436477
Bacteria_Proteobacteria_JTB23_uncultured-bacterium__	0.868074	-0.754805
Bacteria_Acidobacteria_Subgroup-22_uncultured-organism__	0.873086	0.57997
Bacteria_Bacteroidetes_Flavobacteriia_Flavobacteriales_Flavobacteriaceae_Winogradskyella	0.873086	-0.298667
Bacteria_Verrucomicrobia_OPB35-soil-group_Other_Other_Other	0.873086	0.419315
Bacteria_Acidobacteria_Holophagae_Subgroup-10_CA002_uncultured-bacterium	0.873169	-0.284793
Bacteria_Proteobacteria_Gammaproteobacteria_Alteromonadales_Alteromonadaceae_Paraglaciecola	0.873169	-0.249083
Bacteria_Proteobacteria_Gammaproteobacteria_Oceanospirillales_Litoricolaceae_Litoricola	0.873169	-0.291382
Bacteria_Bacteroidetes_Flavobacteriia_Flavobacteriales_Flavobacteriaceae_Zeaxanthinibacter	0.873481	-0.60403
Bacteria_Proteobacteria_MACA-EFT26_Other_Other_Other	0.874683	-0.518572
Bacteria_Proteobacteria_Deltaproteobacteria_Myxococcales_MidBa8_Other	0.876099	0.422211
Bacteria_Proteobacteria_Gammaproteobacteria_Oceanospirillales_ZD0405_uncultured-bacterium	0.8764	-0.715121
Bacteria_Gemmatimonadetes_BD2-11-terrestrial-group_uncultured-organism__	0.878642	0.62211
Bacteria_Firmicutes_Bacilli_Bacillales_Alicyclobacillaceae_Tumebacillus	0.879371	-0.348319
Bacteria_Verrucomicrobia_WCHB1-41_uncultured-bacterium__	0.879371	0.281664
Bacteria_Proteobacteria_Alphaproteobacteria_Rhizobiales_uncultured_uncultured-bacterium	0.882462	-0.431618
Bacteria_Proteobacteria_Alphaproteobacteria_Rhodobacterales_Rhodobacteraceae_Halovulum	0.886421	0.254618
Bacteria_Proteobacteria_Gammaproteobacteria_E01-9C-26-marine-group_uncultured-gamma-proteobacterium_	0.886421	0.370115
Bacteria_Bacteroidetes_Flavobacteriia_Flavobacteriales_Flavobacteriaceae_Actibacter	0.893134	0.187645
Bacteria_Ignavibacteriae_Ignavibacteria_Ignavibacteriales_BSV26_Other	0.893134	-0.388258
Bacteria_Planctomycetes_vadinHA49_bacterium-UW-659-2-F09__	0.893134	0.488136
Bacteria_Proteobacteria_Deltaproteobacteria_Desulfobacterales_Desulfobacteraceae_Desulfotignum	0.893134	-0.393228
Bacteria_Proteobacteria_Gammaproteobacteria_E01-9C-26-marine-group_uncultured-bacterium_	0.893134	0.253413
Bacteria_Bacteroidetes_Flavobacteriia_Flavobacteriales_NS7-marine-group_Other	0.89421	-0.413424
Bacteria_FCPU426_uncultured-bacterium___	0.89421	0.508468
Bacteria_Firmicutes_Bacilli_Bacillales_Planococcaceae_Other	0.89421	-0.966105
Bacteria_Firmicutes_Clostridia_Clostridiales_Ruminococcaceae_Ruminiclostridium-1	0.896116	-0.524656
Bacteria_Proteobacteria_Alphaproteobacteria_Emcibacterales_Emcibacteraceae_Emcibacter	0.896116	-0.465937
Bacteria_Proteobacteria_Betaproteobacteria_Rhodocyclales_Rhodocyclaceae_Thauera	0.896116	-0.516912
Bacteria_Proteobacteria_Deltaproteobacteria_Bdellovibrionales_Bdellovibrionaceae_OM27-clade	0.896116	-0.213604
Bacteria_Proteobacteria_Gammaproteobacteria_Methylococcales_Crenotrichaceae_Crenothrix	0.896116	0.323475
Bacteria_Proteobacteria_Gammaproteobacteria_Thiotrichales_Thiotrichaceae_Candidatus-Marithrix	0.896116	-0.933414
Bacteria_Proteobacteria_Gammaproteobacteria_BD7-8-marine-group_uncultured-marine-bacterium_	0.897229	0.510577
Bacteria_Bacteroidetes_Cytophagia_Cytophagales_Flammeovirgaceae_Reichenbachiella	0.897355	-0.241945
Bacteria_Planctomycetes_vadinHA49_uncultured-planctomycete__	0.897355	-0.56951
Bacteria_Gemmatimonadetes_BD2-11-terrestrial-group_uncultured-Gemmatimonadetes-bacterium__	0.897989	-0.495372
Bacteria_Ignavibacteriae_Ignavibacteria_Ignavibacteriales_Ignavibacteriales-Incertae-Sedis_Melioribacter	0.897989	-0.517294
Bacteria_Proteobacteria_Gammaproteobacteria_Chromatiales_Ectothiorhodospiraceae_uncultured	0.897989	0.296006
Bacteria_Proteobacteria_Gammaproteobacteria_KI89A-clade_uncultured-bacterium_	0.897989	0.203656
Bacteria_Proteobacteria_Gammaproteobacteria_Xanthomonadales_Xanthomonadaceae_Stenotrophomonas	0.897989	-0.592429
Bacteria_Proteobacteria_Alphaproteobacteria_Caulobacterales_Hyphomonadaceae_uncultured	0.899856	0.230776
Bacteria_Proteobacteria_Deltaproteobacteria_Syntrophobacterales_Syntrophaceae_Desulfobacca	0.899856	-0.711528
Bacteria_Proteobacteria_Gammaproteobacteria_Cellvibrionales_Halieaceae_Congregibacter	0.899856	-0.318625
Bacteria_Acidobacteria_Holophagae_Subgroup-10_Other_Other	0.900027	0.328974
Bacteria_Actinobacteria_Actinobacteria_Micrococcales_Dermabacteraceae_Brachybacterium	0.900027	0.473327
Bacteria_Actinobacteria_Actinobacteria_Micrococcales_Microbacteriaceae_Candidatus-Aquiluna	0.900027	-0.30876
Bacteria_Bacteroidetes_Bacteroidetes-Incertae-Sedis_Order-III_Unknown-Family_Balneola	0.900027	0.328514
Bacteria_Bacteroidetes_Flavobacteriia_Flavobacteriales_Flavobacteriaceae_Mesoflavibacter	0.900027	0.281214
Bacteria_Bacteroidetes_Sphingobacteriia_Sphingobacteriales_S15A-MN91_Other	0.900027	-0.563409
Bacteria_Gemmatimonadetes_PAUC43f-marine-benthic-group_Ambiguous_taxa__	0.900027	-0.347932
Bacteria_Proteobacteria_Deltaproteobacteria_Desulfobacterales_Desulfobulbaceae_MSBL7	0.900027	-0.316801
Bacteria_Proteobacteria_Deltaproteobacteria_Desulfuromonadales_C8S-102_uncultured-bacterium	0.900027	0.472995
Bacteria_Proteobacteria_Gammaproteobacteria_Alteromonadales_Idiomarinaceae_Aliidiomarina	0.900027	-0.9661
Bacteria_Proteobacteria_Gammaproteobacteria_BD7-8-marine-group_uncultured-gamma-proteobacterium_	0.900027	0.249338
Bacteria_Proteobacteria_Gammaproteobacteria_Oceanospirillales_OM182-clade_Other	0.900027	0.274787
Bacteria_Verrucomicrobia_OPB35-soil-group_Ambiguous_taxa__	0.900027	0.31079
Bacteria_Acetothermia_Other_Other_Other_Other	0.901918	-0.560554
Bacteria_Proteobacteria_Alphaproteobacteria_Rhizobiales_PS1-clade_uncultured-bacterium	0.901918	-0.379991
Bacteria_Proteobacteria_Alphaproteobacteria_Rickettsiales_SAR116-clade_Other	0.901918	-0.700203
Bacteria_Proteobacteria_Betaproteobacteria_Methylophilales_Methylophilaceae_uncultured	0.901918	-0.260961
Bacteria_Verrucomicrobia_WCHB1-41_Other_Other_Other	0.901918	0.252385
Bacteria_Fibrobacteres_Fibrobacteria_Fibrobacterales_09D2Z46_Other	0.902841	-0.308007
Bacteria_Firmicutes_Clostridia_Clostridiales_Lachnospiraceae_Vallitalea	0.902841	-0.463719
Bacteria_Proteobacteria_Deltaproteobacteria_Myxococcales_Nannocystaceae_uncultured	0.902841	0.264448
Bacteria_Proteobacteria_Gammaproteobacteria_KI89A-clade_Ambiguous_taxa_	0.905706	-0.364356
Bacteria_Proteobacteria_Deltaproteobacteria_Desulfobacterales_Desulfobulbaceae_Desulfopila	0.906713	0.247175
Bacteria_Proteobacteria_Alphaproteobacteria_Rhizobiales_Phyllobacteriaceae_Phyllobacterium	0.908034	-0.319006
Bacteria_Proteobacteria_Alphaproteobacteria_Rickettsiales_SM2D12_uncultured-bacterium	0.908034	0.276464
Bacteria_Proteobacteria_Deltaproteobacteria_Myxococcales_PS-B29_uncultured-bacterium	0.908034	-0.352965
Bacteria_RBG-1-(Zixibacteria)_uncultured-organism___	0.908034	-0.379499
Bacteria_Proteobacteria_Alphaproteobacteria_Rhizobiales_OCS116-clade_Ambiguous_taxa	0.908052	-0.340121
Bacteria_Proteobacteria_Gammaproteobacteria_Acidiferrobacterales_Acidiferrobacteraceae_uncultured	0.908812	-0.351215
Bacteria_Proteobacteria_Gammaproteobacteria_Methylococcales_Other_Other	0.908812	-0.262852
Bacteria_Acidobacteria_Solibacteres_Solibacterales_Solibacteraceae-(Subgroup-3)_PAUC26f	0.910772	0.254521
Bacteria_Actinobacteria_Actinobacteria_Other_Other_Other	0.910772	-0.318654
Bacteria_Bacteroidetes_Flavobacteriia_Flavobacteriales_NS9-marine-group_uncultured-bacterium	0.910772	0.247759
Bacteria_Bacteroidetes_SB-5_uncultured-organism__	0.910772	-0.26078
Bacteria_Chloroflexi_SAR202-clade_Other_Other_Other	0.910772	0.358985
Bacteria_Cloacimonetes_MSBL8_uncultured-bacterium__	0.910772	-0.375136
Bacteria_Elusimicrobia_Elusimicrobia_MVP-88_uncultured-bacterium_	0.910772	-0.554889
Bacteria_Gemmatimonadetes_BD2-11-terrestrial-group_uncultured-bacterium__	0.910772	0.200814
Bacteria_Proteobacteria_Alphaproteobacteria_Caulobacterales_Hyphomonadaceae_Hyphomonas	0.910772	0.239577
Bacteria_Proteobacteria_Alphaproteobacteria_Rhizobiales_Xanthobacteraceae_uncultured	0.910772	-0.966096
Bacteria_Proteobacteria_Alphaproteobacteria_Rickettsiales_SAR116-clade_uncultured-bacterium	0.910772	-0.530478
Bacteria_Proteobacteria_Alphaproteobacteria_SAR11-clade_Surface-1_Ambiguous_taxa	0.910772	-0.626654
Bacteria_Proteobacteria_Alphaproteobacteria_Other_Other_Other	0.910772	-0.11286
Bacteria_Proteobacteria_Deltaproteobacteria_Bradymonadales_uncultured-delta-proteobacterium_	0.910772	-0.203816
Bacteria_Proteobacteria_Gammaproteobacteria_Oceanospirillales_Alcanivoracaceae_Alcanivorax	0.910772	-0.139977
Bacteria_Proteobacteria_Gammaproteobacteria_Oceanospirillales_OM182-clade_uncultured-bacterium	0.910772	-0.294073
Bacteria_Proteobacteria_Gammaproteobacteria_X35_uncultured-bacterium_	0.910772	-0.364979
Bacteria_Proteobacteria_Gammaproteobacteria_Xanthomonadales_uncultured_Ambiguous_taxa	0.910772	-0.289795
Bacteria_Proteobacteria_Skagenf62_uncultured-bacterium__	0.910772	-0.440599
Bacteria_Proteobacteria_Alphaproteobacteria_Rhizobiales_Aurantimonadaceae_Martelella	0.91298	-0.700197
Bacteria_Proteobacteria_Gammaproteobacteria_HTA4_uncultured-bacterium_	0.917217	-0.251517
Bacteria_Proteobacteria_Deltaproteobacteria_Other_Other_Other	0.9179	-0.19212
Bacteria_Acidobacteria_Subgroup-17_Other_Other_Other	0.91952	-0.378793
Bacteria_Gemmatimonadetes_Gemmatimonadetes_Gemmatimonadales_Gemmatimonadaceae_uncultured	0.919779	0.234297
Bacteria_Proteobacteria_Alphaproteobacteria_Rhodobacterales_Rhodobacteraceae_Thalassobius	0.919779	0.161754
Bacteria_Proteobacteria_Alphaproteobacteria_Sphingomonadales_SWB04_uncultured-bacterium	0.921157	0.590206
Bacteria_Verrucomicrobia_OPB35-soil-group_uncultured-bacterium__	0.921157	0.161578
Bacteria_Proteobacteria_Alphaproteobacteria_SAR11-clade_Surface-1_Other	0.921512	-0.315493
Bacteria_Actinobacteria_Thermoleophilia_Gaiellales_uncultured_Ambiguous_taxa	0.92741	-0.434123
Bacteria_Proteobacteria_Alphaproteobacteria_Rhodobacterales_Rhodobacteraceae_Roseobacter	0.927495	-0.142808
Bacteria_Proteobacteria_Alphaproteobacteria_Sneathiellales_Sneathiellaceae_Sneathiella	0.930986	0.394189
Bacteria_Proteobacteria_Betaproteobacteria_Burkholderiales_Burkholderiaceae_Polynucleobacter	0.930986	0.385445
Bacteria_Proteobacteria_Gammaproteobacteria_Enterobacteriales_Enterobacteriaceae_Enterobacter	0.930986	-0.390777
Bacteria_Actinobacteria_Actinobacteria_Actinomycetales_Actinomycetaceae_Actinomyces	0.932432	-0.507848
Bacteria_Proteobacteria_Alphaproteobacteria_Rhizobiales_Hyphomicrobiaceae_Devosia	0.932432	-0.32683
Bacteria_Proteobacteria_Alphaproteobacteria_Rickettsiales_SAR116-clade_Ambiguous_taxa	0.932432	-0.530474
Bacteria_Proteobacteria_Betaproteobacteria_Burkholderiales_Alcaligenaceae_MWH-UniP1-aquatic-group	0.932432	0.271483
Bacteria_Proteobacteria_Gammaproteobacteria_Alteromonadales_Shewanellaceae_Shewanella	0.932432	0.189123
Bacteria_Proteobacteria_Alphaproteobacteria_Rhizobiales_Phyllobacteriaceae_Other	0.933145	0.126546
Bacteria_Bacteroidetes_Flavobacteriia_Flavobacteriales_Flavobacteriaceae_Lutimonas	0.934603	-0.293577
Bacteria_Firmicutes_Clostridia_Clostridiales_Clostridiaceae-1_uncultured	0.936619	-0.3871
Bacteria_Acetothermia_Unknown-Class_Unknown-Order_Unknown-Family_Candidatus-Acetothermus	0.937153	0.314252
Bacteria_Proteobacteria_Alphaproteobacteria_Rhizobiales_OCS116-clade_Other	0.939997	0.145008
Bacteria_Bacteroidetes_Cytophagia_Cytophagales_Flammeovirgaceae_Other	0.94097	0.177047
Bacteria_Proteobacteria_SPOTSOCT00m83_uncultured-bacterium__	0.94097	-0.144117
Bacteria_Proteobacteria_Gammaproteobacteria_Oceanospirillales_SAR86-clade_Other	0.942266	-0.170892
Bacteria_Actinobacteria_Nitriliruptoria_Nitriliruptorales_Nitriliruptoraceae_uncultured-bacterium	0.943508	0.41623
Bacteria_Bacteroidetes_Bacteroidetes-Incertae-Sedis_Order-III_uncultured_Other	0.943508	0.168586
Bacteria_Planctomycetes_OM190_uncultured-organism__	0.943508	-0.279208
Bacteria_Proteobacteria_Gammaproteobacteria_Aeromonadales_Aeromonadaceae_Aeromonas	0.943508	-0.317045
Bacteria_Bacteroidetes_Cytophagia_Cytophagales_Cytophagaceae_Chryseolinea	0.945184	0.252664
Bacteria_Firmicutes_Bacilli_Bacillales_Other_Other	0.945184	-0.434295
Bacteria_Proteobacteria_AEGEAN-245_Ambiguous_taxa__	0.945184	0.210245
Bacteria_Proteobacteria_Alphaproteobacteria_Caulobacterales_Hyphomonadaceae_Algimonas	0.945184	0.21503
Bacteria_Proteobacteria_Alphaproteobacteria_Caulobacterales_Hyphomonadaceae_Other	0.945184	-0.166076
Bacteria_Proteobacteria_Alphaproteobacteria_Kordiimonadales_Kordiimonadaceae_Kordiimonas	0.945184	0.115655
Bacteria_Proteobacteria_Deltaproteobacteria_Bdellovibrionales_Bacteriovoracaceae_Peredibacter	0.945184	-0.130815
Bacteria_Proteobacteria_Deltaproteobacteria_Myxococcales_UASB-TL25_uncultured-organism	0.945184	-0.201306
Bacteria_Tectomicrobia_uncultured-bacterium___	0.945184	-0.269549
Bacteria_Tenericutes_Mollicutes_NB1-n_uncultured-bacterium_	0.945184	0.311498
Bacteria_Actinobacteria_OPB41_uncultured-bacterium__	0.945923	0.262879
Bacteria_Proteobacteria_Alphaproteobacteria_Rhizobiales_Phyllobacteriaceae_Aminobacter	0.945923	-0.269531
Bacteria_Proteobacteria_Alphaproteobacteria_Rhodospirillales_Rhodospirillaceae_OM75-clade	0.945923	-0.221735
Bacteria_Proteobacteria_Betaproteobacteria_Nitrosomonadales_Gallionellaceae_Other	0.945923	-0.341618
Bacteria_Proteobacteria_Epsilonproteobacteria_Campylobacterales_Helicobacteraceae_Sulfurovum	0.948708	0.155605
Bacteria_Bacteroidetes_Bacteroidetes-Incertae-Sedis_Order-III_uncultured_Ambiguous_taxa	0.951057	-0.119814
Bacteria_Marinimicrobia-(SAR406-clade)_uncultured-marine-bacterium___	0.951057	0.328993
Bacteria_Proteobacteria_Deltaproteobacteria_Desulfuromonadales_Geobacteraceae_Geothermobacter	0.951057	0.178119
Bacteria_Proteobacteria_Gammaproteobacteria_Vibrionales_Vibrionaceae_Salinivibrio	0.951057	-0.260388
Bacteria_Proteobacteria_Gammaproteobacteria_Xanthomonadales_JTB255-marine-benthic-group_Ambiguous_taxa	0.951057	0.0725033
Bacteria_Firmicutes_Bacilli_Lactobacillales_Aerococcaceae_Aerococcus	0.954658	-0.279314
Bacteria_Proteobacteria_Deltaproteobacteria_Myxococcales_MidBa8_uncultured-bacterium	0.954658	0.239434
Bacteria_Proteobacteria_pItb-vmat-80_Other_Other_Other	0.954658	-0.13436
Bacteria_Actinobacteria_Actinobacteria_Micrococcales_Micrococcaceae_Micrococcus	0.957463	-0.966031
Bacteria_Bacteroidetes_Bacteroidia_Bacteroidales_Marinilabiaceae_Other	0.957463	0.179755
Bacteria_Bacteroidetes_Bacteroidia_Bacteroidales_Prolixibacteraceae_Sunxiuqinia	0.957463	-0.304368
Bacteria_Bacteroidetes_Flavobacteriia_Flavobacteriales_NS9-marine-group_uncultured-marine-bacterium	0.957463	-0.507832
Bacteria_Chloroflexi_JG30-KF-CM66_uncultured-bacterium__	0.957463	-0.626632
Bacteria_Fibrobacteres_Fibrobacteria_Fibrobacterales_09D2Z46_uncultured-bacterium	0.957463	-0.348677
Bacteria_Ignavibacteriae_Ignavibacteria_Ignavibacteriales_IheB3-7_uncultured-bacterium	0.957463	0.149261
Bacteria_Proteobacteria_Alphaproteobacteria_Rhizobiales_Rhizobiaceae_Shinella	0.957463	-0.21438
Bacteria_Proteobacteria_Deltaproteobacteria_Myxococcales_UASB-TL25_Other	0.957463	-0.149687
Bacteria_Proteobacteria_Gammaproteobacteria_KI89A-clade_Other_Other	0.957463	0.0986009
Bacteria_Proteobacteria_Gammaproteobacteria_Pseudomonadales_Moraxellaceae_Other	0.957463	-0.2879
Bacteria_Proteobacteria_Gammaproteobacteria_Xanthomonadales_Xanthomonadaceae_Other	0.957463	-0.377847
Bacteria_Proteobacteria_Deltaproteobacteria_Desulfobacterales_Desulfobacteraceae_uncultured-delta-proteobacterium	0.958894	0.246671
Bacteria_Acidobacteria_Holophagae_Subgroup-10_Sva0725_Ambiguous_taxa	0.959057	0.125809
Bacteria_Acidobacteria_Holophagae_Subgroup-23_Ambiguous_taxa_	0.959057	-0.120583
Bacteria_Acidobacteria_Subgroup-26_uncultured-Acidobacteria-bacterium__	0.959057	-0.184965
Bacteria_Actinobacteria_Acidimicrobiia_Acidimicrobiales_OM1-clade_Ambiguous_taxa	0.959057	-0.0908974
Bacteria_Actinobacteria_Actinobacteria_Micrococcales_Microbacteriaceae_Microbacterium	0.959057	-0.530439
Bacteria_Actinobacteria_Actinobacteria_Micrococcales_Micrococcaceae_Other	0.959057	-0.338113
Bacteria_Actinobacteria_Actinobacteria_Propionibacteriales_Other_Other	0.959057	-0.195934
Bacteria_Bacteroidetes_Bacteroidetes-Incertae-Sedis_Order-II_Rhodothermaceae_uncultured	0.959057	0.0861417
Bacteria_Bacteroidetes_Flavobacteriia_Flavobacteriales_Flavobacteriaceae_Gilvibacter	0.959057	0.0894328
Bacteria_Firmicutes_Bacilli_Bacillales_Staphylococcaceae_Macrococcus	0.959057	-0.338117
Bacteria_Hydrogenedentes_uncultured-bacterium___	0.959057	-0.183092
Bacteria_KSB3-(Modulibacteria)_uncultured-organism___	0.959057	-0.170471
Bacteria_PAUC34f_uncultured-bacterium___	0.959057	-0.15565
Bacteria_Peregrinibacteria_uncultured-bacterium___	0.959057	0.326655
Bacteria_Proteobacteria_Alphaproteobacteria_Rhodobacterales_Rhodobacteraceae_Donghicola	0.959057	0.104797
Bacteria_Proteobacteria_Alphaproteobacteria_Rhodobacterales_Rhodobacteraceae_Oceanicola	0.959057	0.134812
Bacteria_Proteobacteria_Alphaproteobacteria_Rhodobacterales_Rhodobacteraceae_Pseudophaeobacter	0.959057	0.1727
Bacteria_Proteobacteria_Alphaproteobacteria_SAR11-clade_Surface-1_uncultured-bacterium	0.959057	-0.217483
Bacteria_Proteobacteria_Alphaproteobacteria_Sphingomonadales_Sphingomonadaceae_Sphingorhabdus	0.959057	0.138919
Bacteria_Proteobacteria_Betaproteobacteria_Burkholderiales_Comamonadaceae_Acidovorax	0.959057	-0.796295
Bacteria_Proteobacteria_Deltaproteobacteria_Bradymonadales_Ambiguous_taxa_	0.959057	0.260915
Bacteria_Proteobacteria_Deltaproteobacteria_Desulfobacterales_Desulfobacteraceae_Other	0.959057	0.127558
Bacteria_Proteobacteria_Deltaproteobacteria_Myxococcales_VHS-B4-70_Other	0.959057	-0.165314
Bacteria_Proteobacteria_Deltaproteobacteria_Myxococcales_bacteriap25_uncultured-organism	0.959057	-0.239282
Bacteria_Proteobacteria_Gammaproteobacteria_Alteromonadales_Colwelliaceae_Other	0.959057	0.134349
Bacteria_Proteobacteria_Gammaproteobacteria_Methylococcales_Marine-Methylotrophic-Group-1_uncultured-bacterium	0.959057	-0.182838
Bacteria_Proteobacteria_Gammaproteobacteria_Thiotrichales_Thiotrichaceae_uncultured-prokaryote	0.959057	-0.773692
Bacteria_Proteobacteria_Deltaproteobacteria_Myxococcales_bacteriap25_uncultured-bacterium	0.959472	-0.17047
Bacteria_Actinobacteria_Actinobacteria_Micrococcales_Microbacteriaceae_Other	0.960084	-0.161309
Bacteria_Acidobacteria_Subgroup-22_Ambiguous_taxa__	0.961369	0.113421
Bacteria_Bacteroidetes_Bacteroidia_Bacteroidia-Incertae-Sedis_Draconibacteriaceae_Other	0.961369	0.101579
Bacteria_Bacteroidetes_Flavobacteriia_Flavobacteriales_Cryomorphaceae_Owenweeksia	0.961369	-0.100364
Bacteria_Peregrinibacteria_Other_Other_Other_Other	0.961369	-0.169281
Bacteria_Proteobacteria_Alphaproteobacteria_Rhizobiales_Rhodobiaceae_Methyloceanibacter	0.961369	-0.0829645
Bacteria_Tectomicrobia_Tectomicrobia-Incertae-Sedis_Unknown-Order_Unknown-Family_Candidatus-Entotheonella	0.961369	-0.16292
Bacteria_Acidobacteria_Holophagae_Subgroup-10_ABS-19_Other	0.964548	-0.180909
Bacteria_Actinobacteria_Acidimicrobiia_Acidimicrobiales_OM1-clade_uncultured-actinobacterium	0.964548	0.121528
Bacteria_Actinobacteria_Actinobacteria_Corynebacteriales_Corynebacteriaceae_Other	0.964548	-0.626577
Bacteria_Actinobacteria_Actinobacteria_Micrococcales_Microbacteriaceae_Agromyces	0.964548	-0.626587
Bacteria_Bacteroidetes_Bacteroidetes-BD2-2_uncultured-Bacteroidetes-bacterium__	0.964548	-0.101971
Bacteria_Bacteroidetes_Flavobacteriia_Flavobacteriales_Flavobacteriaceae_Mariniflexile	0.964548	-0.626581
Bacteria_Fibrobacteres_Fibrobacteria_Fibrobacterales_09D2Z46_uncultured-organism	0.964548	-0.180483
Bacteria_Firmicutes_Bacilli_Lactobacillales_Carnobacteriaceae_Granulicatella	0.964548	-0.62658
Bacteria_Planctomycetes_Phycisphaerae_MSB-3A7-sediment-group_uncultured-organism_	0.964548	-0.626584
Bacteria_Proteobacteria_Alphaproteobacteria_Rhodobacterales_Rhodobacteraceae_Sulfitobacter	0.964548	0.0953484
Bacteria_Proteobacteria_Gammaproteobacteria_Enterobacteriales_Enterobacteriaceae_Klebsiella	0.964548	-0.626578
Bacteria_Proteobacteria_SPOTSOCT00m83_Ambiguous_taxa__	0.964548	0.130795
Bacteria_Spirochaetae_Spirochaetes_Spirochaetales_Spirochaetaceae_Spirochaeta-2	0.967149	-0.0855443
Bacteria_Aminicenantes_uncultured-Aminicenantes-bacterium___	0.967611	0.120716
Bacteria_Bacteroidetes_Flavobacteriia_Flavobacteriales_Flavobacteriaceae_Myroides	0.967611	-0.152873
Bacteria_Bacteroidetes_SB-5_Other_Other_Other	0.967611	-0.0870537
Bacteria_Chloroflexi_JG30-KF-CM66_Other_Other_Other	0.967611	-0.122933
Bacteria_Proteobacteria_Alphaproteobacteria_Rhodobacterales_Rhodobacteraceae_Marivita	0.967611	0.0609889
Bacteria_Proteobacteria_Deltaproteobacteria_Desulfarculales_Desulfarculaceae_Desulfatiglans	0.967611	-0.0836015
Bacteria_Acidobacteria_Holophagae_Subgroup-10_CA002_Ambiguous_taxa	0.971128	-0.315477
Bacteria_Bacteroidetes_Bacteroidetes-Incertae-Sedis_Other_Other_Other	0.971128	-0.530404
Bacteria_Bacteroidetes_Flavobacteriia_Flavobacteriales_Flavobacteriaceae_Maritimimonas	0.972469	-0.0787368
Bacteria_Proteobacteria_Alphaproteobacteria_Rhizobiales_Xanthobacteraceae_Labrys	0.972469	-0.143125
Bacteria_Proteobacteria_Alphaproteobacteria_Rhodobacterales_Rhodobacteraceae_Pelagicola	0.972469	-0.0898765
Bacteria_Proteobacteria_Deltaproteobacteria_Oligoflexales_0319-6G20_uncultured-delta-proteobacterium	0.972469	0.115438
Bacteria_Gemmatimonadetes_PAUC43f-marine-benthic-group_Other_Other_Other	0.972555	-0.0886803
Bacteria_Planctomycetes_BD7-11_Other_Other_Other	0.972616	0.106349
Bacteria_Acidobacteria_Holophagae_Subgroup-23_uncultured-bacterium_	0.973778	-0.0563499
Bacteria_Actinobacteria_Actinobacteria_Micrococcales_Brevibacteriaceae_Brevibacterium	0.973778	-0.241921
Bacteria_Bacteroidetes_Flavobacteriia_Flavobacteriales_Flavobacteriaceae_Psychroflexus	0.973778	0.0716924
Bacteria_Fibrobacteres_Chitinivibrionia_possible-order-07_Other_Other	0.973778	0.0990909
Bacteria_Proteobacteria_Alphaproteobacteria_4-Org1-14_Other_Other	0.973778	-0.124582
Bacteria_Proteobacteria_Alphaproteobacteria_Rhodospirillales_Rhodospirillaceae_AEGEAN-169-marine-group	0.973778	0.0866446
Bacteria_Proteobacteria_Alphaproteobacteria_Rhodospirillales_Rhodospirillaceae_Thalassospira	0.973778	-0.044057
Bacteria_Proteobacteria_Betaproteobacteria_Burkholderiales_Comamonadaceae_Curvibacter	0.973778	-0.11864
Bacteria_Proteobacteria_Deltaproteobacteria_Desulfarculales_Desulfarculaceae_uncultured	0.973778	-0.0813671
Bacteria_Proteobacteria_Deltaproteobacteria_Desulfuromonadales_C8S-102_Other	0.973778	-0.14576
Bacteria_Proteobacteria_Deltaproteobacteria_Desulfuromonadales_Desulfuromonadaceae_Other	0.973778	0.0748503
Bacteria_Proteobacteria_Deltaproteobacteria_NB1-j_uncultured-delta-proteobacterium_	0.973778	-0.0795537
Bacteria_Proteobacteria_Epsilonproteobacteria_Campylobacterales_Other_Other	0.973778	0.118283
Bacteria_Proteobacteria_Gammaproteobacteria_Legionellales_Legionellaceae_Legionella	0.973778	0.15418
Bacteria_Proteobacteria_Gammaproteobacteria_Salinisphaerales_Salinisphaeraceae_uncultured	0.973778	-0.0835215
Bacteria_AC1_Other_Other_Other_Other	0.974458	-0.130138
Bacteria_Acidobacteria_Subgroup-22_uncultured-Acidobacteria-bacterium__	0.974458	0.0739514
Bacteria_Actinobacteria_Actinobacteria_Micrococcales_Microbacteriaceae_Ambiguous_taxa	0.974458	-0.0473428
Bacteria_Proteobacteria_Deltaproteobacteria_Desulfuromonadales_Desulfuromonadaceae_Pelobacter	0.974458	-0.0833179
Bacteria_Proteobacteria_Deltaproteobacteria_Oligoflexales_Oligoflexaceae_uncultured-bacterium	0.974458	0.07157
Bacteria_Proteobacteria_Gammaproteobacteria_Alteromonadales_Alteromonadaceae_Ambiguous_taxa	0.974458	-0.0955213
Bacteria_Ignavibacteriae_Ignavibacteria_Ignavibacteriales_Ignavibacteriaceae_Ignavibacterium	0.976195	-0.0548372
Bacteria_Planctomycetes_BD7-11_uncultured-planctomycete__	0.976195	0.0903453
Bacteria_Proteobacteria_Gammaproteobacteria_Alteromonadales_Alteromonadaceae_Glaciecola	0.976195	-0.0683214
Bacteria_SBR1093_Ambiguous_taxa___	0.976195	-0.0572692
Bacteria_Proteobacteria_Alphaproteobacteria_Rhizobiales_Rhodobiaceae_Other	0.976212	-0.0374571
Bacteria_Proteobacteria_Deltaproteobacteria_Myxococcales_MidBa8_uncultured-delta-proteobacterium	0.976212	-0.0553308
Bacteria_Proteobacteria_Gammaproteobacteria_Enterobacteriales_Enterobacteriaceae_Other	0.976212	-0.0837831
Bacteria_Bacteroidetes_Sphingobacteriia_Sphingobacteriales_Saprospiraceae_Phaeodactylibacter	0.980594	-0.0246633
Bacteria_Proteobacteria_Gammaproteobacteria_Alteromonadales_Alteromonadaceae_Other	0.98176	-0.0282998
Bacteria_Tenericutes_Mollicutes_NB1-n_Ambiguous_taxa_	0.98176	-0.0622267
Bacteria_Proteobacteria_Betaproteobacteria_Burkholderiales_Comamonadaceae_Other	0.98515	0.0607696
Bacteria_Proteobacteria_Gammaproteobacteria_Oceanospirillales_SS1-B-06-26_Other	0.98515	0.0394179
Bacteria_Proteobacteria_Deltaproteobacteria_Desulfobacterales_Desulfobulbaceae_uncultured	0.989007	-0.0216559
Bacteria_Bacteroidetes_Bacteroidetes-VC2.1-Bac22_Ambiguous_taxa__	0.98946	0.0241043
Bacteria_Bacteroidetes_Bacteroidetes-VC2.1-Bac22_uncultured-bacterium__	0.98946	0.020846
Bacteria_Bacteroidetes_Bacteroidetes-vadinHA17_Ambiguous_taxa__	0.98946	0.0483544
Bacteria_Fibrobacteres_Fibrobacteria_Fibrobacterales_FD035_uncultured-bacterium	0.98946	-0.0523173
Bacteria_Planctomycetes_Phycisphaerae_B103G10_uncultured-bacterium_	0.98946	-0.0498697
Bacteria_Planctomycetes_Phycisphaerae_Phycisphaerales_Phycisphaeraceae_SM1A02	0.98946	-0.0225573
Bacteria_Proteobacteria_Alphaproteobacteria_Magnetococcales_Magnetococcaceae_Magnetococcus	0.98946	0.0435119
Bacteria_Proteobacteria_Deltaproteobacteria_Myxococcales_Haliangiaceae_Haliangium	0.98946	-0.0417871
Bacteria_SBR1093_Other_Other_Other_Other	0.98946	-0.0321481
Bacteria_Proteobacteria_Gammaproteobacteria_Chromatiales_Chromatiaceae_Other	0.994008	-0.0144163
Bacteria_Proteobacteria_Gammaproteobacteria_Thiotrichales_Thiotrichaceae_Methylohalomonas	0.994008	0.0171383
Bacteria_Planctomycetes_Pla4-lineage_uncultured-bacterium__	0.994696	-0.0160137
Bacteria_Proteobacteria_Alphaproteobacteria_SAR11-clade_Surface-4_uncultured-bacterium	0.99618	-0.0206535
Bacteria_Proteobacteria_Gammaproteobacteria_Oceanospirillales_MBAE14_Other	0.99618	-0.0111042
Bacteria_Omnitrophica_uncultured-bacterium___	0.996224	-0.0115701
Bacteria_Proteobacteria_Alphaproteobacteria_Rhodobacterales_Rhodobacteraceae_Phaeobacter	0.996853	-0.00920794
Bacteria_Proteobacteria_Deltaproteobacteria_Myxococcales_BIrii41_Other	0.996853	0.00654361
Bacteria_Proteobacteria_Deltaproteobacteria_Myxococcales_MidBa8_uncultured-organism	0.996853	0.0104248
Bacteria_Peregrinibacteria_Candidatus-Peribacteria_uncultured-bacterium__	0.997516	-0.0107356
Bacteria_Bacteroidetes_Bacteroidia_Other_Other_Other	0.997717	0.00285991
Bacteria_Proteobacteria_Alphaproteobacteria_Rhodospirillales_MSB-1E8_Ambiguous_taxa	0.997717	-0.00442534
Archaea_Euryarchaeota_Methanomicrobia_Methanosarcinales_Methanosarcinaceae_Methanolobus	NA	-0.530435
Archaea_Euryarchaeota_Thermoplasmata_Thermoplasmatales_Marine-Benthic-Group-D-and-DHVEG-1_uncultured-archaeon	NA	-0.626606
Archaea_Euryarchaeota_Thermoplasmata_Thermoplasmatales_Marine-Group-II_Ambiguous_taxa	NA	-0.0471615
Archaea_Euryarchaeota_Thermoplasmata_Thermoplasmatales_VC2.1-Arc6_uncultured-euryarchaeote	NA	-0.626608
Archaea_Thaumarchaeota_Marine-Group-I_Unknown-Order_Unknown-Family_Candidatus-Nitrosopumilus	NA	-0.966059
Archaea_Thaumarchaeota_Marine-Group-I_Other_Other_Other	NA	-0.626608
Bacteria_AC1_Ambiguous_taxa___	NA	-0.700157
Bacteria_Acetothermia_Ambiguous_taxa___	NA	-1.25766
Bacteria_Acidobacteria_AT-s3-28_Other_Other_Other	NA	-0.626603
Bacteria_Acidobacteria_Acidobacteria_Acidobacteriales_Acidobacteriaceae-(Subgroup-1)_uncultured	NA	-0.626609
Bacteria_Acidobacteria_Blastocatellia_Blastocatellales_Blastocatellaceae-(Subgroup-4)_11-24	NA	-0.626598
Bacteria_Acidobacteria_Blastocatellia_Blastocatellales_Blastocatellaceae-(Subgroup-4)_Blastocatella	NA	-1.43985
Bacteria_Acidobacteria_Holophagae_Acanthopleuribacterales_Acanthopleuribacteraceae_Acanthopleuribacter	NA	0.727959
Bacteria_Acidobacteria_Holophagae_B276-D12_uncultured-bacterium_	NA	-0.626608
Bacteria_Acidobacteria_Holophagae_Holophagae-Incertae-Sedis_Unknown-Family_Thermoanaerobaculum	NA	-0.530429
Bacteria_Acidobacteria_Holophagae_Holophagales_Holophagaceae_marine-group	NA	-0.530435
Bacteria_Acidobacteria_Holophagae_Holophagales_Holophagaceae_uncultured-bacterium	NA	-0.626609
Bacteria_Acidobacteria_Holophagae_Subgroup-10_ABS-19_Ambiguous_taxa	NA	-0.796332
Bacteria_Acidobacteria_Holophagae_Subgroup-10_ABS-19_bacterium-YC-LK-LKJ13	NA	-0.626609
Bacteria_Acidobacteria_Holophagae_Subgroup-10_CA002_uncultured-Acidobacteriaceae-bacterium	NA	-0.43426
Bacteria_Acidobacteria_Holophagae_Subgroup-10_CA002_uncultured-Acidobacterium-sp.	NA	-0.626603
Bacteria_Acidobacteria_Holophagae_Subgroup-10_CA002_uncultured-delta-proteobacterium	NA	-0.626608
Bacteria_Acidobacteria_Holophagae_Subgroup-10_NS72_Other	NA	-0.928044
Bacteria_Acidobacteria_Holophagae_Subgroup-10_Sva0725_uncultured-deep-sea-bacterium	NA	-0.626601
Bacteria_Acidobacteria_Holophagae_Subgroup-10_TK85_Ambiguous_taxa	NA	-0.626608
Bacteria_Acidobacteria_Holophagae_Subgroup-10_TK85_uncultured-Acidobacteria-bacterium	NA	-1.04399
Bacteria_Acidobacteria_Holophagae_Subgroup-10_TK85_uncultured-bacterium-gp10	NA	-2.21449
Bacteria_Acidobacteria_Holophagae_Subgroup-23_uncultured-organism_	NA	-0.434257
Bacteria_Acidobacteria_Holophagae_Subgroup-7_Ambiguous_taxa_	NA	-0.530433
Bacteria_Acidobacteria_Holophagae_Subgroup-7_Other_Other	NA	-0.796351
Bacteria_Acidobacteria_Holophagae_Other_Other_Other	NA	-0.48522
Bacteria_Acidobacteria_Solibacteres_Solibacterales_Solibacteraceae-(Subgroup-3)_Bryobacter	NA	-0.315484
Bacteria_Acidobacteria_Solibacteres_Solibacterales_Solibacteraceae-(Subgroup-3)_Candidatus-Solibacter	NA	-0.626608
Bacteria_Acidobacteria_Solibacteres_Solibacterales_Solibacteraceae-(Subgroup-3)_Other	NA	-0.626608
Bacteria_Acidobacteria_Subgroup-11_Other_Other_Other	NA	-0.338072
Bacteria_Acidobacteria_Subgroup-17_uncultured-Acidobacteria-bacterium__	NA	-0.626609
Bacteria_Acidobacteria_Subgroup-18_uncultured-bacterium__	NA	-0.434261
Bacteria_Acidobacteria_Subgroup-18_Other_Other_Other	NA	-0.626608
Bacteria_Acidobacteria_Subgroup-21_uncultured-Acidobacterium-sp.__	NA	-0.603988
Bacteria_Acidobacteria_Subgroup-21_uncultured-bacterium__	NA	-0.127012
Bacteria_Acidobacteria_Subgroup-21_Other_Other_Other	NA	-0.626612
Bacteria_Acidobacteria_Subgroup-5_uncultured-bacterium__	NA	-0.626598
Bacteria_Acidobacteria_Subgroup-5_Other_Other_Other	NA	-0.700159
Bacteria_Acidobacteria_Subgroup-6_Ambiguous_taxa__	NA	-0.626607
Bacteria_Acidobacteria_Subgroup-6_uncultured-bacterium__	NA	-0.677565
Bacteria_Acidobacteria_Subgroup-9_Ambiguous_taxa__	NA	-0.626608
Bacteria_Acidobacteria_Subgroup-9_uncultured-bacterium__	NA	-0.434303
Bacteria_Acidobacteria_Subgroup-9_Other_Other_Other	NA	-0.626607
Bacteria_Acidobacteria_d142_uncultured-organism__	NA	-0.53047
Bacteria_Acidobacteria_d142_Other_Other_Other	NA	-0.70018
Bacteria_Acidobacteria_Other_Other_Other_Other	NA	0.052215
Bacteria_Actinobacteria_Acidimicrobiia_Acidimicrobiales_Iamiaceae_Iamia	NA	-1.91115
Bacteria_Actinobacteria_Acidimicrobiia_Acidimicrobiales_OM1-clade_microbial-mat-metagenome	NA	-0.626608
Bacteria_Actinobacteria_Acidimicrobiia_Acidimicrobiales_OM1-clade_uncultured-compost-bacterium	NA	-0.530434
Bacteria_Actinobacteria_Acidimicrobiia_Acidimicrobiales_OM1-clade_uncultured-organism	NA	-0.626608
Bacteria_Actinobacteria_Acidimicrobiia_Acidimicrobiales_Sva0996-marine-group_marine-metagenome	NA	-0.796335
Bacteria_Actinobacteria_Acidimicrobiia_Acidimicrobiales_Sva0996-marine-group_uncultured-organism	NA	-0.626605
Bacteria_Actinobacteria_Acidimicrobiia_Acidimicrobiales_uncultured_uncultured-Acidimicrobidae-bacterium	NA	-1.51564
Bacteria_Actinobacteria_Acidimicrobiia_Acidimicrobiales_uncultured_uncultured-Actinomycetales-bacterium	NA	-2.07522
Bacteria_Actinobacteria_Acidimicrobiia_Acidimicrobiales_uncultured_uncultured-actinobacterium	NA	-1.72225
Bacteria_Actinobacteria_Acidimicrobiia_Acidimicrobiales_uncultured_uncultured-organism	NA	-3.00202
Bacteria_Actinobacteria_Acidimicrobiia_Acidimicrobiales_uncultured_uncultured-proteobacterium	NA	-0.626608
Bacteria_Actinobacteria_Actinobacteria_Bifidobacteriales_Bifidobacteriaceae_Other	NA	-0.626601
Bacteria_Actinobacteria_Actinobacteria_Corynebacteriales_Corynebacteriaceae_Corynebacterium	NA	-0.626605
Bacteria_Actinobacteria_Actinobacteria_Corynebacteriales_Nocardiaceae_Gordonia	NA	-0.796331
Bacteria_Actinobacteria_Actinobacteria_Corynebacteriales_Nocardiaceae_Williamsia	NA	-2.5223
Bacteria_Actinobacteria_Actinobacteria_Corynebacteriales_Nocardiaceae_Other	NA	-0.530435
Bacteria_Actinobacteria_Actinobacteria_Frankiales_Geodermatophilaceae_Ambiguous_taxa	NA	-0.626602
Bacteria_Actinobacteria_Actinobacteria_Frankiales_Geodermatophilaceae_Geodermatophilus	NA	-0.626607
Bacteria_Actinobacteria_Actinobacteria_Frankiales_Geodermatophilaceae_Modestobacter	NA	-0.396216
Bacteria_Actinobacteria_Actinobacteria_Frankiales_Geodermatophilaceae_Other	NA	-0.0955708
Bacteria_Actinobacteria_Actinobacteria_Frankiales_Sporichthyaceae_Other	NA	-0.626608
Bacteria_Actinobacteria_Actinobacteria_Frankiales_uncultured_uncultured-bacterium	NA	-0.869877
Bacteria_Actinobacteria_Actinobacteria_Frankiales_uncultured_Other	NA	-0.434252
Bacteria_Actinobacteria_Actinobacteria_Micrococcales_Bogoriellaceae_Georgenia	NA	-0.626608
Bacteria_Actinobacteria_Actinobacteria_Micrococcales_Cellulomonadaceae_Actinotalea	NA	-0.626609
Bacteria_Actinobacteria_Actinobacteria_Micrococcales_Demequinaceae_Lysinimicrobium	NA	-0.966056
Bacteria_Actinobacteria_Actinobacteria_Micrococcales_Dermabacteraceae_Dermabacter	NA	-0.434247
Bacteria_Actinobacteria_Actinobacteria_Micrococcales_Dermabacteraceae_Other	NA	-0.626601
Bacteria_Actinobacteria_Actinobacteria_Micrococcales_Dermacoccaceae_Dermacoccus	NA	-0.70016
Bacteria_Actinobacteria_Actinobacteria_Micrococcales_Dermacoccaceae_Other	NA	-0.626607
Bacteria_Actinobacteria_Actinobacteria_Micrococcales_Dermatophilaceae_uncultured	NA	0
Bacteria_Actinobacteria_Actinobacteria_Micrococcales_Dermatophilaceae_Other	NA	-0.626601
Bacteria_Actinobacteria_Actinobacteria_Micrococcales_Intrasporangiaceae_Janibacter	NA	-0.338085
Bacteria_Actinobacteria_Actinobacteria_Micrococcales_Intrasporangiaceae_Ornithinimicrobium	NA	-0.626605
Bacteria_Actinobacteria_Actinobacteria_Micrococcales_Intrasporangiaceae_Serinicoccus	NA	-0.869915
Bacteria_Actinobacteria_Actinobacteria_Micrococcales_Intrasporangiaceae_Other	NA	-0.626605
Bacteria_Actinobacteria_Actinobacteria_Micrococcales_Microbacteriaceae_Cryobacterium	NA	-1.04388
Bacteria_Actinobacteria_Actinobacteria_Micrococcales_Microbacteriaceae_Leifsonia	NA	-0.626598
Bacteria_Actinobacteria_Actinobacteria_Micrococcales_Microbacteriaceae_MWH-Ta3	NA	-0.626588
Bacteria_Actinobacteria_Actinobacteria_Micrococcales_Microbacteriaceae_Yonghaparkia	NA	-0.626607
Bacteria_Actinobacteria_Actinobacteria_Micrococcales_Micrococcaceae_Enteractinococcus	NA	-0.626605
Bacteria_Actinobacteria_Actinobacteria_Micrococcales_Micrococcaceae_Glutamicibacter	NA	-0.626607
Bacteria_Actinobacteria_Actinobacteria_Micrococcales_Micrococcaceae_Nesterenkonia	NA	-0.507811
Bacteria_Actinobacteria_Actinobacteria_Micrococcales_Micrococcaceae_Pseudarthrobacter	NA	-0.626607
Bacteria_Actinobacteria_Actinobacteria_Micrococcales_Micrococcaceae_Rothia	NA	-1.81354
Bacteria_Actinobacteria_Actinobacteria_Micromonosporales_Micromonosporaceae_Ambiguous_taxa	NA	-0.626605
Bacteria_Actinobacteria_Actinobacteria_Micromonosporales_Micromonosporaceae_Actinoplanes	NA	-0.626607
Bacteria_Actinobacteria_Actinobacteria_Micromonosporales_Micromonosporaceae_Longispora	NA	-0.626609
Bacteria_Actinobacteria_Actinobacteria_PeM15_Ambiguous_taxa_	NA	-0.530424
Bacteria_Actinobacteria_Actinobacteria_PeM15_uncultured-bacterium_	NA	-0.79635
Bacteria_Actinobacteria_Actinobacteria_Propionibacteriales_Nocardioidaceae_Kribbella	NA	-0.626607
Bacteria_Actinobacteria_Actinobacteria_Propionibacteriales_Propionibacteriaceae_Microlunatus	NA	-0.626609
Bacteria_Actinobacteria_Actinobacteria_Propionibacteriales_Propionibacteriaceae_uncultured	NA	-0.70019
Bacteria_Actinobacteria_Actinobacteria_Propionibacteriales_Propionibacteriaceae_Other	NA	-1.14016
Bacteria_Actinobacteria_Actinobacteria_Pseudonocardiales_Pseudonocardiaceae_Actinomycetospora	NA	-0.530432
Bacteria_Actinobacteria_Actinobacteria_Pseudonocardiales_Pseudonocardiaceae_Actinophytocola	NA	-0.626602
Bacteria_Actinobacteria_Actinobacteria_Pseudonocardiales_Pseudonocardiaceae_Pseudonocardia	NA	-1.32032
Bacteria_Actinobacteria_Actinobacteria_Pseudonocardiales_Pseudonocardiaceae_Other	NA	-0.700192
Bacteria_Actinobacteria_Actinobacteria_Streptomycetales_Streptomycetaceae_Streptomyces	NA	-0.626603
Bacteria_Actinobacteria_Actinobacteria_Streptosporangiales_Nocardiopsaceae_Thermobifida	NA	-0.626605
Bacteria_Actinobacteria_Coriobacteriia_Coriobacteriales_Coriobacteriaceae_Olsenella	NA	-0.626607
Bacteria_Actinobacteria_Nitriliruptoria_Euzebyales_Euzebyaceae_Euzebya	NA	-0.530437
Bacteria_Actinobacteria_Nitriliruptoria_Euzebyales_Euzebyaceae_uncultured	NA	-0.851077
Bacteria_Actinobacteria_Nitriliruptoria_Nitriliruptorales_Nitriliruptoraceae_Ambiguous_taxa	NA	-0.626608
Bacteria_Actinobacteria_Nitriliruptoria_Nitriliruptorales_Nitriliruptoraceae_Other	NA	-0.626644
Bacteria_Actinobacteria_OPB41_Ambiguous_taxa__	NA	-0.626607
Bacteria_Actinobacteria_OPB41_uncultured-actinobacterium__	NA	0
Bacteria_Actinobacteria_OPB41_uncultured-organism__	NA	-0.434285
Bacteria_Actinobacteria_Rubrobacteria_Rubrobacterales_Rubrobacteriaceae_Rubrobacter	NA	-0.966057
Bacteria_Actinobacteria_Thermoleophilia_Gaiellales_uncultured_uncultured-proteobacterium	NA	-0.315485
Bacteria_Actinobacteria_Thermoleophilia_Gaiellales_uncultured_Other	NA	-0.62665
Bacteria_Actinobacteria_Thermoleophilia_Solirubrobacterales_0319-6M6_uncultured-bacterium	NA	-1.28977
Bacteria_Actinobacteria_Thermoleophilia_Solirubrobacterales_Elev-16S-1332_uncultured-bacterium	NA	-0.850941
Bacteria_Actinobacteria_Thermoleophilia_Solirubrobacterales_Solirubrobacteraceae_Solirubrobacter	NA	-0.626604
Bacteria_Actinobacteria_Thermoleophilia_Solirubrobacterales_TM146_uncultured-bacterium	NA	-0.62662
Bacteria_Actinobacteria_Thermoleophilia_Other_Other_Other	NA	-1.14017
Bacteria_Aminicenantes_uncultured-delta-proteobacterium___	NA	-1.7636
Bacteria_Aminicenantes_uncultured-organism___	NA	-2.65499
Bacteria_Armatimonadetes_Armatimonadia_Armatimonadales_uncultured-actinobacterium_	NA	-0.796335
Bacteria_Armatimonadetes_Fimbriimonadia_Fimbriimonadales_Fimbriimonadaceae_Other	NA	-0.241909
Bacteria_Armatimonadetes_uncultured_uncultured-organism__	NA	-0.700157
Bacteria_Armatimonadetes_uncultured-bacterium___	NA	-0.626606
Bacteria_Armatimonadetes_Other_Other_Other_Other	NA	-0.626608
Bacteria_Atribacteria_uncultured-bacterium___	NA	-0.626608
Bacteria_BRC1_uncultured-bacterium___	NA	-0.934503
Bacteria_BRC1_Other_Other_Other_Other	NA	-0.338095
Bacteria_Bacteroidetes_Bacteroidetes-BD2-2_uncultured-Cytophaga-sp.__	NA	-1.32032
Bacteria_Bacteroidetes_Bacteroidetes-BD2-2_uncultured-prokaryote__	NA	-0.145736
Bacteria_Bacteroidetes_Bacteroidetes-Incertae-Sedis_Order-II_Rhodothermaceae_Rubricoccus	NA	-1.14016
Bacteria_Bacteroidetes_Bacteroidetes-Incertae-Sedis_Order-II_Rhodothermaceae_Rubrivirga	NA	-0.411658
Bacteria_Bacteroidetes_Bacteroidetes-Incertae-Sedis_Order-II_Rhodothermaceae_Salinibacter	NA	-0.530425
Bacteria_Bacteroidetes_Bacteroidetes-Incertae-Sedis_Order-II_Rhodothermaceae_Other	NA	-1.69621
Bacteria_Bacteroidetes_Bacteroidetes-Incertae-Sedis_Order-III_B2706-C7_uncultured-bacterium	NA	-0.434261
Bacteria_Bacteroidetes_Bacteroidetes-Incertae-Sedis_Order-III_BIgi5_Sphingobacteriales-bacterium-BR5	NA	-0.530435
Bacteria_Bacteroidetes_Bacteroidetes-Incertae-Sedis_Order-III_BIgi5_uncultured-bacterium	NA	-0.530435
Bacteria_Bacteroidetes_Bacteroidetes-Incertae-Sedis_Order-III_Unknown-Family_Aliifodinibius	NA	-0.796335
Bacteria_Bacteroidetes_Bacteroidetes-Incertae-Sedis_Order-III_Unknown-Family_Other	NA	-1.97384
Bacteria_Bacteroidetes_Bacteroidetes-Incertae-Sedis_Order-III_uncultured_uncultured-Bacteroidetes-bacterium	NA	-0.626607
Bacteria_Bacteroidetes_Bacteroidetes-Incertae-Sedis_Order-III_uncultured_uncultured-organism	NA	-0.626607
Bacteria_Bacteroidetes_Bacteroidetes-Incertae-Sedis_Order-III_Other_Other	NA	-0.241909
Bacteria_Bacteroidetes_Bacteroidetes-VC2.1-Bac22_uncultured-alpha-proteobacterium__	NA	-0.507822
Bacteria_Bacteroidetes_Bacteroidetes-VC2.1-Bac22_uncultured-sediment-bacterium__	NA	-0.411662
Bacteria_Bacteroidetes_Bacteroidetes-vadinHA17_uncultured-prokaryote__	NA	-0.626604
Bacteria_Bacteroidetes_Bacteroidetes-vadinHA17_uncultured-soil-bacterium__	NA	-0.530433
Bacteria_Bacteroidetes_Bacteroidia_Bacteroidales_Bacteroidaceae_Bacteroides	NA	0.426837
Bacteria_Bacteroidetes_Bacteroidia_Bacteroidales_Bacteroidales-S24-7-group_uncultured-bacterium	NA	-0.626606
Bacteria_Bacteroidetes_Bacteroidia_Bacteroidales_Marinilabiaceae_Anaerophaga	NA	-1.42152
Bacteria_Bacteroidetes_Bacteroidia_Bacteroidales_Marinilabiaceae_Mangroviflexus	NA	-0.434261
Bacteria_Bacteroidetes_Bacteroidia_Bacteroidales_MgMjR-022_uncultured-organism	NA	0.740494
Bacteria_Bacteroidetes_Bacteroidia_Bacteroidales_Porphyromonadaceae_Macellibacteroides	NA	-0.626603
Bacteria_Bacteroidetes_Bacteroidia_Bacteroidales_Porphyromonadaceae_Microbacter	NA	-0.869902
Bacteria_Bacteroidetes_Bacteroidia_Bacteroidales_Porphyromonadaceae_Paludibacter	NA	-0.626603
Bacteria_Bacteroidetes_Bacteroidia_Bacteroidales_Porphyromonadaceae_Parabacteroides	NA	-0.530432
Bacteria_Bacteroidetes_Bacteroidia_Bacteroidales_Porphyromonadaceae_Porphyromonas	NA	-1.32032
Bacteria_Bacteroidetes_Bacteroidia_Bacteroidales_Porphyromonadaceae_Other	NA	-0.796335
Bacteria_Bacteroidetes_Bacteroidia_Bacteroidales_Prevotellaceae_Alloprevotella	NA	-1.74407
Bacteria_Bacteroidetes_Bacteroidia_Bacteroidales_Prevotellaceae_Prevotella	NA	-0.530435
Bacteria_Bacteroidetes_Bacteroidia_Bacteroidales_Prevotellaceae_Prevotella-6	NA	-0.434261
Bacteria_Bacteroidetes_Bacteroidia_Bacteroidales_Prolixibacteraceae_Meniscus	NA	-0.626606
Bacteria_Bacteroidetes_Bacteroidia_Bacteroidales_Prolixibacteraceae_Other	NA	-0.560602
Bacteria_Bacteroidetes_Bacteroidia_Bacteroidales_Rikenellaceae_Alistipes	NA	-0.626606
Bacteria_Bacteroidetes_Bacteroidia_Bacteroidales_Rikenellaceae_Rikenella	NA	-0.626606
Bacteria_Bacteroidetes_Bacteroidia_Bacteroidales_Rikenellaceae_vadinBC27-wastewater-sludge-group	NA	-0.966058
Bacteria_Bacteroidetes_Bacteroidia_Bacteroidales_Rs-E47-termite-group_uncultured-bacterium	NA	-0.405017
Bacteria_Bacteroidetes_Bacteroidia_Bacteroidales_uncultured-Bacteroidetes-bacterium_	NA	0
Bacteria_Bacteroidetes_Bacteroidia_Bacteroidia-Incertae-Sedis_Draconibacteriaceae_Mariniphaga	NA	-0.530432
Bacteria_Bacteroidetes_Bacteroidia_Bacteroidia-Incertae-Sedis_Draconibacteriaceae_uncultured-Bacteroidetes-bacterium	NA	-0.626605
Bacteria_Bacteroidetes_Bacteroidia_Bacteroidia-Incertae-Sedis_Draconibacteriaceae_uncultured-Cytophagales-bacterium	NA	-0.796336
Bacteria_Bacteroidetes_Bacteroidia_Bacteroidia-Incertae-Sedis_Draconibacteriaceae_uncultured-bacterium	NA	-0.411661
Bacteria_Bacteroidetes_Cytophagia_Cytophagales_Cyclobacteriaceae_Echinicola	NA	-0.216914
Bacteria_Bacteroidetes_Cytophagia_Cytophagales_Cyclobacteriaceae_Rhodonellum	NA	-0.796332
Bacteria_Bacteroidetes_Cytophagia_Cytophagales_Cyclobacteriaceae_Other	NA	-0.530434
Bacteria_Bacteroidetes_Cytophagia_Cytophagales_Cytophagaceae_Cytophaga	NA	-0.603985
Bacteria_Bacteroidetes_Cytophagia_Cytophagales_Cytophagaceae_Dyadobacter	NA	-0.70016
Bacteria_Bacteroidetes_Cytophagia_Cytophagales_Cytophagaceae_Flexibacter	NA	-0.640907
Bacteria_Bacteroidetes_Cytophagia_Cytophagales_Cytophagaceae_Leadbetterella	NA	-0.70016
Bacteria_Bacteroidetes_Cytophagia_Cytophagales_Cytophagaceae_Pontibacter	NA	-0.434256
Bacteria_Bacteroidetes_Cytophagia_Cytophagales_Cytophagaceae_Other	NA	0.356997
Bacteria_Bacteroidetes_Cytophagia_Cytophagales_Flammeovirgaceae_Algivirga	NA	-0.530434
Bacteria_Bacteroidetes_Cytophagia_Cytophagales_Flammeovirgaceae_Cesiribacter	NA	-3.13462
Bacteria_Bacteroidetes_Cytophagia_Cytophagales_Flammeovirgaceae_Flammeovirga	NA	-0.626603
Bacteria_Bacteroidetes_Cytophagia_Cytophagales_Flammeovirgaceae_Flammeovirgaceae-bacterium-GY-1	NA	-0.530435
Bacteria_Bacteroidetes_Cytophagia_Cytophagales_Flammeovirgaceae_Imperialibacter	NA	-1.10021
Bacteria_Bacteroidetes_Cytophagia_Cytophagales_Flammeovirgaceae_Luteivirga	NA	-0.530435
Bacteria_Bacteroidetes_Cytophagia_Cytophagales_Flammeovirgaceae_Marivirga	NA	0.0308449
Bacteria_Bacteroidetes_Cytophagia_Cytophagales_Flammeovirgaceae_Nafulsella	NA	-0.704999
Bacteria_Bacteroidetes_Cytophagia_Cytophagales_Flammeovirgaceae_Perexilibacter	NA	-0.626608
Bacteria_Bacteroidetes_Cytophagia_Cytophagales_Flammeovirgaceae_Persicobacter	NA	-0.626609
Bacteria_Bacteroidetes_Cytophagia_Cytophagales_Flammeovirgaceae_Rapidithrix	NA	0.771149
Bacteria_Bacteroidetes_Cytophagia_Cytophagales_Flammeovirgaceae_Roseivirga	NA	0.382371
Bacteria_Bacteroidetes_Cytophagia_Cytophagales_Flammeovirgaceae_Sediminitomix	NA	-0.530435
Bacteria_Bacteroidetes_Cytophagia_Cytophagales_Flammeovirgaceae_uncultured-organism	NA	-0.626606
Bacteria_Bacteroidetes_Cytophagia_Cytophagales_SGUS1108_Ambiguous_taxa	NA	-0.434261
Bacteria_Bacteroidetes_Cytophagia_Cytophagales_Other_Other	NA	0.436383
Bacteria_Bacteroidetes_Flavobacteriia_Flavobacteriales_Blattabacteriaceae_CN77	NA	-0.796334
Bacteria_Bacteroidetes_Flavobacteriia_Flavobacteriales_Cryomorphaceae_Brumimicrobium	NA	-0.62661
Bacteria_Bacteroidetes_Flavobacteriia_Flavobacteriales_Cryomorphaceae_Cryomorpha	NA	-0.511812
Bacteria_Bacteroidetes_Flavobacteriia_Flavobacteriales_Cryomorphaceae_Lishizhenia	NA	-0.626605
Bacteria_Bacteroidetes_Flavobacteriia_Flavobacteriales_Cryomorphaceae_Luteibaculum	NA	-0.287893
Bacteria_Bacteroidetes_Flavobacteriia_Flavobacteriales_Cryomorphaceae_Phaeocystidibacter	NA	-0.113159
Bacteria_Bacteroidetes_Flavobacteriia_Flavobacteriales_Cryomorphaceae_uncultured-bacterium	NA	-0.626607
Bacteria_Bacteroidetes_Flavobacteriia_Flavobacteriales_Flavobacteriaceae_Algibacter	NA	-0.145736
Bacteria_Bacteroidetes_Flavobacteriia_Flavobacteriales_Flavobacteriaceae_Algitalea	NA	-0.796334
Bacteria_Bacteroidetes_Flavobacteriia_Flavobacteriales_Flavobacteriaceae_Arenibacter	NA	-0.338082
Bacteria_Bacteroidetes_Flavobacteriia_Flavobacteriales_Flavobacteriaceae_Aurantiacicella	NA	-0.796335
Bacteria_Bacteroidetes_Flavobacteriia_Flavobacteriales_Flavobacteriaceae_Aureicoccus	NA	-0.530434
Bacteria_Bacteroidetes_Flavobacteriia_Flavobacteriales_Flavobacteriaceae_Aureisphaera	NA	-0.530425
Bacteria_Bacteroidetes_Flavobacteriia_Flavobacteriales_Flavobacteriaceae_Aureitalea	NA	-0.626609
Bacteria_Bacteroidetes_Flavobacteriia_Flavobacteriales_Flavobacteriaceae_Aureivirga	NA	-1.68932
Bacteria_Bacteroidetes_Flavobacteriia_Flavobacteriales_Flavobacteriaceae_Bergeyella	NA	-0.966055
Bacteria_Bacteroidetes_Flavobacteriia_Flavobacteriales_Flavobacteriaceae_Capnocytophaga	NA	-0.626603
Bacteria_Bacteroidetes_Flavobacteriia_Flavobacteriales_Flavobacteriaceae_Cellulophaga	NA	-0.243869
Bacteria_Bacteroidetes_Flavobacteriia_Flavobacteriales_Flavobacteriaceae_Chryseobacterium	NA	-1.84054
Bacteria_Bacteroidetes_Flavobacteriia_Flavobacteriales_Flavobacteriaceae_Citreitalea	NA	-0.966058
Bacteria_Bacteroidetes_Flavobacteriia_Flavobacteriales_Flavobacteriaceae_Cloacibacterium	NA	-0.434261
Bacteria_Bacteroidetes_Flavobacteriia_Flavobacteriales_Flavobacteriaceae_Costertonia	NA	-0.507836
Bacteria_Bacteroidetes_Flavobacteriia_Flavobacteriales_Flavobacteriaceae_Croceitalea	NA	-0.530427
Bacteria_Bacteroidetes_Flavobacteriia_Flavobacteriales_Flavobacteriaceae_Eudoraea	NA	-0.626603
Bacteria_Bacteroidetes_Flavobacteriia_Flavobacteriales_Flavobacteriaceae_Flavicella	NA	-0.530431
Bacteria_Bacteroidetes_Flavobacteriia_Flavobacteriales_Flavobacteriaceae_Flavimarina	NA	-2.42603
Bacteria_Bacteroidetes_Flavobacteriia_Flavobacteriales_Flavobacteriaceae_Flavirhabdus	NA	-0.626604
Bacteria_Bacteroidetes_Flavobacteriia_Flavobacteriales_Flavobacteriaceae_Galbibacter	NA	-0.434258
Bacteria_Bacteroidetes_Flavobacteriia_Flavobacteriales_Flavobacteriaceae_Gelidibacter	NA	-0.626609
Bacteria_Bacteroidetes_Flavobacteriia_Flavobacteriales_Flavobacteriaceae_Hoppeia	NA	-2.8972
Bacteria_Bacteroidetes_Flavobacteriia_Flavobacteriales_Flavobacteriaceae_Hwangdonia	NA	-0.626608
Bacteria_Bacteroidetes_Flavobacteriia_Flavobacteriales_Flavobacteriaceae_Hyunsoonleella	NA	-1.32023
Bacteria_Bacteroidetes_Flavobacteriia_Flavobacteriales_Flavobacteriaceae_Kriegella	NA	-0.626607
Bacteria_Bacteroidetes_Flavobacteriia_Flavobacteriales_Flavobacteriaceae_Leeuwenhoekiella	NA	-0.626603
Bacteria_Bacteroidetes_Flavobacteriia_Flavobacteriales_Flavobacteriaceae_Leptobacterium	NA	-0.603988
Bacteria_Bacteroidetes_Flavobacteriia_Flavobacteriales_Flavobacteriaceae_Mangrovimonas	NA	-0.626609
Bacteria_Bacteroidetes_Flavobacteriia_Flavobacteriales_Flavobacteriaceae_Marixanthomonas	NA	-0.677569
Bacteria_Bacteroidetes_Flavobacteriia_Flavobacteriales_Flavobacteriaceae_Meridianimaribacter	NA	-0.434261
Bacteria_Bacteroidetes_Flavobacteriia_Flavobacteriales_Flavobacteriaceae_Mesonia	NA	-0.700176
Bacteria_Bacteroidetes_Flavobacteriia_Flavobacteriales_Flavobacteriaceae_Moheibacter	NA	-0.530432
Bacteria_Bacteroidetes_Flavobacteriia_Flavobacteriales_Flavobacteriaceae_NS3a-marine-group	NA	-2.06536
Bacteria_Bacteroidetes_Flavobacteriia_Flavobacteriales_Flavobacteriaceae_Neptunitalea	NA	-0.434259
Bacteria_Bacteroidetes_Flavobacteriia_Flavobacteriales_Flavobacteriaceae_Nonlabens	NA	0.0942866
Bacteria_Bacteroidetes_Flavobacteriia_Flavobacteriales_Flavobacteriaceae_Olleya	NA	-1.50453
Bacteria_Bacteroidetes_Flavobacteriia_Flavobacteriales_Flavobacteriaceae_Ornithobacterium	NA	2.1887
Bacteria_Bacteroidetes_Flavobacteriia_Flavobacteriales_Flavobacteriaceae_Pibocella	NA	-0.626636
Bacteria_Bacteroidetes_Flavobacteriia_Flavobacteriales_Flavobacteriaceae_Planktosalinus	NA	-0.947805
Bacteria_Bacteroidetes_Flavobacteriia_Flavobacteriales_Flavobacteriaceae_Polaribacter-1	NA	-0.947575
Bacteria_Bacteroidetes_Flavobacteriia_Flavobacteriales_Flavobacteriaceae_Polaribacter-2	NA	-1.87416
Bacteria_Bacteroidetes_Flavobacteriia_Flavobacteriales_Flavobacteriaceae_Polaribacter-3	NA	-0.434253
Bacteria_Bacteroidetes_Flavobacteriia_Flavobacteriales_Flavobacteriaceae_Psychroserpens	NA	-0.530447
Bacteria_Bacteroidetes_Flavobacteriia_Flavobacteriales_Flavobacteriaceae_Robertkochia	NA	-0.216983
Bacteria_Bacteroidetes_Flavobacteriia_Flavobacteriales_Flavobacteriaceae_Salegentibacter-sp.-PR54-18	NA	-0.626606
Bacteria_Bacteroidetes_Flavobacteriia_Flavobacteriales_Flavobacteriaceae_Salinimicrobium	NA	-1.29729
Bacteria_Bacteroidetes_Flavobacteriia_Flavobacteriales_Flavobacteriaceae_Snuella	NA	-0.626607
Bacteria_Bacteroidetes_Flavobacteriia_Flavobacteriales_Flavobacteriaceae_Spongiiferula	NA	-0.700155
Bacteria_Bacteroidetes_Flavobacteriia_Flavobacteriales_Flavobacteriaceae_Spongiimonas	NA	-0.530432
Bacteria_Bacteroidetes_Flavobacteriia_Flavobacteriales_Flavobacteriaceae_Spongiivirga	NA	-0.530435
Bacteria_Bacteroidetes_Flavobacteriia_Flavobacteriales_Flavobacteriaceae_Subsaxibacter	NA	-0.626609
Bacteria_Bacteroidetes_Flavobacteriia_Flavobacteriales_Flavobacteriaceae_Sufflavibacter	NA	-0.338082
Bacteria_Bacteroidetes_Flavobacteriia_Flavobacteriales_Flavobacteriaceae_Tamlana	NA	-1.14017
Bacteria_Bacteroidetes_Flavobacteriia_Flavobacteriales_Flavobacteriaceae_Vitellibacter	NA	-0.530454
Bacteria_Bacteroidetes_Flavobacteriia_Flavobacteriales_Flavobacteriaceae_Wautersiella-sp.-M1T8B12	NA	-0.626608
Bacteria_Bacteroidetes_Flavobacteriia_Flavobacteriales_Flavobacteriaceae_Weeksella	NA	0
Bacteria_Bacteroidetes_Flavobacteriia_Flavobacteriales_Flavobacteriaceae_Wenyingzhuangia	NA	-0.677561
Bacteria_Bacteroidetes_Flavobacteriia_Flavobacteriales_Flavobacteriaceae_Zobellia	NA	-1.94207
Bacteria_Bacteroidetes_Flavobacteriia_Flavobacteriales_NS7-marine-group_uncultured-Bacteroidetes-bacterium	NA	-0.626605
Bacteria_Bacteroidetes_Flavobacteriia_Flavobacteriales_NS9-marine-group_uncultured-Flavobacteriales-bacterium	NA	-0.626602
Bacteria_Bacteroidetes_Flavobacteriia_Flavobacteriales_NS9-marine-group_uncultured-deep-sea-bacterium	NA	-0.434257
Bacteria_Bacteroidetes_Flavobacteriia_Flavobacteriales_NS9-marine-group_uncultured-organism	NA	0.111179
Bacteria_Bacteroidetes_Flavobacteriia_Flavobacteriales_uncultured-bacterium_	NA	-0.626607
Bacteria_Bacteroidetes_Ika33_uncultured-bacterium__	NA	-1.40719
Bacteria_Bacteroidetes_ML602M-17_marine-metagenome__	NA	0.646764
Bacteria_Bacteroidetes_ML602M-17_Other_Other_Other	NA	1.41784
Bacteria_Bacteroidetes_SB-5_uncultured-Bacteroidetes-bacterium__	NA	1.09382
Bacteria_Bacteroidetes_SB-5_uncultured-prokaryote__	NA	-0.626609
Bacteria_Bacteroidetes_SBXY-6786_uncultured-organism__	NA	-0.434261
Bacteria_Bacteroidetes_Sphingobacteriia_Sphingobacteriales_CMW-169_uncultured-bacterium	NA	0.392587
Bacteria_Bacteroidetes_Sphingobacteriia_Sphingobacteriales_Chitinophagaceae_uncultured	NA	-0.338078
Bacteria_Bacteroidetes_Sphingobacteriia_Sphingobacteriales_E6aC02_uncultured-Bacteroidetes-bacterium	NA	-0.70016
Bacteria_Bacteroidetes_Sphingobacteriia_Sphingobacteriales_E6aC02_uncultured-organism	NA	-0.530435
Bacteria_Bacteroidetes_Sphingobacteriia_Sphingobacteriales_FFCH9454_uncultured-Bacteroidetes-bacterium	NA	-0.626605
Bacteria_Bacteroidetes_Sphingobacteriia_Sphingobacteriales_KD1-131_uncultured-bacterium	NA	-0.530431
Bacteria_Bacteroidetes_Sphingobacteriia_Sphingobacteriales_KD1-131_uncultured-organism	NA	-0.626605
Bacteria_Bacteroidetes_Sphingobacteriia_Sphingobacteriales_KD3-93_Ambiguous_taxa	NA	1.42987
Bacteria_Bacteroidetes_Sphingobacteriia_Sphingobacteriales_KD3-93_uncultured-bacterium	NA	-0.485208
Bacteria_Bacteroidetes_Sphingobacteriia_Sphingobacteriales_Lentimicrobiaceae_Ambiguous_taxa	NA	-0.376241
Bacteria_Bacteroidetes_Sphingobacteriia_Sphingobacteriales_Lentimicrobiaceae_Lentimicrobium	NA	-0.603986
Bacteria_Bacteroidetes_Sphingobacteriia_Sphingobacteriales_Lentimicrobiaceae_bacterium-enrichment-culture-clone-AOM-SR-B3	NA	0.195489
Bacteria_Bacteroidetes_Sphingobacteriia_Sphingobacteriales_Lentimicrobiaceae_uncultured-Cytophagales-bacterium	NA	-0.880621
Bacteria_Bacteroidetes_Sphingobacteriia_Sphingobacteriales_Lentimicrobiaceae_uncultured-prokaryote	NA	-1.14017
Bacteria_Bacteroidetes_Sphingobacteriia_Sphingobacteriales_LiUU-11-161_uncultured-Bacteroidetes-bacterium	NA	-0.796332
Bacteria_Bacteroidetes_Sphingobacteriia_Sphingobacteriales_NS11-12-marine-group_uncultured-Sphingobacteriia-bacterium	NA	-0.626603
Bacteria_Bacteroidetes_Sphingobacteriia_Sphingobacteriales_PHOS-HE51_uncultured-bacterium	NA	-0.0782164
Bacteria_Bacteroidetes_Sphingobacteriia_Sphingobacteriales_ST-12K33_uncultured-Bacteroidetes-bacterium	NA	0
Bacteria_Bacteroidetes_Sphingobacteriia_Sphingobacteriales_ST-12K33_uncultured-bacterium	NA	-0.581386
Bacteria_Bacteroidetes_Sphingobacteriia_Sphingobacteriales_ST-12K33_uncultured-organism	NA	-0.530434
Bacteria_Bacteroidetes_Sphingobacteriia_Sphingobacteriales_ST-12K33_Other	NA	1.05213
Bacteria_Bacteroidetes_Sphingobacteriia_Sphingobacteriales_Saprospiraceae_Aureispira	NA	-0.411657
Bacteria_Bacteroidetes_Sphingobacteriia_Sphingobacteriales_Saprospiraceae_Candidatus-Aquirestis	NA	-0.966057
Bacteria_Bacteroidetes_Sphingobacteriia_Sphingobacteriales_Saprospiraceae_Haliscomenobacter	NA	-0.204719
Bacteria_Bacteroidetes_Sphingobacteriia_Sphingobacteriales_Saprospiraceae_Saprospira	NA	-0.530434
Bacteria_Bacteroidetes_Sphingobacteriia_Sphingobacteriales_Saprospiraceae_uncultured-bacterium	NA	-0.659281
Bacteria_Bacteroidetes_Sphingobacteriia_Sphingobacteriales_Sphingobacteriaceae_Sphingobacterium	NA	0.163485
Bacteria_Bacteroidetes_Sphingobacteriia_Sphingobacteriales_Z4MB62_Other	NA	0.0975256
Bacteria_Bacteroidetes_Sphingobacteriia_Sphingobacteriales_env.OPS-17_Ambiguous_taxa	NA	-0.626607
Bacteria_Bacteroidetes_Sphingobacteriia_Sphingobacteriales_env.OPS-17_Other	NA	-0.530426
Bacteria_Bacteroidetes_Sphingobacteriia_Sphingobacteriales_uncultured_Ambiguous_taxa	NA	-0.626603
Bacteria_Bacteroidetes_Sphingobacteriia_Sphingobacteriales_uncultured_uncultured-Sphingobacteriales-bacterium	NA	-1.50451
Bacteria_Bacteroidetes_Sphingobacteriia_Sphingobacteriales_uncultured_uncultured-deep-sea-bacterium	NA	-0.626606
Bacteria_Bacteroidetes_Sphingobacteriia_Sphingobacteriales_uncultured-bacterium_	NA	-0.530435
Bacteria_Bacteroidetes_WCHB1-32_Ambiguous_taxa__	NA	-0.626609
Bacteria_Bacteroidetes_WCHB1-32_Other_Other_Other	NA	-1.14013
Bacteria_CPR2_uncultured-microorganism___	NA	-0.626608
Bacteria_Candidatus-Berkelbacteria_uncultured-bacterium___	NA	-0.70018
Bacteria_Chlamydiae_Chlamydiae_Chlamydiales_Simkaniaceae_Other	NA	-0.626609
Bacteria_Chlamydiae_LD1-PA32_uncultured-bacterium__	NA	-0.626603
Bacteria_Chlorobi_Chlorobia_Chlorobiales_Chlorobiaceae_uncultured	NA	-1.04143
Bacteria_Chlorobi_Chlorobia_Chlorobiales_OC31_uncultured-bacterium	NA	-0.626606
Bacteria_Chlorobi_Chlorobia_Chlorobiales_OPB56_uncultured-Chlorobi-bacterium	NA	0.461588
Bacteria_Chlorobi_Chlorobia_Chlorobiales_SJA-28_uncultured-bacterium	NA	-0.530434
Bacteria_Chloroflexi_1-20_uncultured-bacterium__	NA	-0.947807
Bacteria_Chloroflexi_Anaerolineae_Anaerolineales_Anaerolineaceae_Longilinea	NA	-0.796333
Bacteria_Chloroflexi_Ardenticatenia_Ardenticatenales_Ambiguous_taxa_	NA	-0.773699
Bacteria_Chloroflexi_Ardenticatenia_Ardenticatenales_uncultured-Chloroflexi-bacterium_	NA	-0.507819
Bacteria_Chloroflexi_Ardenticatenia_Ardenticatenales_uncultured-bacterium_	NA	-0.334257
Bacteria_Chloroflexi_Ardenticatenia_Ardenticatenales_Other_Other	NA	-0.211748
Bacteria_Chloroflexi_Ardenticatenia_uncultured_Ambiguous_taxa_	NA	-0.132397
Bacteria_Chloroflexi_Ardenticatenia_uncultured_uncultured-Chloroflexi-bacterium_	NA	-0.0219205
Bacteria_Chloroflexi_Ardenticatenia_uncultured_uncultured-sediment-bacterium_	NA	-2.27236
Bacteria_Chloroflexi_Chloroflexia_Chloroflexales_Roseiflexaceae_Roseiflexus	NA	-0.966051
Bacteria_Chloroflexi_Dehalococcoidia_FS117-23B-02_uncultured-bacterium_	NA	-0.530432
Bacteria_Chloroflexi_Dehalococcoidia_FW22_uncultured-bacterium_	NA	0.677444
Bacteria_Chloroflexi_Dehalococcoidia_FW22_Other_Other	NA	-0.241908
Bacteria_Chloroflexi_Dehalococcoidia_GIF3_uncultured-organism_	NA	-0.626614
Bacteria_Chloroflexi_Dehalococcoidia_GIF9_uncultured-bacterium_	NA	-0.626608
Bacteria_Chloroflexi_Dehalococcoidia_MSBL5_Ambiguous_taxa_	NA	-0.315488
Bacteria_Chloroflexi_Dehalococcoidia_MSBL5_Other_Other	NA	-1.03103
Bacteria_Chloroflexi_Dehalococcoidia_Napoli-4B-65_uncultured-bacterium_	NA	-0.700162
Bacteria_Chloroflexi_Dehalococcoidia_Napoli-4B-65_Other_Other	NA	-0.626604
Bacteria_Chloroflexi_Dehalococcoidia_Sh765B-AG-111_uncultured-bacterium_	NA	-0.626641
Bacteria_Chloroflexi_Dehalococcoidia_Sh765B-AG-111_Other_Other	NA	-0.338083
Bacteria_Chloroflexi_Dehalococcoidia_vadinBA26_Other_Other	NA	-0.338094
Bacteria_Chloroflexi_JG30-KF-CM66_Ambiguous_taxa__	NA	-0.626609
Bacteria_Chloroflexi_KD4-96_uncultured-bacterium__	NA	-0.700201
Bacteria_Chloroflexi_KD4-96_uncultured-soil-bacterium__	NA	-0.434252
Bacteria_Chloroflexi_KZNMV-5-B42_uncultured-bacterium__	NA	-0.530433
Bacteria_Chloroflexi_Ktedonobacteria_Ktedonobacterales_Ktedonobacteraceae_uncultured	NA	-0.626608
Bacteria_Chloroflexi_S085_uncultured-deep-sea-bacterium__	NA	-0.626598
Bacteria_Chloroflexi_S085_Other_Other_Other	NA	-0.626599
Bacteria_Chloroflexi_SAR202-clade_marine-metagenome__	NA	-0.626608
Bacteria_Chloroflexi_SAR202-clade_uncultured-Chloroflexi-bacterium__	NA	-0.00749009
Bacteria_Chloroflexi_SAR202-clade_uncultured-Crater-Lake-bacterium-CL500-10__	NA	-0.530431
Bacteria_Chloroflexi_SAR202-clade_uncultured-deep-sea-bacterium__	NA	-1.12575
Bacteria_Chloroflexi_SBR2076_uncultured-bacterium__	NA	-0.560361
Bacteria_Chloroflexi_SHA-26_uncultured-bacterium__	NA	-0.626605
Bacteria_Chloroflexi_SJA-15_Ambiguous_taxa__	NA	-0.530435
Bacteria_Chloroflexi_SJA-15_uncultured-bacterium__	NA	-0.3868
Bacteria_Chloroflexi_SJA-68_uncultured-bacterium__	NA	-0.626609
Bacteria_Chloroflexi_SJA-68_Other_Other_Other	NA	-0.626607
Bacteria_Chloroflexi_TK10_uncultured-bacterium__	NA	0.24059
Bacteria_Chloroflexi_TK10_uncultured-gamma-proteobacterium__	NA	-0.869883
Bacteria_Chloroflexi_TK10_Other_Other_Other	NA	-0.114504
Bacteria_Chloroflexi_uncultured_uncultured-bacterium__	NA	-0.626605
Bacteria_Chloroflexi_uncultured_Other_Other_Other	NA	-0.530437
Bacteria_Chloroflexi_Other_Other_Other_Other	NA	-0.530431
Bacteria_Cloacimonetes_LK-44f_uncultured-organism__	NA	0.172474
Bacteria_Cloacimonetes_MSBL8_Ambiguous_taxa__	NA	-0.70017
Bacteria_Cloacimonetes_MSBL8_bacterium-enrichment-culture-clone-E23__	NA	-0.96606
Bacteria_Cloacimonetes_MSBL8_Other_Other_Other	NA	-1.54766
Bacteria_Cloacimonetes_NK-L14_uncultured-bacterium__	NA	-0.773709
Bacteria_Cloacimonetes_NK-L14_Other_Other_Other	NA	-0.603984
Bacteria_Cloacimonetes_W27_bacterium-enrichment-culture-clone-E31_A__	NA	-0.796335
Bacteria_Cloacimonetes_Other_Other_Other_Other	NA	-3.54089
Bacteria_Cyanobacteria_Other_Other_Other_Other	NA	-0.796327
Bacteria_Deferribacteres_Deferribacteres_Deferribacterales_Deferribacteraceae_Geovibrio	NA	-0.626607
Bacteria_Deferribacteres_Deferribacteres_Deferribacterales_Deferribacteraceae_uncultured	NA	-1.75408
Bacteria_Deinococcus-Thermus_Deinococci_KD3-62_uncultured-bacterium_	NA	0.0526058
Bacteria_Deinococcus-Thermus_Deinococci_Thermales_Thermaceae_Other	NA	-1.42239
Bacteria_Elusimicrobia_Elusimicrobia_Lineage-I_Unknown-Family_Candidatus-Endomicrobium	NA	-0.217063
Bacteria_Elusimicrobia_Elusimicrobia_Lineage-IIb_uncultured-bacterium_	NA	-0.116471
Bacteria_Elusimicrobia_Elusimicrobia_Lineage-IIb_Other_Other	NA	-0.0826495
Bacteria_Elusimicrobia_Elusimicrobia_Lineage-IIc_uncultured-bacterium_	NA	-0.117539
Bacteria_Elusimicrobia_Elusimicrobia_Lineage-IIc_Other_Other	NA	-0.626609
Bacteria_Elusimicrobia_Elusimicrobia_Lineage-IV_uncultured-bacterium_	NA	-0.195413
Bacteria_Elusimicrobia_Elusimicrobia_MD2894-B20_uncultured-bacterium_	NA	-0.646791
Bacteria_Elusimicrobia_Elusimicrobia_MVP-88_Other_Other	NA	-1.14017
Bacteria_Elusimicrobia_Elusimicrobia_Other_Other_Other	NA	-0.434258
Bacteria_FBP_uncultured-bacterium___	NA	-0.869886
Bacteria_FL0428B-PF49_uncultured-bacterium___	NA	-0.338097
Bacteria_FL0428B-PF49_Other_Other_Other_Other	NA	-0.626609
Bacteria_Fibrobacteres_Chitinivibrionia_Chitinivibrionales_Chitinivibrionaceae_possible-genus-03	NA	-0.117061
Bacteria_Fibrobacteres_Chitinivibrionia_possible-order-07_uncultured-Desulfobulbus-sp._	NA	0.158918
Bacteria_Fibrobacteres_Chitinivibrionia_uncultured_uncultured-bacterium_	NA	-1.14017
Bacteria_Fibrobacteres_Fibrobacteria_Fibrobacterales_09D2Z48_Other	NA	-0.338084
Bacteria_Fibrobacteres_Fibrobacteria_Fibrobacterales_B122_uncultured-bacterium	NA	-0.338084
Bacteria_Fibrobacteres_Fibrobacteria_Fibrobacterales_FD035_Ambiguous_taxa	NA	-0.626608
Bacteria_Fibrobacteres_Fibrobacteria_Fibrobacterales_FD035_uncultured-organism	NA	-0.626608
Bacteria_Fibrobacteres_Fibrobacteria_Fibrobacterales_FD035_Other	NA	-0.796345
Bacteria_Fibrobacteres_Fibrobacteria_Fibrobacterales_Fibrobacteraceae_possible-genus-04	NA	0.790409
Bacteria_Fibrobacteres_Fibrobacteria_Fibrobacterales_Fibrobacteraceae_Other	NA	-0.796336
Bacteria_Fibrobacteres_Fibrobacteria_Fibrobacterales_MAT-CR-H6-H10_Other	NA	-0.626607
Bacteria_Fibrobacteres_Fibrobacteria_Fibrobacterales_SBXY-748_uncultured-organism	NA	-0.626606
Bacteria_Fibrobacteres_Fibrobacteria_Fibrobacterales_SBYZ-1017_uncultured-organism	NA	-0.530435
Bacteria_Fibrobacteres_Fibrobacteria_Fibrobacterales_possible-family-01_bacterium-enrichment-culture-clone-BBMC-4	NA	-0.434261
Bacteria_Fibrobacteres_Fibrobacteria_Fibrobacterales_possible-family-01_uncultured-soil-bacterium	NA	-0.00639693
Bacteria_Fibrobacteres_Fibrobacteria_Fibrobacterales_possible-family-02_uncultured-Chitinivibrionia-bacterium	NA	0.824982
Bacteria_Fibrobacteres_Fibrobacteria_Fibrobacterales_possible-family-02_uncultured-Fibrobacteres-bacterium	NA	-0.507811
Bacteria_Fibrobacteres_Fibrobacteria_Fibrobacterales_possible-family-02_Other	NA	2.12871
Bacteria_Firmicutes_Bacilli_Bacillales_Ambiguous_taxa_Ambiguous_taxa	NA	-0.626607
Bacteria_Firmicutes_Bacilli_Bacillales_Bacillaceae_Halobacillus	NA	-0.626605
Bacteria_Firmicutes_Bacilli_Bacillales_Bacillaceae_Marinococcus	NA	-0.626603
Bacteria_Firmicutes_Bacilli_Bacillales_Bacillaceae_Pontibacillus	NA	-0.626605
Bacteria_Firmicutes_Bacilli_Bacillales_Bacillaceae_Pseudogracilibacillus	NA	-0.434256
Bacteria_Firmicutes_Bacilli_Bacillales_Bacillaceae_Virgibacillus	NA	-0.626602
Bacteria_Firmicutes_Bacilli_Bacillales_Bacillaceae_uncultured	NA	-0.626605
Bacteria_Firmicutes_Bacilli_Bacillales_Bacillaceae_Other	NA	-0.241935
Bacteria_Firmicutes_Bacilli_Bacillales_Paenibacillaceae_Cohnella	NA	-0.626605
Bacteria_Firmicutes_Bacilli_Bacillales_Paenibacillaceae_Paenibacillus	NA	-0.626598
Bacteria_Firmicutes_Bacilli_Bacillales_Planococcaceae_Kurthia	NA	-0.626599
Bacteria_Firmicutes_Bacilli_Bacillales_Planococcaceae_Lysinibacillus	NA	-0.626593
Bacteria_Firmicutes_Bacilli_Bacillales_Planococcaceae_Planomicrobium	NA	-0.626603
Bacteria_Firmicutes_Bacilli_Bacillales_Planococcaceae_Solibacillus	NA	-0.626607
Bacteria_Firmicutes_Bacilli_Bacillales_Staphylococcaceae_Salinicoccus	NA	-0.530426
Bacteria_Firmicutes_Bacilli_Lactobacillales_Aerococcaceae_Eremococcus	NA	-0.626601
Bacteria_Firmicutes_Bacilli_Lactobacillales_Aerococcaceae_Facklamia	NA	-0.434246
Bacteria_Firmicutes_Bacilli_Lactobacillales_Aerococcaceae_Other	NA	0.765397
Bacteria_Firmicutes_Bacilli_Lactobacillales_Carnobacteriaceae_Alloiococcus	NA	-0.530426
Bacteria_Firmicutes_Bacilli_Lactobacillales_Carnobacteriaceae_Carnobacterium	NA	-0.796335
Bacteria_Firmicutes_Bacilli_Lactobacillales_Carnobacteriaceae_Trichococcus	NA	-0.626593
Bacteria_Firmicutes_Bacilli_Lactobacillales_Carnobacteriaceae_Other	NA	-0.626607
Bacteria_Firmicutes_Bacilli_Lactobacillales_Lactobacillaceae_Lactobacillus	NA	-0.626595
Bacteria_Firmicutes_Bacilli_Lactobacillales_Streptococcaceae_Lactococcus	NA	-0.626609
Bacteria_Firmicutes_Bacilli_Lactobacillales_Streptococcaceae_Other	NA	-0.626598
Bacteria_Firmicutes_Clostridia_Clostridiales_Caldicoprobacteraceae_Caldicoprobacter	NA	-1.32018
Bacteria_Firmicutes_Clostridia_Clostridiales_Clostridiaceae-1_Clostridium-sensu-stricto-7	NA	-0.626605
Bacteria_Firmicutes_Clostridia_Clostridiales_Clostridiaceae-1_Sarcina	NA	0.16131
Bacteria_Firmicutes_Clostridia_Clostridiales_Clostridiaceae-1_Other	NA	-0.700203
Bacteria_Firmicutes_Clostridia_Clostridiales_Clostridiaceae-2_Alkaliphilus	NA	-0.700154
Bacteria_Firmicutes_Clostridia_Clostridiales_Clostridiaceae-2_Other	NA	-0.626609
Bacteria_Firmicutes_Clostridia_Clostridiales_Clostridiaceae-3_Clostridiisalibacter	NA	-0.626608
Bacteria_Firmicutes_Clostridia_Clostridiales_Clostridiaceae-3_Other	NA	-0.626604
Bacteria_Firmicutes_Clostridia_Clostridiales_Clostridiaceae-4_Caminicella	NA	-0.626599
Bacteria_Firmicutes_Clostridia_Clostridiales_Clostridiaceae-4_Clostridium-sensu-stricto	NA	-0.626594
Bacteria_Firmicutes_Clostridia_Clostridiales_Clostridiaceae-4_Salimesophilobacter	NA	-0.507834
Bacteria_Firmicutes_Clostridia_Clostridiales_Clostridiaceae-4_Other	NA	-0.626608
Bacteria_Firmicutes_Clostridia_Clostridiales_Clostridiales-vadinBB60-group_Other	NA	-0.530432
Bacteria_Firmicutes_Clostridia_Clostridiales_Defluviitaleaceae_Defluviitalea	NA	-0.96606
Bacteria_Firmicutes_Clostridia_Clostridiales_Family-XI_Anaerococcus	NA	-2.01718
Bacteria_Firmicutes_Clostridia_Clostridiales_Family-XI_Ezakiella	NA	0.399801
Bacteria_Firmicutes_Clostridia_Clostridiales_Family-XI_Gottschalkia	NA	-0.796333
Bacteria_Firmicutes_Clostridia_Clostridiales_Family-XI_Helcococcus	NA	-0.871178
Bacteria_Firmicutes_Clostridia_Clostridiales_Family-XI_Peptoniphilus	NA	-0.338081
Bacteria_Firmicutes_Clostridia_Clostridiales_Family-XII_Guggenheimella	NA	-0.700157
Bacteria_Firmicutes_Clostridia_Clostridiales_Family-XII_Other	NA	0
Bacteria_Firmicutes_Clostridia_Clostridiales_Family-XIII_Family-XIII-UCG-002	NA	-0.796335
Bacteria_Firmicutes_Clostridia_Clostridiales_Family-XIII_uncultured	NA	-0.434289
Bacteria_Firmicutes_Clostridia_Clostridiales_Family-XIII_Other	NA	-0.626608
Bacteria_Firmicutes_Clostridia_Clostridiales_Family-XIV_uncultured	NA	-0.626609
Bacteria_Firmicutes_Clostridia_Clostridiales_Gracilibacteraceae_uncultured	NA	-0.43426
Bacteria_Firmicutes_Clostridia_Clostridiales_Kazan-2B-17_Ambiguous_taxa	NA	-0.626602
Bacteria_Firmicutes_Clostridia_Clostridiales_Kazan-2B-17_Other	NA	-0.626604
Bacteria_Firmicutes_Clostridia_Clostridiales_Lachnospiraceae_Anaerostipes	NA	-0.96606
Bacteria_Firmicutes_Clostridia_Clostridiales_Lachnospiraceae_Blautia	NA	-0.626604
Bacteria_Firmicutes_Clostridia_Clostridiales_Lachnospiraceae_Cellulosilyticum	NA	-0.626608
Bacteria_Firmicutes_Clostridia_Clostridiales_Lachnospiraceae_Coprococcus-1	NA	-0.603983
Bacteria_Firmicutes_Clostridia_Clostridiales_Lachnospiraceae_Epulopiscium	NA	-1.31739
Bacteria_Firmicutes_Clostridia_Clostridiales_Lachnospiraceae_Lachnoclostridium	NA	-2.03991
Bacteria_Firmicutes_Clostridia_Clostridiales_Lachnospiraceae_Lachnospira	NA	-1.50453
Bacteria_Firmicutes_Clostridia_Clostridiales_Lachnospiraceae_Lachnospiraceae-FCS020-group	NA	-2.52268
Bacteria_Firmicutes_Clostridia_Clostridiales_Lachnospiraceae_Lachnospiraceae-NC2004-group	NA	-0.947577
Bacteria_Firmicutes_Clostridia_Clostridiales_Lachnospiraceae_Lachnospiraceae-UCG-008	NA	-2.75893
Bacteria_Firmicutes_Clostridia_Clostridiales_Lachnospiraceae_Mobilitalea	NA	-1.50453
Bacteria_Firmicutes_Clostridia_Clostridiales_Lachnospiraceae_Natranaerovirga	NA	-0.626595
Bacteria_Firmicutes_Clostridia_Clostridiales_Lachnospiraceae_Roseburia	NA	0
Bacteria_Firmicutes_Clostridia_Clostridiales_Lachnospiraceae_[Eubacterium]-hallii-group	NA	-0.43426
Bacteria_Firmicutes_Clostridia_Clostridiales_Lachnospiraceae_[Eubacterium]-rectale-group	NA	-0.337377
Bacteria_Firmicutes_Clostridia_Clostridiales_Lachnospiraceae_[Ruminococcus]-torques-group	NA	-2.9473
Bacteria_Firmicutes_Clostridia_Clostridiales_P.-palm-C-A-51_Ambiguous_taxa	NA	-0.60402
Bacteria_Firmicutes_Clostridia_Clostridiales_P.-palm-C-A-51_Other	NA	-0.626605
Bacteria_Firmicutes_Clostridia_Clostridiales_Peptococcaceae_Desulfitibacter	NA	-0.626607
Bacteria_Firmicutes_Clostridia_Clostridiales_Peptococcaceae_Desulfosporosinus	NA	-0.626604
Bacteria_Firmicutes_Clostridia_Clostridiales_Peptococcaceae_uncultured	NA	-1.01895
Bacteria_Firmicutes_Clostridia_Clostridiales_Peptostreptococcaceae_Intestinibacter	NA	0.404634
Bacteria_Firmicutes_Clostridia_Clostridiales_Peptostreptococcaceae_Paraclostridium	NA	-1.14009
Bacteria_Firmicutes_Clostridia_Clostridiales_Peptostreptococcaceae_Peptoclostridium	NA	-1.54306
Bacteria_Firmicutes_Clostridia_Clostridiales_Peptostreptococcaceae_Romboutsia	NA	-0.843627
Bacteria_Firmicutes_Clostridia_Clostridiales_Peptostreptococcaceae_Sporacetigenium	NA	-0.626597
Bacteria_Firmicutes_Clostridia_Clostridiales_Peptostreptococcaceae_Tepidibacter	NA	-0.53047
Bacteria_Firmicutes_Clostridia_Clostridiales_Peptostreptococcaceae_uncultured	NA	-0.626608
Bacteria_Firmicutes_Clostridia_Clostridiales_Peptostreptococcaceae_Other	NA	-0.626647
Bacteria_Firmicutes_Clostridia_Clostridiales_Ruminococcaceae_Anaerobacterium	NA	-0.6266
Bacteria_Firmicutes_Clostridia_Clostridiales_Ruminococcaceae_Anaerotruncus	NA	0
Bacteria_Firmicutes_Clostridia_Clostridiales_Ruminococcaceae_Ercella	NA	-0.626609
Bacteria_Firmicutes_Clostridia_Clostridiales_Ruminococcaceae_Faecalibacterium	NA	-0.626598
Bacteria_Firmicutes_Clostridia_Clostridiales_Ruminococcaceae_Fastidiosipila	NA	-2.48231
Bacteria_Firmicutes_Clostridia_Clostridiales_Ruminococcaceae_Pseudobacteroides	NA	-0.33809
Bacteria_Firmicutes_Clostridia_Clostridiales_Ruminococcaceae_Ruminiclostridium-9	NA	-1.32032
Bacteria_Firmicutes_Clostridia_Clostridiales_Ruminococcaceae_Ruminococcaceae-NK4A214-group	NA	-0.626599
Bacteria_Firmicutes_Clostridia_Clostridiales_Ruminococcaceae_Ruminococcaceae-UCG-012	NA	1.17217
Bacteria_Firmicutes_Clostridia_Clostridiales_Ruminococcaceae_Ruminococcaceae-UCG-014	NA	-0.626606
Bacteria_Firmicutes_Clostridia_Clostridiales_Syntrophomonadaceae_Syntrophomonas	NA	-0.626608
Bacteria_Firmicutes_Clostridia_Halanaerobiales_Halanaerobiaceae_Halanaerobium	NA	-0.626607
Bacteria_Firmicutes_Clostridia_Halanaerobiales_Halobacteroidaceae_Other	NA	-0.626604
Bacteria_Firmicutes_Clostridia_Halanaerobiales_ODP1230B8.23_Ambiguous_taxa	NA	-0.626605
Bacteria_Firmicutes_Clostridia_Halanaerobiales_ODP1230B8.23_uncultured-organism	NA	-0.934251
Bacteria_Firmicutes_Clostridia_Thermoanaerobacterales_Thermoanaerobacteraceae_Gelria	NA	-0.604025
Bacteria_Firmicutes_Clostridia_Other_Other_Other	NA	-0.869902
Bacteria_Firmicutes_Erysipelotrichia_Erysipelotrichales_Erysipelotrichaceae_Turicibacter	NA	-0.626602
Bacteria_Firmicutes_Erysipelotrichia_Erysipelotrichales_Erysipelotrichaceae_uncultured	NA	-0.626608
Bacteria_Firmicutes_Negativicutes_Selenomonadales_Veillonellaceae_Veillonella	NA	-0.626595
Bacteria_Fusobacteria_Fusobacteriia_Fusobacteriales_Fusobacteriaceae_Cetobacterium	NA	-0.626602
Bacteria_Fusobacteria_Fusobacteriia_Fusobacteriales_Fusobacteriaceae_Psychrilyobacter	NA	-0.966048
Bacteria_Fusobacteria_Fusobacteriia_Fusobacteriales_Fusobacteriaceae_Other	NA	-0.869915
Bacteria_Fusobacteria_Fusobacteriia_Fusobacteriales_Hados.Sed.Eubac.3_uncultured-bacterium	NA	-1.73587
Bacteria_Fusobacteria_Fusobacteriia_Fusobacteriales_Other_Other	NA	-1.1401
Bacteria_Gemmatimonadetes_AKAU4049_uncultured-bacterium__	NA	-0.626611
Bacteria_Gemmatimonadetes_BD2-11-terrestrial-group_bacterium-YC-LK-LKJ11__	NA	-0.626607
Bacteria_Gemmatimonadetes_Gemmatimonadetes_Gemmatimonadales_Gemmatimonadaceae_Gemmatimonas	NA	-2.76255
Bacteria_Gemmatimonadetes_Gemmatimonadetes_Gemmatimonadales_Gemmatimonadaceae_Gemmatirosa	NA	-0.626603
Bacteria_Gemmatimonadetes_Gemmatimonadetes_Gemmatimonadales_Gemmatimonadaceae_Other	NA	-0.31546
Bacteria_Gemmatimonadetes_Longimicrobia_Longimicrobiales_Longimicrobiaceae_Other	NA	-0.626608
Bacteria_Gemmatimonadetes_MD2902-B12_uncultured-microorganism__	NA	-1.82764
Bacteria_Gemmatimonadetes_MD2902-B12_Other_Other_Other	NA	-0.796331
Bacteria_Gemmatimonadetes_S0134-terrestrial-group_uncultured-Gemmatimonadetes-bacterium__	NA	-0.604026
Bacteria_Gemmatimonadetes_S0134-terrestrial-group_Other_Other_Other	NA	-0.626606
Bacteria_Gemmatimonadetes_Other_Other_Other_Other	NA	-0.241912
Bacteria_Gracilibacteria_Ambiguous_taxa___	NA	-0.626607
Bacteria_Gracilibacteria_Other_Other_Other_Other	NA	-0.966086
Bacteria_Hydrogenedentes_Ambiguous_taxa___	NA	-0.700158
Bacteria_Hydrogenedentes_uncultured-organism___	NA	-0.581397
Bacteria_Ignavibacteriae_Ignavibacteria_Ignavibacteriales_BSV26_Ambiguous_taxa	NA	-0.530432
Bacteria_Ignavibacteriae_Ignavibacteria_Ignavibacteriales_BSV26_uncultured-Ignavibacteriales-bacterium	NA	-0.70019
Bacteria_Ignavibacteriae_Ignavibacteria_Ignavibacteriales_PHOS-HE36_uncultured-bacterium	NA	-0.117494
Bacteria_KSB3-(Modulibacteria)_uncultured-microorganism___	NA	-0.626607
Bacteria_KSB3-(Modulibacteria)_Other_Other_Other_Other	NA	-0.815882
Bacteria_LCP-89_saltmarsh-clone-LCP-89___	NA	-0.626608
Bacteria_LCP-89_uncultured-organism___	NA	-0.626609
Bacteria_LCP-89_Other_Other_Other_Other	NA	-0.530466
Bacteria_Latescibacteria_Ambiguous_taxa___	NA	-1.32025
Bacteria_Latescibacteria_uncultured-Bacteroidetes-bacterium___	NA	-0.434283
Bacteria_Latescibacteria_uncultured-Latescibacteria-bacterium___	NA	-0.947756
Bacteria_Latescibacteria_uncultured-actinobacterium___	NA	-0.530435
Bacteria_Latescibacteria_uncultured-deep-sea-bacterium___	NA	-0.626608
Bacteria_Lentisphaerae_Lentisphaeria_Victivallales_Arctic95B-14_uncultured-bacterium	NA	-0.626606
Bacteria_Lentisphaerae_Lentisphaeria_Victivallales_BD2-3_Other	NA	-0.747526
Bacteria_Lentisphaerae_Oligosphaeria_Oligosphaerales_MVP-94_uncultured-organism	NA	-0.530435
Bacteria_Lentisphaerae_Oligosphaeria_P.palmC41_Other_Other	NA	-0.626607
Bacteria_Lentisphaerae_Oligosphaeria_SS1-B-02-17_uncultured-bacterium_	NA	-0.434295
Bacteria_Lentisphaerae_Oligosphaeria_SS1-B-02-17_uncultured-organism_	NA	-0.53045
Bacteria_Lentisphaerae_Oligosphaeria_SS1-B-02-17_Other_Other	NA	-0.626607
Bacteria_MD2896-B216_uncultured-bacterium___	NA	-0.796332
Bacteria_Marinimicrobia-(SAR406-clade)_marine-metagenome___	NA	-0.626609
Bacteria_Marinimicrobia-(SAR406-clade)_uncultured-Deferribacteres-bacterium___	NA	-0.626609
Bacteria_Microgenomates_Other_Other_Other_Other	NA	-0.626608
Bacteria_Nitrospinae_Belgica2005-10-ZG-3_uncultured-bacterium__	NA	-0.485219
Bacteria_Nitrospinae_Belgica2005-10-ZG-3_Other_Other_Other	NA	-0.773747
Bacteria_Nitrospinae_MD2898-B26_uncultured-bacterium__	NA	-0.0476332
Bacteria_Nitrospinae_MD2898-B26_uncultured-delta-proteobacterium__	NA	-1.17739
Bacteria_Nitrospinae_MD2898-B26_uncultured-microorganism__	NA	-0.626604
Bacteria_Nitrospinae_MD2898-B26_uncultured-organism__	NA	-0.796335
Bacteria_Nitrospinae_MD2898-B26_Other_Other_Other	NA	-0.530434
Bacteria_Nitrospinae_Nitrospinia_Nitrospinales_Nitrospinaceae_Nitrospina	NA	-0.626603
Bacteria_Nitrospirae_Nitrospira_Nitrospirales_Nitrospiraceae_Leptospirillum	NA	-1.12797
Bacteria_Nitrospirae_Nitrospira_Nitrospirales_Nitrospiraceae_Thermodesulfovibrio	NA	-0.241907
Bacteria_Nitrospirae_Nitrospira_Nitrospirales_Nitrospiraceae_Other	NA	-0.626609
Bacteria_Omnitrophica_bacterium-enrichment-culture___	NA	0.779323
Bacteria_Omnitrophica_uncultured-Omnitrophica-bacterium___	NA	-0.79633
Bacteria_Omnitrophica_uncultured-Verrucomicrobia-bacterium___	NA	-0.626609
Bacteria_PAUC34f_Ambiguous_taxa___	NA	-0.640381
Bacteria_PAUC34f_uncultured-Deferribacteres-bacterium___	NA	-0.916671
Bacteria_Parcubacteria_Other_Other_Other_Other	NA	-0.626605
Bacteria_Peregrinibacteria_uncultured-Clostridium-sp.___	NA	-0.626608
Bacteria_Planctomycetes_BD7-11_Ambiguous_taxa__	NA	-0.530429
Bacteria_Planctomycetes_BD7-11_uncultured-bacterium__	NA	-0.191526
Bacteria_Planctomycetes_MBMPE71_uncultured-bacterium__	NA	-0.626606
Bacteria_Planctomycetes_OM190_uncultured-Planctomycetales-bacterium__	NA	-0.530434
Bacteria_Planctomycetes_OM190_uncultured-microorganism__	NA	-0.626606
Bacteria_Planctomycetes_Phycisphaerae_062DZ93-hypersaline-microbial-mat-group_uncultured-organism_	NA	-0.755418
Bacteria_Planctomycetes_Phycisphaerae_CCM11a_uncultured-Planctomycetales-bacterium_	NA	-0.581399
Bacteria_Planctomycetes_Phycisphaerae_CCM11a_uncultured-planctomycete_	NA	-0.530436
Bacteria_Planctomycetes_Phycisphaerae_KCLunmb-38-53_uncultured-bacterium_	NA	0.0603453
Bacteria_Planctomycetes_Phycisphaerae_KCLunmb-38-53_uncultured-organism_	NA	-1.22395
Bacteria_Planctomycetes_Phycisphaerae_ML-A-10_uncultured-bacterium_	NA	-0.796333
Bacteria_Planctomycetes_Phycisphaerae_MSB-3A7-sediment-group_Other_Other	NA	-1.7214
Bacteria_Planctomycetes_Phycisphaerae_MSBL9_Ambiguous_taxa_	NA	0.159722
Bacteria_Planctomycetes_Phycisphaerae_MSBL9_uncultured-deep-sea-bacterium_	NA	-0.700158
Bacteria_Planctomycetes_Phycisphaerae_Phycisphaerales_08D2Z94-hypersaline-microbial-mat-group_Other	NA	-0.626609
Bacteria_Planctomycetes_Phycisphaerae_Phycisphaerales_AKAU3564-sediment-group_uncultured-bacterium	NA	-0.796332
Bacteria_Planctomycetes_Phycisphaerae_Phycisphaerales_AKAU3564-sediment-group_uncultured-organism	NA	-0.626607
Bacteria_Planctomycetes_Phycisphaerae_Phycisphaerales_AKAU3564-sediment-group_Other	NA	-1.32032
Bacteria_Planctomycetes_Phycisphaerae_Phycisphaerales_ODP1230B30.02-sediment-group_Other	NA	-0.626607
Bacteria_Planctomycetes_Phycisphaerae_Phycisphaerales_Phycisphaeraceae_CL500-3	NA	-0.626605
Bacteria_Planctomycetes_Phycisphaerae_Phycisphaerales_Phycisphaeraceae_JL-ETNP-F27	NA	-0.626605
Bacteria_Planctomycetes_Phycisphaerae_Phycisphaerales_Phycisphaeraceae_Phycisphaera	NA	-0.626609
Bacteria_Planctomycetes_Phycisphaerae_Phycisphaerales_Phycisphaeraceae_Other	NA	-0.530447
Bacteria_Planctomycetes_Phycisphaerae_Phycisphaerales_SBYZ-984_uncultured-bacterium	NA	-0.626609
Bacteria_Planctomycetes_Phycisphaerae_Pla1-lineage_uncultured-bacterium_	NA	-0.626606
Bacteria_Planctomycetes_Phycisphaerae_Pla1-lineage_uncultured-organism_	NA	0.0525879
Bacteria_Planctomycetes_Phycisphaerae_Pla1-lineage_Other_Other	NA	-0.530434
Bacteria_Planctomycetes_Phycisphaerae_S-70_uncultured-bacterium_	NA	-0.796334
Bacteria_Planctomycetes_Phycisphaerae_SHA-43_uncultured-bacterium_	NA	-0.838551
Bacteria_Planctomycetes_Phycisphaerae_SHA-43_uncultured-organism_	NA	-0.0520103
Bacteria_Planctomycetes_Phycisphaerae_SHA-43_Other_Other	NA	-1.36377
Bacteria_Planctomycetes_Pla3-lineage_Ambiguous_taxa__	NA	-1.10245
Bacteria_Planctomycetes_Pla3-lineage_uncultured-organism__	NA	-0.39053
Bacteria_Planctomycetes_Pla3-lineage_uncultured-planctomycete__	NA	-0.838352
Bacteria_Planctomycetes_Pla4-lineage_Ambiguous_taxa__	NA	-0.626605
Bacteria_Planctomycetes_Pla4-lineage_uncultured-organism__	NA	-0.530433
Bacteria_Planctomycetes_Pla4-lineage_uncultured-soil-bacterium-PBS-114__	NA	-0.626607
Bacteria_Planctomycetes_Planctomycetacia_Brocadiales_Brocadiaceae_Candidatus-Scalindua	NA	-1.10184
Bacteria_Planctomycetes_Planctomycetacia_Planctomycetales_Planctomycetaceae_Bythopirellula	NA	-1.36164
Bacteria_Planctomycetes_Planctomycetacia_Planctomycetales_Planctomycetaceae_Candidatus-Anammoximicrobium	NA	-0.626605
Bacteria_Planctomycetes_Other_Other_Other_Other	NA	-0.796332
Bacteria_Proteobacteria_AEGEAN-245_uncultured-bacterium__	NA	-0.241936
Bacteria_Proteobacteria_AEGEAN-245_Other_Other_Other	NA	-0.297127
Bacteria_Proteobacteria_ARKDMS-49_uncultured-gamma-proteobacterium__	NA	-0.869931
Bacteria_Proteobacteria_ARKDMS-49_Other_Other_Other	NA	-0.626606
Bacteria_Proteobacteria_ARKICE-90_uncultured-Jannaschia-sp.__	NA	-1.04399
Bacteria_Proteobacteria_ARKICE-90_uncultured-organism__	NA	-0.434279
Bacteria_Proteobacteria_Alphaproteobacteria_4-Org1-14_uncultured-alpha-proteobacterium_	NA	-0.626601
Bacteria_Proteobacteria_Alphaproteobacteria_Alphaproteobacteria-Incertae-Sedis_uncultured_Ambiguous_taxa	NA	0.329417
Bacteria_Proteobacteria_Alphaproteobacteria_Alphaproteobacteria-Incertae-Sedis_uncultured_uncultured-alpha-proteobacterium	NA	0.0517457
Bacteria_Proteobacteria_Alphaproteobacteria_Caulobacterales_Caulobacteraceae_Amorphus	NA	-0.626608
Bacteria_Proteobacteria_Alphaproteobacteria_Caulobacterales_Caulobacteraceae_Asticcacaulis	NA	-0.434261
Bacteria_Proteobacteria_Alphaproteobacteria_Caulobacterales_Caulobacteraceae_Caulobacter	NA	-0.626609
Bacteria_Proteobacteria_Alphaproteobacteria_Caulobacterales_Caulobacteraceae_Other	NA	-0.50783
Bacteria_Proteobacteria_Alphaproteobacteria_Caulobacterales_Hyphomonadaceae_uncultured-bacterium	NA	-0.626608
Bacteria_Proteobacteria_Alphaproteobacteria_E6aD10_uncultured-bacterium_	NA	-0.530432
Bacteria_Proteobacteria_Alphaproteobacteria_E6aD10_Other_Other	NA	-0.75547
Bacteria_Proteobacteria_Alphaproteobacteria_Kordiimonadales_Other_Other	NA	-2.03282
Bacteria_Proteobacteria_Alphaproteobacteria_OTU048-Xeno_Other_Other	NA	-0.6266
Bacteria_Proteobacteria_Alphaproteobacteria_Parvularculales_Parvularculaceae_Ambiguous_taxa	NA	0.228602
Bacteria_Proteobacteria_Alphaproteobacteria_Parvularculales_Parvularculaceae_uncultured-Phaeobacter-sp.	NA	0.569785
Bacteria_Proteobacteria_Alphaproteobacteria_Parvularculales_Parvularculaceae_uncultured-marine-microorganism	NA	-0.626609
Bacteria_Proteobacteria_Alphaproteobacteria_Rhizobiales_Ambiguous_taxa_	NA	-0.626602
Bacteria_Proteobacteria_Alphaproteobacteria_Rhizobiales_Ambiguous_taxa_uncultured-bacterium	NA	-0.626609
Bacteria_Proteobacteria_Alphaproteobacteria_Rhizobiales_Ambiguous_taxa_Other	NA	-0.626608
Bacteria_Proteobacteria_Alphaproteobacteria_Rhizobiales_Aurantimonadaceae_Aurantimonas	NA	-0.626604
Bacteria_Proteobacteria_Alphaproteobacteria_Rhizobiales_Aurantimonadaceae_Aureimonas	NA	-0.241912
Bacteria_Proteobacteria_Alphaproteobacteria_Rhizobiales_Beijerinckiaceae_uncultured	NA	-0.434281
Bacteria_Proteobacteria_Alphaproteobacteria_Rhizobiales_Beijerinckiaceae_Other	NA	-0.53046
Bacteria_Proteobacteria_Alphaproteobacteria_Rhizobiales_Bradyrhizobiaceae_Afipia	NA	-0.530435
Bacteria_Proteobacteria_Alphaproteobacteria_Rhizobiales_Bradyrhizobiaceae_Bosea	NA	0
Bacteria_Proteobacteria_Alphaproteobacteria_Rhizobiales_Bradyrhizobiaceae_Nitrobacter	NA	-0.145736
Bacteria_Proteobacteria_Alphaproteobacteria_Rhizobiales_Bradyrhizobiaceae_Rhodoblastus	NA	-0.530435
Bacteria_Proteobacteria_Alphaproteobacteria_Rhizobiales_Bradyrhizobiaceae_uncultured	NA	-0.79633
Bacteria_Proteobacteria_Alphaproteobacteria_Rhizobiales_Bradyrhizobiaceae_Other	NA	-0.241912
Bacteria_Proteobacteria_Alphaproteobacteria_Rhizobiales_Brucellaceae_Brucella	NA	-1.13205
Bacteria_Proteobacteria_Alphaproteobacteria_Rhizobiales_Brucellaceae_Mycoplana	NA	-0.434271
Bacteria_Proteobacteria_Alphaproteobacteria_Rhizobiales_Brucellaceae_Other	NA	-0.966091
Bacteria_Proteobacteria_Alphaproteobacteria_Rhizobiales_C2U_uncultured-bacterium	NA	-0.241918
Bacteria_Proteobacteria_Alphaproteobacteria_Rhizobiales_DUNssu044_Other	NA	-1.40826
Bacteria_Proteobacteria_Alphaproteobacteria_Rhizobiales_FukuN57_Ambiguous_taxa	NA	-0.530435
Bacteria_Proteobacteria_Alphaproteobacteria_Rhizobiales_FukuN57_uncultured-bacterium	NA	-0.626607
Bacteria_Proteobacteria_Alphaproteobacteria_Rhizobiales_Hyphomicrobiaceae_Ambiguous_taxa	NA	-0.338086
Bacteria_Proteobacteria_Alphaproteobacteria_Rhizobiales_Hyphomicrobiaceae_Maritalea	NA	0.354651
Bacteria_Proteobacteria_Alphaproteobacteria_Rhizobiales_Hyphomicrobiaceae_Pelagibacterium	NA	-0.315487
Bacteria_Proteobacteria_Alphaproteobacteria_Rhizobiales_Hyphomicrobiaceae_Prosthecomicrobium	NA	-0.626609
Bacteria_Proteobacteria_Alphaproteobacteria_Rhizobiales_JG34-KF-361_Ambiguous_taxa	NA	-0.338086
Bacteria_Proteobacteria_Alphaproteobacteria_Rhizobiales_JG34-KF-361_uncultured-bacterium	NA	-0.338084
Bacteria_Proteobacteria_Alphaproteobacteria_Rhizobiales_KF-JG30-B3_Ambiguous_taxa	NA	-0.626603
Bacteria_Proteobacteria_Alphaproteobacteria_Rhizobiales_MNG7_uncultured-bacterium	NA	-0.530434
Bacteria_Proteobacteria_Alphaproteobacteria_Rhizobiales_Methylobacteriaceae_Meganema	NA	-0.626608
Bacteria_Proteobacteria_Alphaproteobacteria_Rhizobiales_Methylobacteriaceae_Methylobacterium	NA	-0.979191
Bacteria_Proteobacteria_Alphaproteobacteria_Rhizobiales_Methylobacteriaceae_Microvirga	NA	-1.04954
Bacteria_Proteobacteria_Alphaproteobacteria_Rhizobiales_Methylobacteriaceae_uncultured	NA	-0.434255
Bacteria_Proteobacteria_Alphaproteobacteria_Rhizobiales_Methylobacteriaceae_Other	NA	-0.796321
Bacteria_Proteobacteria_Alphaproteobacteria_Rhizobiales_Methylocystaceae_Pleomorphomonas	NA	-0.530435
Bacteria_Proteobacteria_Alphaproteobacteria_Rhizobiales_OCS116-clade_uncultured-Rhizobiales-bacterium	NA	-0.796334
Bacteria_Proteobacteria_Alphaproteobacteria_Rhizobiales_OCS116-clade_uncultured-alpha-proteobacterium	NA	-0.796332
Bacteria_Proteobacteria_Alphaproteobacteria_Rhizobiales_OCS116-clade_uncultured-organism	NA	-0.626609
Bacteria_Proteobacteria_Alphaproteobacteria_Rhizobiales_Phyllobacteriaceae_Ambiguous_taxa	NA	-0.19395
Bacteria_Proteobacteria_Alphaproteobacteria_Rhizobiales_Phyllobacteriaceae_Ahrensia	NA	-0.796334
Bacteria_Proteobacteria_Alphaproteobacteria_Rhizobiales_Phyllobacteriaceae_Aliihoeflea	NA	-0.700163
Bacteria_Proteobacteria_Alphaproteobacteria_Rhizobiales_Phyllobacteriaceae_Aquamicrobium	NA	-0.338081
Bacteria_Proteobacteria_Alphaproteobacteria_Rhizobiales_Phyllobacteriaceae_Nitratireductor	NA	-0.869883
Bacteria_Proteobacteria_Alphaproteobacteria_Rhizobiales_Phyllobacteriaceae_Pseudaminobacter	NA	-0.626608
Bacteria_Proteobacteria_Alphaproteobacteria_Rhizobiales_Phyllobacteriaceae_Thermovum	NA	-0.626609
Bacteria_Proteobacteria_Alphaproteobacteria_Rhizobiales_Phyllobacteriaceae_uncultured-alpha-proteobacterium	NA	-0.626605
Bacteria_Proteobacteria_Alphaproteobacteria_Rhizobiales_Rhizobiaceae_Ambiguous_taxa	NA	-0.796354
Bacteria_Proteobacteria_Alphaproteobacteria_Rhizobiales_Rhizobiaceae_Kaistia	NA	-0.530434
Bacteria_Proteobacteria_Alphaproteobacteria_Rhizobiales_Rhizobiales-Incertae-Sedis_Agaricicola	NA	-0.530435
Bacteria_Proteobacteria_Alphaproteobacteria_Rhizobiales_Rhizobiales-Incertae-Sedis_Bauldia	NA	-0.677543
Bacteria_Proteobacteria_Alphaproteobacteria_Rhizobiales_Rhizobiales-Incertae-Sedis_Nordella	NA	-0.530432
Bacteria_Proteobacteria_Alphaproteobacteria_Rhizobiales_Rhizobiales-Incertae-Sedis_Phreatobacter	NA	-0.626607
Bacteria_Proteobacteria_Alphaproteobacteria_Rhizobiales_Rhizobiales-Incertae-Sedis_Pyruvatibacter	NA	-0.626605
Bacteria_Proteobacteria_Alphaproteobacteria_Rhizobiales_Rhizobiales-Incertae-Sedis_Rhizomicrobium	NA	-0.626606
Bacteria_Proteobacteria_Alphaproteobacteria_Rhizobiales_Rhodobiaceae_Parvibaculum	NA	-2.49827
Bacteria_Proteobacteria_Alphaproteobacteria_Rhizobiales_Rhodobiaceae_Tepidamorphus	NA	-1.28716
Bacteria_Proteobacteria_Alphaproteobacteria_Rhizobiales_Xanthobacteraceae_Pseudolabrys	NA	-0.530428
Bacteria_Proteobacteria_Alphaproteobacteria_Rhizobiales_Xanthobacteraceae_Variibacter	NA	-0.796377
Bacteria_Proteobacteria_Alphaproteobacteria_Rhizobiales_Xanthobacteraceae_uncultured-bacterium	NA	-0.338104
Bacteria_Proteobacteria_Alphaproteobacteria_Rhizobiales_uncultured_Ambiguous_taxa	NA	-0.773757
Bacteria_Proteobacteria_Alphaproteobacteria_Rhizobiales_uncultured_Mesorhizobium-sp.-YJ06	NA	-0.796358
Bacteria_Proteobacteria_Alphaproteobacteria_Rhizobiales_uncultured_Saccharina-japonica	NA	-0.530435
Bacteria_Proteobacteria_Alphaproteobacteria_Rhizobiales_uncultured_uncultured-organism	NA	0.588573
Bacteria_Proteobacteria_Alphaproteobacteria_Rhizobiales_uncultured_Other	NA	-0.984444
Bacteria_Proteobacteria_Alphaproteobacteria_Rhizobiales_uncultured-bacterium_	NA	-0.338085
Bacteria_Proteobacteria_Alphaproteobacteria_Rhodobacterales_Rhodobacteraceae_Aestuariivita	NA	-2.37739
Bacteria_Proteobacteria_Alphaproteobacteria_Rhodobacterales_Rhodobacteraceae_Albidovulum	NA	-0.966074
Bacteria_Proteobacteria_Alphaproteobacteria_Rhodobacterales_Rhodobacteraceae_Albimonas	NA	-0.411662
Bacteria_Proteobacteria_Alphaproteobacteria_Rhodobacterales_Rhodobacteraceae_Albirhodobacter	NA	-1.74562
Bacteria_Proteobacteria_Alphaproteobacteria_Rhodobacterales_Rhodobacteraceae_Aliiroseovarius	NA	-0.411656
Bacteria_Proteobacteria_Alphaproteobacteria_Rhodobacterales_Rhodobacteraceae_Amaricoccus	NA	-0.434283
Bacteria_Proteobacteria_Alphaproteobacteria_Rhodobacterales_Rhodobacteraceae_Antarctobacter	NA	-1.14017
Bacteria_Proteobacteria_Alphaproteobacteria_Rhodobacterales_Rhodobacteraceae_Ascidiaceihabitans	NA	-0.507837
Bacteria_Proteobacteria_Alphaproteobacteria_Rhodobacterales_Rhodobacteraceae_Boseongicola	NA	-0.626609
Bacteria_Proteobacteria_Alphaproteobacteria_Rhodobacterales_Rhodobacteraceae_Breoghania	NA	-0.604014
Bacteria_Proteobacteria_Alphaproteobacteria_Rhodobacterales_Rhodobacteraceae_Cereibacter	NA	-0.530435
Bacteria_Proteobacteria_Alphaproteobacteria_Rhodobacterales_Rhodobacteraceae_Citreimonas	NA	-0.530435
Bacteria_Proteobacteria_Alphaproteobacteria_Rhodobacterales_Rhodobacteraceae_Confluentimicrobium	NA	-2.28007
Bacteria_Proteobacteria_Alphaproteobacteria_Rhodobacterales_Rhodobacteraceae_Cribrihabitans	NA	-0.979743
Bacteria_Proteobacteria_Alphaproteobacteria_Rhodobacterales_Rhodobacteraceae_Defluviimonas	NA	-0.86991
Bacteria_Proteobacteria_Alphaproteobacteria_Rhodobacterales_Rhodobacteraceae_Dinoroseobacter	NA	-0.0606724
Bacteria_Proteobacteria_Alphaproteobacteria_Rhodobacterales_Rhodobacteraceae_Epibacterium	NA	-1.54006
Bacteria_Proteobacteria_Alphaproteobacteria_Rhodobacterales_Rhodobacteraceae_Haematobacter	NA	-0.773729
Bacteria_Proteobacteria_Alphaproteobacteria_Rhodobacterales_Rhodobacteraceae_Hasllibacter	NA	-1.34229
Bacteria_Proteobacteria_Alphaproteobacteria_Rhodobacterales_Rhodobacteraceae_Hwanghaeicola	NA	-1.14017
Bacteria_Proteobacteria_Alphaproteobacteria_Rhodobacterales_Rhodobacteraceae_Jannaschia-sp.-KYW137	NA	-0.626627
Bacteria_Proteobacteria_Alphaproteobacteria_Rhodobacterales_Rhodobacteraceae_Jhaorihella	NA	-0.411635
Bacteria_Proteobacteria_Alphaproteobacteria_Rhodobacterales_Rhodobacteraceae_Leisingera	NA	-0.30634
Bacteria_Proteobacteria_Alphaproteobacteria_Rhodobacterales_Rhodobacteraceae_Lentibacter	NA	-0.241932
Bacteria_Proteobacteria_Alphaproteobacteria_Rhodobacterales_Rhodobacteraceae_Litorisediminicola	NA	-0.338086
Bacteria_Proteobacteria_Alphaproteobacteria_Rhodobacterales_Rhodobacteraceae_Lutimaribacter	NA	-2.46085
Bacteria_Proteobacteria_Alphaproteobacteria_Rhodobacterales_Rhodobacteraceae_Maribius	NA	-0.626609
Bacteria_Proteobacteria_Alphaproteobacteria_Rhodobacterales_Rhodobacteraceae_Marinosulfonomonas	NA	-0.869886
Bacteria_Proteobacteria_Alphaproteobacteria_Rhodobacterales_Rhodobacteraceae_Octadecabacter	NA	-0.338078
Bacteria_Proteobacteria_Alphaproteobacteria_Rhodobacterales_Rhodobacteraceae_Palleronia	NA	-0.867843
Bacteria_Proteobacteria_Alphaproteobacteria_Rhodobacterales_Rhodobacteraceae_Pannonibacter	NA	-0.386768
Bacteria_Proteobacteria_Alphaproteobacteria_Rhodobacterales_Rhodobacteraceae_Pelagimonas	NA	-1.22401
Bacteria_Proteobacteria_Alphaproteobacteria_Rhodobacterales_Rhodobacteraceae_Planktotalea	NA	-0.996842
Bacteria_Proteobacteria_Alphaproteobacteria_Rhodobacterales_Rhodobacteraceae_Ponticoccus	NA	1.58551
Bacteria_Proteobacteria_Alphaproteobacteria_Rhodobacterales_Rhodobacteraceae_Pontivivens	NA	-1.49444
Bacteria_Proteobacteria_Alphaproteobacteria_Rhodobacterales_Rhodobacteraceae_Poseidonocella	NA	-0.604013
Bacteria_Proteobacteria_Alphaproteobacteria_Rhodobacterales_Rhodobacteraceae_Primorskyibacter	NA	-0.626609
Bacteria_Proteobacteria_Alphaproteobacteria_Rhodobacterales_Rhodobacteraceae_Puniceibacterium	NA	-0.530435
Bacteria_Proteobacteria_Alphaproteobacteria_Rhodobacterales_Rhodobacteraceae_Roseibacterium	NA	-1.20263
Bacteria_Proteobacteria_Alphaproteobacteria_Rhodobacterales_Rhodobacteraceae_Roseibium	NA	-1.86637
Bacteria_Proteobacteria_Alphaproteobacteria_Rhodobacterales_Rhodobacteraceae_Roseobacter-clade-CHAB-I-5-lineage	NA	-0.677574
Bacteria_Proteobacteria_Alphaproteobacteria_Rhodobacterales_Rhodobacteraceae_Roseovarius-sp.-HMF2302	NA	-0.507834
Bacteria_Proteobacteria_Alphaproteobacteria_Rhodobacterales_Rhodobacteraceae_Rubellimicrobium	NA	-0.626605
Bacteria_Proteobacteria_Alphaproteobacteria_Rhodobacterales_Rhodobacteraceae_Rubrimonas	NA	-0.38154
Bacteria_Proteobacteria_Alphaproteobacteria_Rhodobacterales_Rhodobacteraceae_Salinihabitans	NA	0.549353
Bacteria_Proteobacteria_Alphaproteobacteria_Rhodobacterales_Rhodobacteraceae_Seohaeicola	NA	-0.796335
Bacteria_Proteobacteria_Alphaproteobacteria_Rhodobacterales_Rhodobacteraceae_Stappia	NA	-0.615334
Bacteria_Proteobacteria_Alphaproteobacteria_Rhodobacterales_Rhodobacteraceae_Tabrizicola	NA	-0.507806
Bacteria_Proteobacteria_Alphaproteobacteria_Rhodobacterales_Rhodobacteraceae_Vadicella	NA	-0.581371
Bacteria_Proteobacteria_Alphaproteobacteria_Rhodobacterales_Rhodobacteraceae_Wenxinia	NA	-1.308
Bacteria_Proteobacteria_Alphaproteobacteria_Rhodobacterales_Rhodobacteraceae_Youngimonas	NA	-0.70016
Bacteria_Proteobacteria_Alphaproteobacteria_Rhodobacterales_Rhodobacteraceae_alpha-proteobacterium-MGP-80	NA	-0.626608
Bacteria_Proteobacteria_Alphaproteobacteria_Rhodobacterales_Rhodobacteraceae_mucus-bacterium-80	NA	-0.796335
Bacteria_Proteobacteria_Alphaproteobacteria_Rhodobacterales_Rhodobacteraceae_uncultured-alpha-proteobacterium	NA	-0.796335
Bacteria_Proteobacteria_Alphaproteobacteria_Rhodobacterales_Rhodobacteraceae_uncultured-marine-bacterium	NA	-0.530458
Bacteria_Proteobacteria_Alphaproteobacteria_Rhodospirillales_AT-s3-44_uncultured-alpha-proteobacterium	NA	-1.63933
Bacteria_Proteobacteria_Alphaproteobacteria_Rhodospirillales_AT-s3-44_uncultured-bacterium	NA	-0.434274
Bacteria_Proteobacteria_Alphaproteobacteria_Rhodospirillales_AT-s3-44_Other	NA	0.739412
Bacteria_Proteobacteria_Alphaproteobacteria_Rhodospirillales_Acetobacteraceae_Acidiphilium	NA	-0.411636
Bacteria_Proteobacteria_Alphaproteobacteria_Rhodospirillales_Acetobacteraceae_Acidocella	NA	-0.241934
Bacteria_Proteobacteria_Alphaproteobacteria_Rhodospirillales_Acetobacteraceae_Craurococcus	NA	-0.966059
Bacteria_Proteobacteria_Alphaproteobacteria_Rhodospirillales_Acetobacteraceae_Rhodovastum	NA	-0.626595
Bacteria_Proteobacteria_Alphaproteobacteria_Rhodospirillales_Acetobacteraceae_uncultured	NA	-0.53045
Bacteria_Proteobacteria_Alphaproteobacteria_Rhodospirillales_Acetobacteraceae_Other	NA	-0.700156
Bacteria_Proteobacteria_Alphaproteobacteria_Rhodospirillales_DA111_uncultured-Rhodospirillales-bacterium	NA	-0.626603
Bacteria_Proteobacteria_Alphaproteobacteria_Rhodospirillales_DA111_Other	NA	-0.626606
Bacteria_Proteobacteria_Alphaproteobacteria_Rhodospirillales_I-10_uncultured-bacterium	NA	-0.984627
Bacteria_Proteobacteria_Alphaproteobacteria_Rhodospirillales_JG37-AG-20_Ambiguous_taxa	NA	-0.626607
Bacteria_Proteobacteria_Alphaproteobacteria_Rhodospirillales_KCM-B-15_Ambiguous_taxa	NA	-0.241916
Bacteria_Proteobacteria_Alphaproteobacteria_Rhodospirillales_KCM-B-15_uncultured-bacterium	NA	-0.626619
Bacteria_Proteobacteria_Alphaproteobacteria_Rhodospirillales_KCM-B-60_Ambiguous_taxa	NA	-0.626605
Bacteria_Proteobacteria_Alphaproteobacteria_Rhodospirillales_KCM-B-60_Other	NA	-0.228819
Bacteria_Proteobacteria_Alphaproteobacteria_Rhodospirillales_MSB-1E8_Other	NA	-0.626602
Bacteria_Proteobacteria_Alphaproteobacteria_Rhodospirillales_Rhodospirillaceae_Aestuariispira	NA	0.720716
Bacteria_Proteobacteria_Alphaproteobacteria_Rhodospirillales_Rhodospirillaceae_Azospirillum	NA	1.48191
Bacteria_Proteobacteria_Alphaproteobacteria_Rhodospirillales_Rhodospirillaceae_Caenispirillum	NA	-0.70016
Bacteria_Proteobacteria_Alphaproteobacteria_Rhodospirillales_Rhodospirillaceae_Dongia	NA	-2.0777
Bacteria_Proteobacteria_Alphaproteobacteria_Rhodospirillales_Rhodospirillaceae_Ferrovibrio	NA	-0.626608
Bacteria_Proteobacteria_Alphaproteobacteria_Rhodospirillales_Rhodospirillaceae_Haematospirillum	NA	-0.626592
Bacteria_Proteobacteria_Alphaproteobacteria_Rhodospirillales_Rhodospirillaceae_Insolitispirillum	NA	-0.53043
Bacteria_Proteobacteria_Alphaproteobacteria_Rhodospirillales_Rhodospirillaceae_Marispirillum	NA	0.237924
Bacteria_Proteobacteria_Alphaproteobacteria_Rhodospirillales_Rhodospirillaceae_Nisaea	NA	-0.46098
Bacteria_Proteobacteria_Alphaproteobacteria_Rhodospirillales_Rhodospirillaceae_Pararhodospirillum	NA	-0.145737
Bacteria_Proteobacteria_Alphaproteobacteria_Rhodospirillales_Rhodospirillaceae_Rhodovibrio	NA	-0.626609
Bacteria_Proteobacteria_Alphaproteobacteria_Rhodospirillales_Rhodospirillaceae_Roseospira	NA	-1.22415
Bacteria_Proteobacteria_Alphaproteobacteria_Rhodospirillales_Rhodospirillaceae_Telmatospirillum	NA	-1.04399
Bacteria_Proteobacteria_Alphaproteobacteria_Rhodospirillales_Rhodospirillaceae_Thalassobaculum	NA	-0.434258
Bacteria_Proteobacteria_Alphaproteobacteria_Rhodospirillales_Rhodospirillaceae_Tistlia	NA	-1.12687
Bacteria_Proteobacteria_Alphaproteobacteria_Rhodospirillales_Rhodospirillaceae_Tistrella	NA	-0.96606
Bacteria_Proteobacteria_Alphaproteobacteria_Rhodospirillales_Rhodospirillales-Incertae-Sedis_Geminicoccus	NA	-0.434261
Bacteria_Proteobacteria_Alphaproteobacteria_Rickettsiales_Anaplasmataceae_Candidatus-Xenohaliotis	NA	-0.626608
Bacteria_Proteobacteria_Alphaproteobacteria_Rickettsiales_Anaplasmataceae_Neorickettsia	NA	-0.626602
Bacteria_Proteobacteria_Alphaproteobacteria_Rickettsiales_Anaplasmataceae_uncultured	NA	-0.79633
Bacteria_Proteobacteria_Alphaproteobacteria_Rickettsiales_Holosporaceae_uncultured	NA	-0.241931
Bacteria_Proteobacteria_Alphaproteobacteria_Rickettsiales_Holosporaceae_uncultured-bacterium	NA	-0.626606
Bacteria_Proteobacteria_Alphaproteobacteria_Rickettsiales_LWSR-14_Ambiguous_taxa	NA	-0.530435
Bacteria_Proteobacteria_Alphaproteobacteria_Rickettsiales_LWSR-14_uncultured-bacterium	NA	-2.0081
Bacteria_Proteobacteria_Alphaproteobacteria_Rickettsiales_LWSR-14_Other	NA	0.539687
Bacteria_Proteobacteria_Alphaproteobacteria_Rickettsiales_MD3-55_Other	NA	0.401463
Bacteria_Proteobacteria_Alphaproteobacteria_Rickettsiales_RB446_uncultured-bacterium	NA	-0.225183
Bacteria_Proteobacteria_Alphaproteobacteria_Rickettsiales_Rickettsiaceae_Rickettsia	NA	-0.530431
Bacteria_Proteobacteria_Alphaproteobacteria_Rickettsiales_Rickettsiaceae_uncultured-bacterium	NA	-0.434261
Bacteria_Proteobacteria_Alphaproteobacteria_Rickettsiales_Rickettsiaceae_Other	NA	-0.626605
Bacteria_Proteobacteria_Alphaproteobacteria_Rickettsiales_Rickettsiales-Incertae-Sedis_Candidatus-Captivus	NA	-0.935162
Bacteria_Proteobacteria_Alphaproteobacteria_Rickettsiales_Rickettsiales-Incertae-Sedis_Candidatus-Defluviella	NA	0.550069
Bacteria_Proteobacteria_Alphaproteobacteria_Rickettsiales_Rickettsiales-Incertae-Sedis_Candidatus-Hepatincola	NA	-1.67155
Bacteria_Proteobacteria_Alphaproteobacteria_Rickettsiales_Rickettsiales-Incertae-Sedis_Candidatus-Lariskella	NA	-0.145743
Bacteria_Proteobacteria_Alphaproteobacteria_Rickettsiales_Rickettsiales-Incertae-Sedis_Candidatus-Midichloria	NA	-0.434261
Bacteria_Proteobacteria_Alphaproteobacteria_Rickettsiales_Rickettsiales-Incertae-Sedis_Candidatus-Odyssella	NA	-0.530424
Bacteria_Proteobacteria_Alphaproteobacteria_Rickettsiales_Rickettsiales-Incertae-Sedis_uncultured	NA	0.458391
Bacteria_Proteobacteria_Alphaproteobacteria_Rickettsiales_S25-593_Ambiguous_taxa	NA	-0.626597
Bacteria_Proteobacteria_Alphaproteobacteria_Rickettsiales_S25-593_uncultured-bacterium	NA	-0.626623
Bacteria_Proteobacteria_Alphaproteobacteria_Rickettsiales_SAR116-clade_uncultured-alpha-proteobacterium	NA	-0.626604
Bacteria_Proteobacteria_Alphaproteobacteria_Rickettsiales_SHWN-night2_Other	NA	-0.626605
Bacteria_Proteobacteria_Alphaproteobacteria_Rickettsiales_SM2D12_Ambiguous_taxa	NA	-0.530433
Bacteria_Proteobacteria_Alphaproteobacteria_Rickettsiales_SM2D12_uncultured-alpha-proteobacterium	NA	0.918271
Bacteria_Proteobacteria_Alphaproteobacteria_Rickettsiales_T9d_Ambiguous_taxa	NA	-0.241926
Bacteria_Proteobacteria_Alphaproteobacteria_Rickettsiales_T9d_Other	NA	-0.603986
Bacteria_Proteobacteria_Alphaproteobacteria_Rickettsiales_TK34_uncultured-bacterium	NA	-0.338116
Bacteria_Proteobacteria_Alphaproteobacteria_Rickettsiales_TK34_Other	NA	-0.626596
Bacteria_Proteobacteria_Alphaproteobacteria_Rickettsiales_[Caedibacter]-caryophilus-group_Other	NA	-1.10933
Bacteria_Proteobacteria_Alphaproteobacteria_Rickettsiales_uncultured_uncultured-bacterium	NA	-0.338086
Bacteria_Proteobacteria_Alphaproteobacteria_Rickettsiales_uncultured_Other	NA	0.949897
Bacteria_Proteobacteria_Alphaproteobacteria_S26-47_uncultured-alpha-proteobacterium_	NA	-0.626608
Bacteria_Proteobacteria_Alphaproteobacteria_S26-47_uncultured-bacterium_	NA	1.14288
Bacteria_Proteobacteria_Alphaproteobacteria_S26-47_Other_Other	NA	-1.30152
Bacteria_Proteobacteria_Alphaproteobacteria_SAR11-clade_Ambiguous_taxa_Other	NA	-0.626599
Bacteria_Proteobacteria_Alphaproteobacteria_SAR11-clade_Surface-1_uncultured-marine-bacterium	NA	-0.626642
Bacteria_Proteobacteria_Alphaproteobacteria_SAR11-clade_Surface-2_uncultured-bacterium	NA	-0.626603
Bacteria_Proteobacteria_Alphaproteobacteria_SAR11-clade_Surface-2_Other	NA	-0.626613
Bacteria_Proteobacteria_Alphaproteobacteria_SAR11-clade_Surface-4_Ambiguous_taxa	NA	-0.626595
Bacteria_Proteobacteria_Alphaproteobacteria_SAR11-clade_Surface-4_Other	NA	-0.530428
Bacteria_Proteobacteria_Alphaproteobacteria_SAR11-clade_uncultured-bacterium_	NA	-0.626597
Bacteria_Proteobacteria_Alphaproteobacteria_Sphingomonadales_7B-8_uncultured-bacterium	NA	-0.145733
Bacteria_Proteobacteria_Alphaproteobacteria_Sphingomonadales_7B-8_Other	NA	-0.338085
Bacteria_Proteobacteria_Alphaproteobacteria_Sphingomonadales_AKYG937_Sphingosinicella-sp.-YJ22	NA	-0.530435
Bacteria_Proteobacteria_Alphaproteobacteria_Sphingomonadales_Ellin6055_Ambiguous_taxa	NA	-0.241907
Bacteria_Proteobacteria_Alphaproteobacteria_Sphingomonadales_Ellin6055_uncultured-bacterium	NA	-1.49842
Bacteria_Proteobacteria_Alphaproteobacteria_Sphingomonadales_Ellin6055_Other	NA	-1.40835
Bacteria_Proteobacteria_Alphaproteobacteria_Sphingomonadales_Erythrobacteraceae_Porphyrobacter	NA	-0.796335
Bacteria_Proteobacteria_Alphaproteobacteria_Sphingomonadales_JG34-KF-161_Ambiguous_taxa	NA	-0.530434
Bacteria_Proteobacteria_Alphaproteobacteria_Sphingomonadales_JG34-KF-161_uncultured-bacterium	NA	-0.796335
Bacteria_Proteobacteria_Alphaproteobacteria_Sphingomonadales_JG34-KF-161_Other	NA	-3.12687
Bacteria_Proteobacteria_Alphaproteobacteria_Sphingomonadales_Kiloniellaceae_Kiloniella	NA	-0.434261
Bacteria_Proteobacteria_Alphaproteobacteria_Sphingomonadales_SD04E11_uncultured-bacterium	NA	-0.145737
Bacteria_Proteobacteria_Alphaproteobacteria_Sphingomonadales_SWB04_unidentified-marine-bacterioplankton	NA	1.30317
Bacteria_Proteobacteria_Alphaproteobacteria_Sphingomonadales_SWB04_Other	NA	-0.626605
Bacteria_Proteobacteria_Alphaproteobacteria_Sphingomonadales_Sphingomonadaceae_Ambiguous_taxa	NA	-0.530435
Bacteria_Proteobacteria_Alphaproteobacteria_Sphingomonadales_Sphingomonadaceae_Blastomonas	NA	-1.25971
Bacteria_Proteobacteria_Alphaproteobacteria_Sphingomonadales_Sphingomonadaceae_Sphingomicrobium	NA	-0.000993935
Bacteria_Proteobacteria_Alphaproteobacteria_Sphingomonadales_Sphingomonadaceae_Sphingosinicella	NA	-1.04399
Bacteria_Proteobacteria_Alphaproteobacteria_Sphingomonadales_Sphingomonadaceae_uncultured	NA	-0.755345
Bacteria_Proteobacteria_Alphaproteobacteria_ss1-B-07-44_Ambiguous_taxa_	NA	-0.530435
Bacteria_Proteobacteria_Alphaproteobacteria_ss1-B-07-44_uncultured-bacterium_	NA	-0.603994
Bacteria_Proteobacteria_Betaproteobacteria_B1-7BS_Other_Other	NA	-0.434258
Bacteria_Proteobacteria_Betaproteobacteria_Burkholderiales_Alcaligenaceae_Achromobacter	NA	-0.338085
Bacteria_Proteobacteria_Betaproteobacteria_Burkholderiales_Alcaligenaceae_Pusillimonas	NA	-0.626601
Bacteria_Proteobacteria_Betaproteobacteria_Burkholderiales_Alcaligenaceae_Other	NA	-0.116805
Bacteria_Proteobacteria_Betaproteobacteria_Burkholderiales_Burkholderiaceae_Burkholderia-Paraburkholderia	NA	-0.626598
Bacteria_Proteobacteria_Betaproteobacteria_Burkholderiales_Burkholderiaceae_Chitinimonas	NA	-0.626608
Bacteria_Proteobacteria_Betaproteobacteria_Burkholderiales_Burkholderiaceae_Other	NA	-0.688617
Bacteria_Proteobacteria_Betaproteobacteria_Burkholderiales_Comamonadaceae_BAL58-marine-group	NA	-0.70016
Bacteria_Proteobacteria_Betaproteobacteria_Burkholderiales_Comamonadaceae_Delftia	NA	-0.626592
Bacteria_Proteobacteria_Betaproteobacteria_Burkholderiales_Comamonadaceae_Lampropedia	NA	-0.530435
Bacteria_Proteobacteria_Betaproteobacteria_Burkholderiales_Comamonadaceae_Limnohabitans	NA	-0.626604
Bacteria_Proteobacteria_Betaproteobacteria_Burkholderiales_Comamonadaceae_Pelomonas	NA	-0.626601
Bacteria_Proteobacteria_Betaproteobacteria_Burkholderiales_Comamonadaceae_uncultured	NA	-0.773742
Bacteria_Proteobacteria_Betaproteobacteria_Burkholderiales_Oxalobacteraceae_Duganella	NA	-0.626605
Bacteria_Proteobacteria_Betaproteobacteria_Burkholderiales_Oxalobacteraceae_Undibacterium	NA	-0.796333
Bacteria_Proteobacteria_Betaproteobacteria_Burkholderiales_Oxalobacteraceae_uncultured	NA	-0.677559
Bacteria_Proteobacteria_Betaproteobacteria_Hot-Creek-32_uncultured-bacterium_	NA	-0.145733
Bacteria_Proteobacteria_Betaproteobacteria_Hydrogenophilales_Hydrogenophilaceae_Ferritrophicum	NA	-0.626609
Bacteria_Proteobacteria_Betaproteobacteria_Hydrogenophilales_Hydrogenophilaceae_Thiobacillus	NA	-0.117112
Bacteria_Proteobacteria_Betaproteobacteria_Methylophilales_Methylophilaceae_Ambiguous_taxa	NA	-0.851644
Bacteria_Proteobacteria_Betaproteobacteria_Methylophilales_Methylophilaceae_Candidatus-Methylopumilus	NA	-0.102272
Bacteria_Proteobacteria_Betaproteobacteria_Methylophilales_Methylophilaceae_Methylophilus	NA	-0.116919
Bacteria_Proteobacteria_Betaproteobacteria_Neisseriales_Neisseriaceae_Conchiformibius	NA	-0.796333
Bacteria_Proteobacteria_Betaproteobacteria_Neisseriales_Neisseriaceae_Neisseria	NA	-1.92653
Bacteria_Proteobacteria_Betaproteobacteria_Neisseriales_Neisseriaceae_Other	NA	-0.626609
Bacteria_Proteobacteria_Betaproteobacteria_Nitrosomonadales_Gallionellaceae_Ferriphaselus	NA	-0.434261
Bacteria_Proteobacteria_Betaproteobacteria_Nitrosomonadales_Gallionellaceae_uncultured	NA	-0.60638
Bacteria_Proteobacteria_Betaproteobacteria_Nitrosomonadales_Nitrosomonadaceae_Candidatus-Branchiomonas	NA	-0.966053
Bacteria_Proteobacteria_Betaproteobacteria_Nitrosomonadales_Nitrosomonadaceae_Nitrosomonas	NA	-1.0814
Bacteria_Proteobacteria_Betaproteobacteria_Nitrosomonadales_Nitrosomonadaceae_uncultured	NA	-0.43426
Bacteria_Proteobacteria_Betaproteobacteria_Rhodocyclales_Rhodocyclaceae_12up	NA	-0.626593
Bacteria_Proteobacteria_Betaproteobacteria_Rhodocyclales_Rhodocyclaceae_Azoarcus	NA	-0.626605
Bacteria_Proteobacteria_Betaproteobacteria_Rhodocyclales_Rhodocyclaceae_Azospira	NA	-0.70016
Bacteria_Proteobacteria_Betaproteobacteria_Rhodocyclales_Rhodocyclaceae_Dechloromonas	NA	-0.530435
Bacteria_Proteobacteria_Betaproteobacteria_Rhodocyclales_Rhodocyclaceae_Denitromonas	NA	-0.434264
Bacteria_Proteobacteria_Betaproteobacteria_Rhodocyclales_Rhodocyclaceae_Propionivibrio	NA	-0.626608
Bacteria_Proteobacteria_Betaproteobacteria_Rhodocyclales_Rhodocyclaceae_Zoogloea	NA	-0.338077
Bacteria_Proteobacteria_Betaproteobacteria_TRA3-20_uncultured-bacterium_	NA	-0.796334
Bacteria_Proteobacteria_Betaproteobacteria_TRA3-20_Other_Other	NA	-0.603979
Bacteria_Proteobacteria_Betaproteobacteria_oca12_uncultured-bacterium_	NA	-0.626609
Bacteria_Proteobacteria_Deltaproteobacteria_10bav-F6_uncultured-bacterium_	NA	-0.796333
Bacteria_Proteobacteria_Deltaproteobacteria_10bav-F6_Other_Other	NA	-0.626607
Bacteria_Proteobacteria_Deltaproteobacteria_43F-1404R_Ambiguous_taxa_	NA	-0.796332
Bacteria_Proteobacteria_Deltaproteobacteria_43F-1404R_uncultured-bacterium_	NA	-0.338113
Bacteria_Proteobacteria_Deltaproteobacteria_43F-1404R_uncultured-delta-proteobacterium_	NA	-0.700157
Bacteria_Proteobacteria_Deltaproteobacteria_43F-1404R_Other_Other	NA	-0.411669
Bacteria_Proteobacteria_Deltaproteobacteria_Apal-E12_Other_Other	NA	-0.747511
Bacteria_Proteobacteria_Deltaproteobacteria_Bdellovibrionales_Bacteriovoracaceae_Bacteriovorax	NA	-0.603985
Bacteria_Proteobacteria_Deltaproteobacteria_Bdellovibrionales_Bacteriovoracaceae_Deferrisoma	NA	-0.117475
Bacteria_Proteobacteria_Deltaproteobacteria_Bdellovibrionales_Bacteriovoracaceae_HotSeep-1	NA	-0.530434
Bacteria_Proteobacteria_Deltaproteobacteria_Bdellovibrionales_Bacteriovoracaceae_uncultured-bacterium	NA	-0.191723
Bacteria_Proteobacteria_Deltaproteobacteria_Bradymonadales_Bradymonadaceae_Bradymonas	NA	-0.626622
Bacteria_Proteobacteria_Deltaproteobacteria_Bradymonadales_Deltaproteobacteria-bacterium-SMP-3_	NA	-0.497887
Bacteria_Proteobacteria_Deltaproteobacteria_Bradymonadales_marine-metagenome_	NA	1.3362
Bacteria_Proteobacteria_Deltaproteobacteria_Bradymonadales_uncultured-bacterium-GR-WP33-58_	NA	-0.796335
Bacteria_Proteobacteria_Deltaproteobacteria_Bradymonadales_uncultured-deep-sea-bacterium_	NA	-0.315463
Bacteria_Proteobacteria_Deltaproteobacteria_Bradymonadales_unidentified-marine-bacterioplankton_	NA	1.85889
Bacteria_Proteobacteria_Deltaproteobacteria_Desulfarculales_Desulfarculaceae_Desulfarculus	NA	-0.796347
Bacteria_Proteobacteria_Deltaproteobacteria_Desulfobacterales_Desulfobacteraceae_Candidatus-Magnetoglobus	NA	-0.530457
Bacteria_Proteobacteria_Deltaproteobacteria_Desulfobacterales_Desulfobacteraceae_Desulfatibacillum	NA	-0.677548
Bacteria_Proteobacteria_Deltaproteobacteria_Desulfobacterales_Desulfobacteraceae_Desulfobacula	NA	-0.992232
Bacteria_Proteobacteria_Deltaproteobacteria_Desulfobacterales_Desulfobacteraceae_Desulfobotulus	NA	-0.626595
Bacteria_Proteobacteria_Deltaproteobacteria_Desulfobacterales_Desulfobacteraceae_Desulfoconvexum	NA	-2.50415
Bacteria_Proteobacteria_Deltaproteobacteria_Desulfobacterales_Desulfobacteraceae_Desulfofaba	NA	-0.357812
Bacteria_Proteobacteria_Deltaproteobacteria_Desulfobacterales_Desulfobacteraceae_Desulfofrigus	NA	-0.626603
Bacteria_Proteobacteria_Deltaproteobacteria_Desulfobacterales_Desulfobacteraceae_Desulfoluna	NA	-0.796335
Bacteria_Proteobacteria_Deltaproteobacteria_Desulfobacterales_Desulfobacteraceae_Desulfonatronobacter	NA	-0.70018
Bacteria_Proteobacteria_Deltaproteobacteria_Desulfobacterales_Desulfobacteraceae_Desulfosalsimonas	NA	-0.796333
Bacteria_Proteobacteria_Deltaproteobacteria_Desulfobacterales_Desulfobacteraceae_Desulfospira	NA	-0.315486
Bacteria_Proteobacteria_Deltaproteobacteria_Desulfobacterales_Desulfobulbaceae_Desulfoprunum	NA	-0.626608
Bacteria_Proteobacteria_Deltaproteobacteria_Desulfobacterales_Desulfobulbaceae_SEEP-SRB2	NA	-0.626642
Bacteria_Proteobacteria_Deltaproteobacteria_Desulfobacterales_Desulfobulbaceae_uncultured-bacterium	NA	-0.792825
Bacteria_Proteobacteria_Deltaproteobacteria_Desulfovibrionales_Desulfohalobiaceae_Desulfovermiculus	NA	-0.507836
Bacteria_Proteobacteria_Deltaproteobacteria_Desulfovibrionales_Desulfomicrobiaceae_Desulfomicrobium	NA	-0.67754
Bacteria_Proteobacteria_Deltaproteobacteria_Desulfovibrionales_Desulfovibrionaceae_Desulfocurvus	NA	-1.61585
Bacteria_Proteobacteria_Deltaproteobacteria_Desulfovibrionales_Desulfovibrionaceae_Other	NA	-0.626607
Bacteria_Proteobacteria_Deltaproteobacteria_Desulfovibrionales_Other_Other	NA	-0.77373
Bacteria_Proteobacteria_Deltaproteobacteria_Desulfurellales_Desulfurellaceae_G55	NA	-0.604009
Bacteria_Proteobacteria_Deltaproteobacteria_Desulfuromonadales_Desulfuromonadaceae_Ambiguous_taxa	NA	-0.966077
Bacteria_Proteobacteria_Deltaproteobacteria_Desulfuromonadales_M113_uncultured-Pelobacter-sp.	NA	-0.434261
Bacteria_Proteobacteria_Deltaproteobacteria_Desulfuromonadales_M113_uncultured-bacterium	NA	-0.700201
Bacteria_Proteobacteria_Deltaproteobacteria_Desulfuromonadales_M113_uncultured-delta-proteobacterium	NA	-1.04391
Bacteria_Proteobacteria_Deltaproteobacteria_Desulfuromonadales_M113_Other	NA	-0.796379
Bacteria_Proteobacteria_Deltaproteobacteria_Desulfuromonadales_Sva1033_uncultured-Desulfuromonadales-bacterium	NA	-0.626608
Bacteria_Proteobacteria_Deltaproteobacteria_FW113_uncultured-bacterium_	NA	-0.626606
Bacteria_Proteobacteria_Deltaproteobacteria_Myxococcales_27F-1492R_uncultured-bacterium	NA	-0.530428
Bacteria_Proteobacteria_Deltaproteobacteria_Myxococcales_Archangiaceae_Anaeromyxobacter	NA	-0.700163
Bacteria_Proteobacteria_Deltaproteobacteria_Myxococcales_BIrii41_Ambiguous_taxa	NA	-0.773722
Bacteria_Proteobacteria_Deltaproteobacteria_Myxococcales_BIrii41_uncultured-delta-proteobacterium	NA	-0.626609
Bacteria_Proteobacteria_Deltaproteobacteria_Myxococcales_BIrii41_uncultured-proteobacterium	NA	-0.60398
Bacteria_Proteobacteria_Deltaproteobacteria_Myxococcales_Blfdi19_Ambiguous_taxa	NA	-0.530427
Bacteria_Proteobacteria_Deltaproteobacteria_Myxococcales_Blfdi19_uncultured-delta-proteobacterium	NA	-0.145752
Bacteria_Proteobacteria_Deltaproteobacteria_Myxococcales_Eel-36e1D6_uncultured-delta-proteobacterium	NA	-1.31974
Bacteria_Proteobacteria_Deltaproteobacteria_Myxococcales_Eel-36e1D6_uncultured-organism	NA	-0.796334
Bacteria_Proteobacteria_Deltaproteobacteria_Myxococcales_MSB-4B10_uncultured-delta-proteobacterium	NA	-0.626604
Bacteria_Proteobacteria_Deltaproteobacteria_Myxococcales_MidBa8_Ambiguous_taxa	NA	-0.626609
Bacteria_Proteobacteria_Deltaproteobacteria_Myxococcales_Nannocystaceae_Enhygromyxa	NA	-0.581362
Bacteria_Proteobacteria_Deltaproteobacteria_Myxococcales_Nannocystaceae_Pseudenhygromyxa	NA	0.294878
Bacteria_Proteobacteria_Deltaproteobacteria_Myxococcales_Nannocystaceae_uncultured-bacterium	NA	-0.773711
Bacteria_Proteobacteria_Deltaproteobacteria_Myxococcales_Nannocystaceae_Other	NA	-0.426783
Bacteria_Proteobacteria_Deltaproteobacteria_Myxococcales_P3OB-42_Ambiguous_taxa	NA	-0.145737
Bacteria_Proteobacteria_Deltaproteobacteria_Myxococcales_P3OB-42_uncultured-Sorangiineae-bacterium	NA	-0.24191
Bacteria_Proteobacteria_Deltaproteobacteria_Myxococcales_P3OB-42_uncultured-deep-sea-bacterium	NA	-0.626607
Bacteria_Proteobacteria_Deltaproteobacteria_Myxococcales_PS-B29_Ambiguous_taxa	NA	-0.530433
Bacteria_Proteobacteria_Deltaproteobacteria_Myxococcales_Polyangiaceae_Sorangium	NA	-0.485187
Bacteria_Proteobacteria_Deltaproteobacteria_Myxococcales_Polyangiaceae_Other	NA	-0.626607
Bacteria_Proteobacteria_Deltaproteobacteria_Myxococcales_Sandaracinaceae_Other	NA	-0.338117
Bacteria_Proteobacteria_Deltaproteobacteria_Myxococcales_UASB-TL25_uncultured-Kofleriaceae-bacterium	NA	-0.626608
Bacteria_Proteobacteria_Deltaproteobacteria_Myxococcales_VHS-B3-70_Ambiguous_taxa	NA	-0.626606
Bacteria_Proteobacteria_Deltaproteobacteria_Myxococcales_VHS-B3-70_uncultured-organism	NA	-0.434258
Bacteria_Proteobacteria_Deltaproteobacteria_Myxococcales_VHS-B4-70_Ambiguous_taxa	NA	-1.04891
Bacteria_Proteobacteria_Deltaproteobacteria_Myxococcales_VHS-B4-70_uncultured-bacterium	NA	0.460398
Bacteria_Proteobacteria_Deltaproteobacteria_Myxococcales_Vulgatibacteraceae_Vulgatibacter	NA	-1.64673
Bacteria_Proteobacteria_Deltaproteobacteria_Myxococcales_bacteriap25_uncultured-deep-sea-bacterium	NA	-0.626609
Bacteria_Proteobacteria_Deltaproteobacteria_Myxococcales_bacteriap25_Other	NA	-0.33329
Bacteria_Proteobacteria_Deltaproteobacteria_Myxococcales_mle1-27_uncultured-bacterium	NA	-0.53043
Bacteria_Proteobacteria_Deltaproteobacteria_Myxococcales_uncultured_uncultured-bacterium	NA	-0.700195
Bacteria_Proteobacteria_Deltaproteobacteria_Myxococcales_uncultured-bacterium_	NA	-0.338076
Bacteria_Proteobacteria_Deltaproteobacteria_NB1-j_uncultured-organism_	NA	-0.530428
Bacteria_Proteobacteria_Deltaproteobacteria_Oligoflexales_0319-6G20_uncultured-proteobacterium	NA	-0.626609
Bacteria_Proteobacteria_Deltaproteobacteria_Oligoflexales_053A03-B-DI-P58_uncultured-bacterium	NA	-0.869918
Bacteria_Proteobacteria_Deltaproteobacteria_Oligoflexales_Oligoflexaceae_Pseudobacteriovorax	NA	-3.13717
Bacteria_Proteobacteria_Deltaproteobacteria_Oligoflexales_Oligoflexaceae_uncultured-delta-proteobacterium	NA	-0.966058
Bacteria_Proteobacteria_Deltaproteobacteria_Oligoflexales_Oligoflexaceae_uncultured-organism	NA	-0.626606
Bacteria_Proteobacteria_Deltaproteobacteria_Oligoflexales_Oligoflexaceae_uncultured-sediment-bacterium	NA	-0.530435
Bacteria_Proteobacteria_Deltaproteobacteria_SAR324-clade(Marine-group-B)_Ambiguous_taxa_	NA	-0.145764
Bacteria_Proteobacteria_Deltaproteobacteria_SAR324-clade(Marine-group-B)_uncultured-deep-sea-bacterium_	NA	-0.530426
Bacteria_Proteobacteria_Deltaproteobacteria_SAR324-clade(Marine-group-B)_uncultured-proteobacterium_	NA	-0.79638
Bacteria_Proteobacteria_Deltaproteobacteria_Sva0485_uncultured-organism_	NA	-0.530452
Bacteria_Proteobacteria_Deltaproteobacteria_Syntrophobacterales_Syntrophaceae_Smithella	NA	-0.77374
Bacteria_Proteobacteria_Deltaproteobacteria_Syntrophobacterales_Syntrophaceae_Other	NA	-0.700184
Bacteria_Proteobacteria_Deltaproteobacteria_Syntrophobacterales_Syntrophobacteraceae_Desulfosoma	NA	0.994213
Bacteria_Proteobacteria_Deltaproteobacteria_Syntrophobacterales_Syntrophobacteraceae_Other	NA	0.173473
Bacteria_Proteobacteria_Deltaproteobacteria_Syntrophobacterales_Other_Other	NA	-0.843798
Bacteria_Proteobacteria_Epsilonproteobacteria_CH8-1-BAC_uncultured-bacterium_	NA	-1.50453
Bacteria_Proteobacteria_Epsilonproteobacteria_Campylobacterales_Campylobacteraceae_Sulfurospirillum	NA	-1.76889
Bacteria_Proteobacteria_Epsilonproteobacteria_Campylobacterales_Campylobacteraceae_Other	NA	0.357276
Bacteria_Proteobacteria_Epsilonproteobacteria_Campylobacterales_Helicobacteraceae_Helicobacter	NA	-0.626608
Bacteria_Proteobacteria_Epsilonproteobacteria_Campylobacterales_Helicobacteraceae_Sulfuricurvum	NA	-1.17007
Bacteria_Proteobacteria_Epsilonproteobacteria_Campylobacterales_Helicobacteraceae_uncultured	NA	2.10916
Bacteria_Proteobacteria_Epsilonproteobacteria_Campylobacterales_Helicobacteraceae_Other	NA	0.978761
Bacteria_Proteobacteria_Epsilonproteobacteria_Nautiliales_Nautiliaceae_Nitratifractor	NA	-0.626607
Bacteria_Proteobacteria_Epsilonproteobacteria_Other_Other_Other	NA	-2.38007
Bacteria_Proteobacteria_FGL7S_uncultured-bacterium__	NA	-0.626608
Bacteria_Proteobacteria_Gammaproteobacteria_Ambiguous_taxa_Ambiguous_taxa_Ambiguous_taxa	NA	-0.626606
Bacteria_Proteobacteria_Gammaproteobacteria_Ambiguous_taxa__	NA	-0.530433
Bacteria_Proteobacteria_Gammaproteobacteria_1013-28-CG33_Ambiguous_taxa_	NA	-0.838475
Bacteria_Proteobacteria_Gammaproteobacteria_1013-28-CG33_uncultured-gamma-proteobacterium_	NA	-0.24193
Bacteria_Proteobacteria_Gammaproteobacteria_34P16_uncultured-bacterium_	NA	-0.796327
Bacteria_Proteobacteria_Gammaproteobacteria_34P16_Other_Other	NA	-0.530435
Bacteria_Proteobacteria_Gammaproteobacteria_Acidiferrobacterales_Acidiferrobacteraceae_Sulfurifustis	NA	-0.796329
Bacteria_Proteobacteria_Gammaproteobacteria_Acidiferrobacterales_Acidiferrobacteraceae_Other	NA	-0.966059
Bacteria_Proteobacteria_Gammaproteobacteria_Acidithiobacillales_KCM-B-112_Other	NA	0
Bacteria_Proteobacteria_Gammaproteobacteria_Acidithiobacillales_RCP1-48_uncultured-gamma-proteobacterium	NA	-1.31919
Bacteria_Proteobacteria_Gammaproteobacteria_Acidithiobacillales_TX1A-55_uncultured-bacterium	NA	-0.434262
Bacteria_Proteobacteria_Gammaproteobacteria_Aeromonadales_Aeromonadaceae_Oceanisphaera	NA	-0.626597
Bacteria_Proteobacteria_Gammaproteobacteria_Aeromonadales_Aeromonadaceae_uncultured	NA	0.634806
Bacteria_Proteobacteria_Gammaproteobacteria_Aeromonadales_Aeromonadaceae_Other	NA	-0.62662
Bacteria_Proteobacteria_Gammaproteobacteria_Alteromonadales_Alteromonadaceae_Agaribacter	NA	0.571317
Bacteria_Proteobacteria_Gammaproteobacteria_Alteromonadales_Alteromonadaceae_Agarivorans	NA	-1.04399
Bacteria_Proteobacteria_Gammaproteobacteria_Alteromonadales_Alteromonadaceae_Alishewanella	NA	-0.70016
Bacteria_Proteobacteria_Gammaproteobacteria_Alteromonadales_Alteromonadaceae_Bowmanella	NA	-0.338099
Bacteria_Proteobacteria_Gammaproteobacteria_Alteromonadales_Alteromonadaceae_Catenovulum	NA	-0.581384
Bacteria_Proteobacteria_Gammaproteobacteria_Alteromonadales_Alteromonadaceae_uncultured-bacterium	NA	1.24309
Bacteria_Proteobacteria_Gammaproteobacteria_Alteromonadales_Celerinatantimonadaceae_Celerinatantimonas	NA	-1.38136
Bacteria_Proteobacteria_Gammaproteobacteria_Alteromonadales_Colwelliaceae_uncultured	NA	-0.434284
Bacteria_Proteobacteria_Gammaproteobacteria_Alteromonadales_Ferrimonadaceae_Other	NA	-0.947514
Bacteria_Proteobacteria_Gammaproteobacteria_Alteromonadales_Idiomarinaceae_Other	NA	-0.145737
Bacteria_Proteobacteria_Gammaproteobacteria_Alteromonadales_Pseudoalteromonadaceae_uncultured	NA	1.19193
Bacteria_Proteobacteria_Gammaproteobacteria_Alteromonadales_Psychromonadaceae_Psychromonas	NA	-0.411633
Bacteria_Proteobacteria_Gammaproteobacteria_BD7-8-marine-group_uncultured-sediment-bacterium_	NA	-0.434261
Bacteria_Proteobacteria_Gammaproteobacteria_CK-1C2-67_uncultured-bacterium_	NA	0.209291
Bacteria_Proteobacteria_Gammaproteobacteria_CK-1C4-49_uncultured-bacterium_	NA	-0.626608
Bacteria_Proteobacteria_Gammaproteobacteria_CS-B046_Other_Other	NA	0.310054
Bacteria_Proteobacteria_Gammaproteobacteria_Cardiobacteriales_Cardiobacteriaceae_Suttonella	NA	-0.626601
Bacteria_Proteobacteria_Gammaproteobacteria_Cardiobacteriales_Cardiobacteriaceae_uncultured	NA	-0.626608
Bacteria_Proteobacteria_Gammaproteobacteria_Cardiobacteriales_Cardiobacteriaceae_Other	NA	-0.43425
Bacteria_Proteobacteria_Gammaproteobacteria_Cellvibrionales_BD2-7_uncultured-gamma-proteobacterium	NA	-0.434261
Bacteria_Proteobacteria_Gammaproteobacteria_Cellvibrionales_Cellvibrionaceae_Ambiguous_taxa	NA	-0.446342
Bacteria_Proteobacteria_Gammaproteobacteria_Cellvibrionales_Cellvibrionaceae_Gammaproteobacteria-bacterium-Q-192	NA	-0.338086
Bacteria_Proteobacteria_Gammaproteobacteria_Cellvibrionales_Cellvibrionaceae_Gilvimarinus	NA	-0.675954
Bacteria_Proteobacteria_Gammaproteobacteria_Cellvibrionales_Cellvibrionaceae_Maricurvus	NA	-0.43426
[truncated: 301 more rows]

## Sheet: HwVSTt
Table S27. Differential analysis test results of bacterial count data summarized to genus level. Pairwise comparison of T. testudinum vs H. wrightii. P adjusted: corrected p-values using the Benjamini and Hochberg method (Benjamini and Hochberg, 1995).
Genus	Padj	Log2Foldchange
Bacteria_Fibrobacteres_Fibrobacteria_Fibrobacterales_09D2Z46_uncultured-Chitinivibrionia-bacterium	7.79718e-14	-5.79346
Bacteria_Fibrobacteres_Fibrobacteria_Fibrobacterales_09D2Z46_Other	4.60549e-13	-6.42184
Bacteria_Proteobacteria_Alphaproteobacteria_Rhizobiales_OCS116-clade_uncultured-bacterium	1.75801e-12	-4.49688
Bacteria_Proteobacteria_Betaproteobacteria_Rhodocyclales_Rhodocyclaceae_Other	9.41344e-12	-6.66238
Bacteria_Proteobacteria_Gammaproteobacteria_Alteromonadales_Alteromonadaceae_Alteromonas	6.71287e-09	3.53475
Bacteria_Actinobacteria_Acidimicrobiia_Acidimicrobiales_uncultured_Ambiguous_taxa	2.35198e-07	3.51554
Bacteria_Proteobacteria_Alphaproteobacteria_Caulobacterales_Hyphomonadaceae_Ponticaulis	6.72505e-06	-3.7024
Bacteria_Bacteroidetes_Flavobacteriia_Flavobacteriales_Flavobacteriaceae_uncultured	2.03512e-05	2.60698
Bacteria_Proteobacteria_Deltaproteobacteria_Bdellovibrionales_Bdellovibrionaceae_OM27-clade	8.65693e-05	-2.41257
Bacteria_Proteobacteria_Deltaproteobacteria_Desulfuromonadales_Desulfuromonadaceae_Desulfuromonas	8.65693e-05	-3.29075
Bacteria_Actinobacteria_Acidimicrobiia_Acidimicrobiales_uncultured_Other	0.000179024	2.46351
Bacteria_Fibrobacteres_Fibrobacteria_Fibrobacterales_Fibrobacteraceae_uncultured	0.000198406	4.06898
Bacteria_Proteobacteria_Gammaproteobacteria_BD7-8-marine-group_uncultured-bacterium_	0.000226801	3.67016
Bacteria_Actinobacteria_Acidimicrobiia_Acidimicrobiales_OM1-clade_uncultured-bacterium	0.000287506	-2.23458
Bacteria_Proteobacteria_Alphaproteobacteria_Rhizobiales_Phyllobacteriaceae_Mesorhizobium	0.000287506	-3.25865
Bacteria_Acidobacteria_Holophagae_Subgroup-10_Sva0725_Ambiguous_taxa	0.000351301	-3.08577
Bacteria_Proteobacteria_Deltaproteobacteria_Syntrophobacterales_Syntrophobacteraceae_uncultured	0.000351301	-3.21784
Bacteria_Proteobacteria_Alphaproteobacteria_Rhizobiales_Brucellaceae_Ochrobactrum	0.000387465	-2.88088
Bacteria_Proteobacteria_Alphaproteobacteria_Rhizobiales_OCS116-clade_Other	0.000387465	-2.32953
Bacteria_Proteobacteria_Deltaproteobacteria_Desulfurellales_Desulfurellaceae_H16	0.000484123	-2.89055
Bacteria_Proteobacteria_Gammaproteobacteria_Cellvibrionales_Cellvibrionaceae_Marinimicrobium	0.000577314	2.65211
Bacteria_Proteobacteria_Gammaproteobacteria_Oceanospirillales_Alcanivoracaceae_Kangiella	0.000668098	-2.17155
Bacteria_Actinobacteria_OPB41_uncultured-bacterium__	0.000681941	-4.47115
Bacteria_Proteobacteria_Gammaproteobacteria_Vibrionales_Vibrionaceae_Photobacterium	0.000697544	2.42674
Bacteria_Proteobacteria_Betaproteobacteria_Rhodocyclales_Rhodocyclaceae_uncultured	0.000821831	-4.63902
Bacteria_Nitrospirae_Nitrospira_Nitrospirales_Nitrospiraceae_uncultured	0.000825943	-3.68156
Bacteria_Proteobacteria_Gammaproteobacteria_Vibrionales_Vibrionaceae_Vibrio	0.000881922	2.3782
Bacteria_Other_Other_Other_Other_Other	0.00108467	-1.74995
Bacteria_Chloroflexi_SAR202-clade_uncultured-bacterium__	0.00116219	-3.02307
Bacteria_Proteobacteria_Gammaproteobacteria_Alteromonadales_Alteromonadaceae_Paraglaciecola	0.00116219	2.17422
Bacteria_Omnitrophica_uncultured-bacterium___	0.00250176	-3.57664
Bacteria_Proteobacteria_Alphaproteobacteria_Rhizobiales_Rhizobiaceae_Other	0.00250176	-2.79463
Bacteria_Firmicutes_Bacilli_Bacillales_Staphylococcaceae_Staphylococcus	0.00269652	2.59298
Bacteria_Proteobacteria_Gammaproteobacteria_Cellvibrionales_Spongiibacteraceae_BD1-7-clade	0.00375587	-2.10046
Bacteria_Proteobacteria_Gammaproteobacteria_uncultured_Other_Other	0.00375587	-1.96319
Bacteria_Fibrobacteres_Fibrobacteria_Fibrobacterales_possible-family-01_uncultured-microorganism	0.00505532	-3.19168
Bacteria_Proteobacteria_Gammaproteobacteria_Cellvibrionales_BD2-7_Other	0.00505532	2.74147
Bacteria_Proteobacteria_Gammaproteobacteria_Thiotrichales_Piscirickettsiaceae_Other	0.00505532	-2.56074
Bacteria_Proteobacteria_Deltaproteobacteria_Desulfuromonadales_Sva1033_uncultured-bacterium	0.00555017	-2.73751
Bacteria_Proteobacteria_Deltaproteobacteria_NB1-j_Other_Other	0.00556536	-2.38358
Bacteria_Proteobacteria_Alphaproteobacteria_Rhizobiales_Phyllobacteriaceae_Phyllobacterium	0.00577496	-2.97365
Bacteria_Proteobacteria_Alphaproteobacteria_Rhizobiales_Phyllobacteriaceae_Cohaesibacter	0.00595276	-2.2441
Bacteria_Bacteroidetes_Bacteroidia_Bacteroidales_Marinilabiaceae_Saccharicrinis	0.00666038	-2.85905
Bacteria_Acidobacteria_Holophagae_Subgroup-10_TK85_Other	0.00700045	2.09503
Bacteria_Proteobacteria_Deltaproteobacteria_Myxococcales_BIrii41_uncultured-bacterium	0.00700045	-2.60193
Bacteria_Proteobacteria_Gammaproteobacteria_Alteromonadales_Alteromonadaceae_Other	0.00700045	1.89624
Bacteria_Bacteroidetes_Flavobacteriia_Flavobacteriales_Cryomorphaceae_NS10-marine-group	0.00751161	3.04009
Bacteria_Bacteroidetes_Flavobacteriia_Flavobacteriales_Flavobacteriaceae_Tenacibaculum	0.00849543	1.97192
Bacteria_Fibrobacteres_Fibrobacteria_Fibrobacterales_Other_Other	0.00849543	-3.85463
Bacteria_Proteobacteria_Deltaproteobacteria_Sva0485_Ambiguous_taxa_	0.00849543	-2.85051
Bacteria_Bacteroidetes_Bacteroidia_Bacteroidales_Marinilabiaceae_[Cytophaga]-xylanolytica-group	0.0087052	3.72467
Bacteria_Proteobacteria_Alphaproteobacteria_Rhodobacterales_Rhodobacteraceae_Pseudoruegeria	0.00875435	-1.37912
Bacteria_Proteobacteria_Betaproteobacteria_Methylophilales_Methylophilaceae_Methylotenera	0.00875435	-1.99293
Bacteria_Proteobacteria_Deltaproteobacteria_Sva0485_Other_Other	0.00875435	-2.51775
Bacteria_Proteobacteria_Alphaproteobacteria_Rhizobiales_Other_Other	0.0087685	-1.6701
Bacteria_Proteobacteria_Deltaproteobacteria_Myxococcales_Nannocystaceae_Nannocystis	0.00998324	2.46183
Bacteria_Proteobacteria_Epsilonproteobacteria_Campylobacterales_Helicobacteraceae_Sulfurimonas	0.0104912	2.25496
Bacteria_Proteobacteria_Deltaproteobacteria_Myxococcales_MidBa8_uncultured-bacterium	0.0131942	-3.5809
Bacteria_Actinobacteria_Acidimicrobiia_Acidimicrobiales_Sva0996-marine-group_uncultured-bacterium	0.0134069	1.62586
Bacteria_Proteobacteria_Alphaproteobacteria_Rhodospirillales_Rhodospirillaceae_Terasakiella	0.0134963	-2.81239
Bacteria_Actinobacteria_Coriobacteriia_Coriobacteriales_Coriobacteriaceae_uncultured	0.0161551	-4.17456
Bacteria_Proteobacteria_Deltaproteobacteria_Desulfovibrionales_Desulfovibrionaceae_Desulfovibrio	0.0202318	2.25589
Bacteria_Proteobacteria_Gammaproteobacteria_Oceanospirillales_Oceanospirillaceae_Reinekea	0.0208343	2.31133
Bacteria_Bacteroidetes_Sphingobacteriia_Sphingobacteriales_uncultured_Other	0.0217976	1.78747
Bacteria_Planctomycetes_Phycisphaerae_mle1-8_uncultured-bacterium_	0.0236009	-2.82033
Bacteria_Proteobacteria_Deltaproteobacteria_Desulfuromonadales_Desulfuromonadaceae_Pelobacter	0.0236009	-3.24672
Bacteria_Proteobacteria_Gammaproteobacteria_HOC36_uncultured-gamma-proteobacterium_	0.0236009	-2.04238
Bacteria_Actinobacteria_Actinobacteria_Corynebacteriales_Corynebacteriaceae_Turicella	0.0240367	2.79302
Bacteria_Proteobacteria_Gammaproteobacteria_Cellvibrionales_Porticoccaceae_C1-B045	0.0242061	1.43437
Bacteria_Bacteroidetes_Bacteroidetes-Incertae-Sedis_Order-III_Unknown-Family_Balneola	0.0268807	-2.50696
Bacteria_Bacteroidetes_Flavobacteriia_Flavobacteriales_Flavobacteriaceae_Other	0.0268807	1.33128
Bacteria_Bacteroidetes_Cytophagia_Cytophagales_Flammeovirgaceae_Candidatus-Amoebophilus	0.0280947	-2.28594
Bacteria_Proteobacteria_Alphaproteobacteria_Caulobacterales_Caulobacteraceae_uncultured	0.0280947	-4.59449
Bacteria_Proteobacteria_Deltaproteobacteria_Desulfarculales_Desulfarculaceae_Desulfatiglans	0.0280947	-2.0311
Bacteria_Proteobacteria_Deltaproteobacteria_Bradymonadales_Other_Other	0.0283195	-1.60474
Bacteria_Fibrobacteres_Fibrobacteria_Fibrobacterales_09D2Z46_uncultured-organism	0.028355	-3.9534
Bacteria_Firmicutes_Clostridia_Clostridiales_Christensenellaceae_Christensenellaceae-R-7-group	0.028355	-2.46593
Bacteria_Proteobacteria_Alphaproteobacteria_Rhizobiales_Rhizobiaceae_Ensifer	0.028355	-4.4166
Bacteria_Proteobacteria_Gammaproteobacteria_Cellvibrionales_Halieaceae_Parahaliea	0.028355	-1.46779
Bacteria_Acidobacteria_Holophagae_Subgroup-10_TK85_uncultured-bacterium	0.0314767	1.99037
Bacteria_Bacteroidetes_SB-5_uncultured-bacterium__	0.0319105	-2.32326
Bacteria_LCP-89_uncultured-bacterium___	0.0335202	-2.47711
Bacteria_Proteobacteria_Deltaproteobacteria_Desulfobacterales_Desulfobulbaceae_uncultured	0.0335202	-1.55493
Bacteria_Proteobacteria_Gammaproteobacteria_Xanthomonadales_uncultured_Other	0.0335202	-1.42864
Bacteria_Proteobacteria_Alphaproteobacteria_Rhodobacterales_Rhodobacteraceae_Maritimibacter	0.0341395	-2.05257
Bacteria_Acidobacteria_Holophagae_Subgroup-10_Sva0725_uncultured-bacterium	0.0353135	-1.67795
Bacteria_Proteobacteria_Deltaproteobacteria_FW113_uncultured-organism_	0.0392988	-3.18941
Bacteria_Aminicenantes_uncultured-bacterium___	0.0426368	-2.34664
Bacteria_Firmicutes_Clostridia_Clostridiales_Ruminococcaceae_uncultured	0.0444208	-2.48578
Bacteria_Proteobacteria_Deltaproteobacteria_Myxococcales_Blfdi19_Other	0.0444208	-2.72663
Bacteria_Fibrobacteres_Fibrobacteria_Fibrobacterales_09D2Z46_uncultured-bacterium	0.0457852	-4.73476
Bacteria_Firmicutes_Bacilli_Bacillales_Bacillaceae_Bacillus	0.0457852	3.38667
Bacteria_Planctomycetes_vadinHA49_Other_Other_Other	0.0457852	2.15579
Bacteria_Bacteroidetes_Flavobacteriia_Flavobacteriales_NS9-marine-group_uncultured-bacterium	0.0462018	-1.96046
Bacteria_Proteobacteria_Gammaproteobacteria_Oceanospirillales_Oceanospirillaceae_Marinomonas	0.0462018	1.80026
Bacteria_Bacteroidetes_Bacteroidetes-Incertae-Sedis_Order-II_Rhodothermaceae_uncultured	0.0463543	1.41718
Bacteria_Proteobacteria_Deltaproteobacteria_Desulfobacterales_Desulfobacteraceae_SEEP-SRB1	0.0469569	-1.67079
Bacteria_Proteobacteria_Betaproteobacteria_Methylophilales_Methylophilaceae_Other	0.0517406	-1.57393
Bacteria_Proteobacteria_Deltaproteobacteria_Desulfarculales_Desulfarculaceae_uncultured	0.053056	-2.33981
Bacteria_Verrucomicrobia_WCHB1-41_Other_Other_Other	0.053056	-1.76646
Bacteria_Proteobacteria_Alphaproteobacteria_Rhizobiales_Hyphomicrobiaceae_Other	0.0535854	-1.66167
Bacteria_Saccharibacteria_uncultured-bacterium___	0.0553696	-2.23218
Bacteria_Proteobacteria_Gammaproteobacteria_Alteromonadales_Other_Other	0.0567465	1.6262
Bacteria_Chloroflexi_Dehalococcoidia_GIF3_uncultured-bacterium_	0.0569856	-3.3072
Bacteria_Fusobacteria_Fusobacteriia_Fusobacteriales_Fusobacteriaceae_Propionigenium	0.0571402	2.10223
Bacteria_Proteobacteria_Gammaproteobacteria_Vibrionales_Vibrionaceae_Other	0.0571402	1.63515
Bacteria_TM6-(Dependentiae)_uncultured-bacterium___	0.0571402	-1.97107
Bacteria_Planctomycetes_Phycisphaerae_CCM11a_uncultured-bacterium_	0.0584918	-1.8051
Bacteria_Latescibacteria_uncultured-organism___	0.0608962	2.10722
Bacteria_Planctomycetes_Phycisphaerae_mle1-8_uncultured-organism_	0.0608962	-2.82939
Bacteria_Acidobacteria_Subgroup-22_uncultured-bacterium__	0.0615113	-1.7229
Bacteria_Bacteroidetes_Sphingobacteriia_Sphingobacteriales_NS11-12-marine-group_Ambiguous_taxa	0.0651448	-2.26082
Bacteria_Firmicutes_Bacilli_Lactobacillales_Streptococcaceae_Streptococcus	0.0677941	2.66158
Bacteria_Proteobacteria_Deltaproteobacteria_NB1-j_uncultured-bacterium_	0.068058	-1.47217
Bacteria_Ignavibacteriae_Ignavibacteria_Ignavibacteriales_Ignavibacteriales-Incertae-Sedis_Melioribacter	0.0716592	-3.17919
Bacteria_Proteobacteria_Deltaproteobacteria_Other_Other_Other	0.0723933	-1.51692
Bacteria_Proteobacteria_Gammaproteobacteria_Alteromonadales_Alteromonadaceae_Aestuariibacter	0.0723933	1.52133
Bacteria_Proteobacteria_Deltaproteobacteria_Myxococcales_VHS-B3-70_uncultured-bacterium	0.0723954	-2.84414
Bacteria_Proteobacteria_pItb-vmat-80_Other_Other_Other	0.0754376	1.6977
Bacteria_Proteobacteria_Gammaproteobacteria_Alteromonadales_Colwelliaceae_Thalassotalea	0.0761453	2.07262
Bacteria_Gemmatimonadetes_Gemmatimonadetes_Gemmatimonadales_Gemmatimonadaceae_uncultured	0.0767434	-1.85956
Bacteria_Proteobacteria_Alphaproteobacteria_Rhodospirillales_Rhodospirillaceae_Magnetospira	0.0784871	-2.21059
Bacteria_Bacteroidetes_Sphingobacteriia_Sphingobacteriales_uncultured_uncultured-organism	0.0801642	1.52715
Bacteria_Proteobacteria_Alphaproteobacteria_Caulobacterales_Hyphomonadaceae_Hyphomonas	0.0808563	-1.72665
Bacteria_Proteobacteria_Alphaproteobacteria_Rhizobiales_Rhizobiaceae_Rhizobium	0.0856104	-1.51926
Bacteria_Proteobacteria_Alphaproteobacteria_Rhodobacterales_Rhodobacteraceae_Pseudoroseovarius	0.0856104	-1.52443
[truncated: 2,173 more rows]
