# Supplementary material for: Characterization and Comparison of Bacterial Communities of an Invasive and Two Native Caribbean Seagrass Species Sheds Light on the Possible Influence of the Microbiome on Invasive Mechanisms
Source: Front Microbiol. 2021 Aug 3;12:653998. doi: 10.3389/fmicb.2021.653998 (PMC8381869; doi:10.3389/fmicb.2021.653998)
Supplement: Supplementary file 4 [file Data_Sheet_3.xlsx]

## Sheet: Sheet1
Table S28. Proportion of Halotolerant genera (according to Etesami and Beattie, 2018 review) for each seagrass species. Proportions were calculated with the total number of reads for each seagrass
Halotolerant genus	Halophila stipulacea (%)	Thalassia testudinum (%)	Halodule wrightii (%l)
Corynebacterium	0.0103503	0.03253	0.0126722
Dietzia	0.000432765	0.00110515	0.000745421
Rhodococcus sp.	0.0100618	0.000240251	9.31776e-05
Brevibacterium	0.000432765	0.00677507	9.31776e-05
Brachybacterium	0.00230808	0.00831268	0.000652243
Microbacterium	0.000108191	0.00221031	0
Arthrobacter	0.00768159	0.00927368	0.0136971
Micrococcus	0.000190319	9.61003e-05	0.000186355
Nesterenkonia	0.000613084	4.80501e-05	0.000186355
Bacillus	0.00028851	0.000624652	0.00866552
Lysinibacillus	0.000252446	0	0
Ochrobactrum	0.00256053	0.0307521	0.00465888
Mesorhizobium	0.00494074	0.0320975	0.00587019
Sinorhizobium	7.21276e-05	4.80501e-05	0.000372711
Rhizobium	0.461003	0.139009	0.0658766
Azospirillum	0.00641935	4.80501e-05	0
Achromobacter	0.000432765	0.000720752	9.31776e-05
Salinimononas	0.0304652	0.00778412	0.00810645
Pantoea	0.00245234	0.000528552	0.000186355
Serratia	0.000108191	0.000336351	9.31776e-05
Chromohalobacter	0.000504893	4.80501e-05	0.00111813
Halomonas	0.0229005	0.00908148	0.0062429
Salinicola	0.00183925	0.000384401	0.000279533
Marinobacterium	0.206682	0.0206616	0.0628017
Acinetobacter	0.0166254	0.00701532	0.00503159
Pseudomonas	0.0787994	0.012493	0.015747
Vibrio	0.484733	0.147226	0.620283
Total	1.35326	0.46945	0.833753
