# Supplementary material for: Characterization and Comparison of Bacterial Communities of an Invasive and Two Native Caribbean Seagrass Species Sheds Light on the Possible Influence of the Microbiome on Invasive Mechanisms
Source: Front Microbiol. 2021 Aug 3;12:653998. doi: 10.3389/fmicb.2021.653998 (PMC8381869; doi:10.3389/fmicb.2021.653998)
Supplement: Supplementary file 5 [file Data_Sheet_4.xlsx]

## Sheet: Non-used
Table S29. Proportion of OTUs and sequences unused in the Tax4Fun2 functional prediction per sample (unknown fraction).
Sample	OTUs	Sequences
AsHwL1	0.90741	0.49656
AsHwL2	0.88999	0.60951
AsHwL3	0.88987	0.43299
AsHwR1	0.90063	0.76881
AsHwR3	0.91979	0.84019
AsTaL1	0.92811	0.78025
AsTaL2	0.9056	0.53585
AsTaL3	0.92913	0.59679
AsTaR1	0.91602	0.72441
AsTaR2	0.86839	0.82899
AsTaR3	0.89147	0.81207
JKHL1	0.87599	0.52447
JKHL2	0.87505	0.58063
JKHL3	0.88885	0.55999
JKHR1	0.91667	0.69757
JKHR2	0.90927	0.69154
JKHR3	0.86648	0.82856
JKHwL1	0.85231	0.61012
JKHwL2	0.93411	0.64187
JKHwL3	0.84139	0.81918
JKHwR1	0.84559	0.80534
JKHwR2	0.85675	0.81281
JKHwR3	0.8442	0.76886
JKTaL1	0.92881	0.60975
JKTaL2	0.83148	0.6875
JKTaL3	0.90796	0.75776
JKTaR1	0.83492	0.61111
JKTaR2	0.91034	0.89629
JKTaR3	0.81265	0.9102
PisHL1	0.84987	0.48779
PisHL2	0.89483	0.46915
PisHL3	0.93265	0.46594
PisHR1	0.91584	0.78574
PisHR2	0.86222	0.86994
PisHR3	0.94463	0.81866
PisTaL1	0.93546	0.54311
PisTaL2	0.82286	0.63629
PisTaL3	0.85199	0.61173
PisTaR1	0.88458	0.54556
PisTaR2	0.77707	0.66772
PisTaR3	0.89284	0.8993
SJHL1	0.85888	0.42295
SJHL2	0.9047	0.57641
SJHL3	0.8284	0.40413
SJHR1	0.90342	0.86708
SJHR2	0.84241	0.84619
SJHR3	0.87644	0.80024
SJTaL1	0.85347	0.59499
SJTaL2	0.86032	0.64485
SJTaL3	0.84817	0.59605
SJTaR1	0.85436	0.85726
SJTaR2	0.8463	0.85741
SJTaR3	0.8484	0.82382
SMHL1	0.8138	0.35083
SMHL2	0.8106	0.56691
SMHL3	0.91399	0.44237
SMHR1	0.8294	0.8802
SMHR2	0.91701	0.74508
SMHR3	0.87463	0.70739
SPWHL1	0.83333	0.40739
SPWHL2	0.85235	0.56942
SPWHL3	0.85321	0.48215
SPWHR1	0.83223	0.60537
SPWHR2	0.83808	0.58389
SPWHR3	0.87534	0.80584
SPWHwL1	0.83503	0.59166
SPWHwL2	0.88377	0.52513
SPWHwL3	0.9232	0.51923
SPWHwR1	0.86059	0.74248
SPWHwR2	0.85549	0.78132
SPWHwR3	0.85579	0.8136
SPWTaL1	0.80579	0.52605
SPWTaL2	0.8764	0.57157
SPWTaL3	0.83747	0.57399
SPWTaR1	0.89856	0.76946
SPWTaR2	0.82906	0.8995
SPWTaR3	0.88536	0.77056

## Sheet: Roots
Table S30. Predicted relative abundances (using Tax4Fun2) per sample of KEGG orthologs and their associated level 1, level 2 and level 3 functional pathway for the three seagrass species' roots bacterial communities. Species are highlighted in different colors and locations are as prefix in the samples name: As- Ascencion, JK- Jan Kok, Pis- Piscadera, SJ- Sint Joris, SM- Santa Marta and SPW- Span…
KEGG ortholog	level 1	level 2	level 3	AsHwR1	AsHwR3	AsTtR1	AsTtR2	AsTtR3	JKHsR1	JKHsR2	JKHsR3	JKHwR1	JKHwR2	JKHwR3	JKTtR1	JKTtR2	JKTtR3	PisHsR1	PisHsR2	PisHsR3	PisTtR1	PisTtR2	PisTtR3	SJHsR1	SJHsR2	SJHsR3	SJTtR1	SJTtR2	SJTtR3	SMHsR1	SMHsR2	SMHsR3	SPWHsR1	SPWHsR2	SPWHsR3	SPWHwR1	SPWHwR2	SPWHwR3	SPWTtR1	SPWTtR2	SPWTtR3
ko00010	Metabolism	Carbohydrate metabolism	Glycolysis / Gluconeogenesis	0.00854603	0.00858648	0.00923006	0.00897312	0.00933096	0.00856826	0.00826721	0.00828877	0.00845276	0.0083265	0.00834973	0.00844241	0.00962962	0.00937014	0.00846333	0.00868773	0.00858631	0.0084723	0.00860594	0.00868277	0.00883908	0.00870187	0.00953317	0.00858879	0.00858961	0.008819	0.00901373	0.0085704	0.00862246	0.00812661	0.00846291	0.00860397	0.00843578	0.00867113	0.00842918	0.00866735	0.00917167	0.00841157
ko00020	Metabolism	Carbohydrate metabolism	Citrate cycle (TCA cycle)	0.006105	0.00526134	0.00635414	0.00576455	0.00578365	0.00579017	0.00565921	0.00572529	0.00563546	0.00568904	0.00573097	0.00693558	0.00597382	0.0058061	0.00561193	0.00588334	0.00564191	0.00534827	0.00570485	0.00573328	0.00589657	0.00579763	0.00656641	0.0053642	0.00527036	0.00574948	0.0058938	0.00592812	0.00635727	0.00545589	0.00558936	0.0058068	0.00531676	0.00531231	0.00546489	0.00534279	0.00507412	0.00550061
ko00030	Metabolism	Carbohydrate metabolism	Pentose phosphate pathway	0.00391022	0.00370633	0.00410862	0.00384935	0.00409871	0.00436525	0.00405459	0.00378856	0.00376576	0.00400704	0.00424634	0.00430295	0.0045747	0.00390315	0.00406567	0.00388174	0.00424009	0.00413333	0.00404756	0.00375781	0.0037657	0.0038296	0.00348934	0.00353741	0.003515	0.00400056	0.00398871	0.00406487	0.00396091	0.0041327	0.00444608	0.00377326	0.00347613	0.00365281	0.00367643	0.00401054	0.00435343	0.0036691
ko00040	Metabolism	Carbohydrate metabolism	Pentose and glucuronate interconversions	0.00158582	0.00181192	0.00202932	0.00148095	0.00218167	0.00320933	0.00246228	0.00150213	0.00138289	0.0018477	0.00199626	0.00278489	0.00260307	0.00171792	0.00260345	0.00169205	0.00269343	0.0025072	0.00190134	0.00151234	0.00154047	0.00170017	0.00150815	0.0012852	0.00130455	0.00176388	0.00203295	0.00227306	0.00188994	0.00261613	0.00254305	0.00153116	0.00119615	0.00164091	0.00156134	0.00207865	0.00253386	0.00127954
ko00051	Metabolism	Carbohydrate metabolism	Fructose and mannose metabolism	0.00326377	0.00293554	0.00381046	0.00320285	0.0036057	0.00376648	0.00366284	0.00294209	0.00283361	0.00327968	0.00344254	0.00392671	0.0045626	0.00363865	0.00355708	0.00323474	0.00375342	0.00340694	0.00333246	0.00302954	0.00317792	0.00317465	0.00312742	0.00262199	0.0026025	0.00339964	0.00358235	0.00359188	0.00362813	0.0034808	0.00384246	0.00326894	0.00245413	0.00281786	0.00283536	0.00326408	0.00372464	0.00265703
ko00052	Metabolism	Carbohydrate metabolism	Galactose metabolism	0.00204521	0.00181167	0.00257437	0.00182774	0.00215655	0.00225227	0.00230799	0.00174194	0.00172644	0.00182737	0.00192907	0.00288388	0.00285314	0.00205483	0.00211384	0.00212868	0.00233302	0.00209773	0.00187334	0.00188921	0.00196374	0.00191717	0.00172053	0.00160917	0.00160488	0.00203509	0.00205204	0.00209651	0.00220977	0.00206344	0.0022768	0.00198463	0.00156872	0.00177906	0.00175051	0.00201166	0.00228473	0.00165681
ko00053	Metabolism	Carbohydrate metabolism	Ascorbate and aldarate metabolism	0.0012065	0.00112998	0.00114197	0.00112575	0.00155167	0.00230053	0.00207684	0.00151104	0.00144252	0.00175397	0.00171043	0.0015006	0.00145638	0.000913807	0.00199735	0.00140824	0.00200136	0.00204489	0.00173098	0.00120139	0.00124511	0.00136511	0.00102913	0.000957845	0.000871851	0.00134615	0.00142892	0.00177861	0.00152806	0.00193071	0.00204067	0.00113645	0.000989623	0.00120971	0.00126025	0.00168891	0.00200335	0.00107549
ko00061	Metabolism	Lipid metabolism	Fatty acid biosynthesis	0.00671251	0.00821143	0.00624236	0.00637943	0.00662318	0.00784351	0.00835109	0.0062878	0.00611717	0.00705946	0.00673223	0.0068883	0.00688972	0.00730621	0.00816281	0.00646809	0.00720711	0.00709299	0.00667837	0.0066656	0.00642861	0.00672095	0.00617627	0.00743093	0.00772158	0.00699769	0.00712444	0.00741755	0.00667047	0.00783352	0.0078408	0.00651643	0.00724394	0.00753615	0.00726005	0.00688232	0.00698239	0.00699558
ko00062	Metabolism	Lipid metabolism	Fatty acid elongation	9.43524e-07	1.79624e-06	7.18032e-07	1.96548e-06	6.1037e-07	7.74579e-06	3.679e-06	1.56617e-06	1.1155e-06	2.114e-06	5.39567e-06	5.07755e-07	3.20731e-07	3.58806e-06	8.69235e-06	1.41445e-06	5.37019e-06	2.9253e-06	1.03912e-06	1.5899e-06	1.7598e-06	2.03273e-06	1.22185e-05	6.11964e-07	1.2629e-06	1.91783e-06	4.90777e-06	4.87364e-06	3.20383e-06	2.39717e-06	6.71034e-06	2.40658e-06	2.60709e-07	1.26364e-06	2.12084e-06	2.01783e-06	1.40994e-06	3.22985e-07
ko00071	Metabolism	Lipid metabolism	Fatty acid degradation	0.00831655	0.0141577	0.00852709	0.009727	0.0102948	0.00945756	0.00912048	0.00712619	0.00777182	0.00850031	0.0078641	0.00539658	0.0097323	0.0126013	0.0102729	0.00825169	0.00897789	0.00822379	0.00816323	0.00991851	0.00883833	0.00887159	0.011186	0.013029	0.014108	0.00966895	0.0103316	0.00884346	0.00703256	0.00976283	0.00907929	0.00930436	0.012403	0.0128089	0.011159	0.00958669	0.00990885	0.0110497
ko00072	Metabolism	Lipid metabolism	Synthesis and degradation of ketone bodies	0.00139325	0.00237315	0.00149844	0.00159097	0.00162829	0.00223743	0.00187085	0.00121103	0.00124027	0.00161512	0.00158987	0.00147939	0.00199265	0.00215572	0.00222603	0.00145711	0.00200986	0.00173966	0.00154394	0.00158111	0.00146118	0.00157073	0.0018059	0.0020291	0.00220595	0.00162533	0.00189283	0.00177811	0.0013004	0.00205726	0.00201979	0.00158975	0.00190917	0.00206835	0.00190024	0.00168437	0.0016915	0.00173046
ko00073	Metabolism	Lipid metabolism	Cutin, suberine and wax biosynthesis	2.16902e-08	7.91975e-08	3.38101e-08	2.17859e-07	3.31423e-08	8.02051e-07	4.57966e-07	1.40105e-07	3.53582e-07	1.17374e-07	1.98401e-07	4.83576e-08	2.15879e-06	4.96808e-07	3.10057e-07	1.06991e-07	1.70459e-07	2.14043e-08	9.84565e-07	6.03008e-08	3.21184e-07	5.50493e-07	1.19502e-08	1.85093e-08	1.28237e-08	1.06699e-07	4.91971e-07	3.89635e-07	3.30507e-07	1.39086e-07	7.35292e-07	1.98878e-07	1.93499e-08	6.11933e-08	1.34657e-07	7.00191e-08	2.01565e-08	2.52413e-07
ko00100	Metabolism	Lipid metabolism	Steroid biosynthesis	1.33782e-06	7.73055e-07	1.18249e-06	2.87193e-06	9.58364e-07	2.96064e-06	2.4197e-06	5.07094e-06	9.95223e-07	2.25678e-06	3.3459e-05	6.28649e-07	1.04797e-05	2.30464e-06	2.75745e-06	1.11651e-06	6.60387e-06	1.8092e-06	1.08489e-05	5.10151e-06	3.55826e-06	3.46235e-06	4.44398e-08	5.81886e-07	4.53817e-07	1.63173e-06	4.52293e-06	8.05845e-06	6.80283e-06	4.23477e-06	3.44581e-06	1.95448e-05	4.43091e-07	1.60938e-06	4.71298e-06	2.97227e-06	2.448e-06	1.80244e-05
ko00120	Metabolism	Lipid metabolism	Primary bile acid biosynthesis	0.00016806	0.000292109	0.000170571	0.000189923	0.000178852	0.000335139	0.000306771	0.00015435	0.00013056	0.000200878	0.000190708	0.000175839	0.000270955	0.000328262	0.000383939	0.000204489	0.000279907	0.000173384	0.000195322	0.000175084	0.000186282	0.000200842	0.000255983	0.00022275	0.000243722	0.000214793	0.0002683	0.00026922	0.000181608	0.000451457	0.000322997	0.000213926	0.000195245	0.000232322	0.000224208	0.000174873	0.000169944	0.00017509
ko00121	Metabolism	Lipid metabolism	Secondary bile acid biosynthesis	7.78331e-05	4.22159e-05	8.87249e-05	4.96254e-05	6.58896e-05	0.00012872	0.00011695	4.58459e-05	3.61391e-05	8.94232e-05	8.82859e-05	0.00019372	0.00011452	8.88217e-05	0.000125938	5.9382e-05	9.08498e-05	9.78057e-05	8.13148e-05	3.23242e-05	5.51213e-05	6.91151e-05	2.53179e-05	1.99752e-05	1.77694e-05	8.01092e-05	8.98408e-05	0.000120433	0.000121803	0.000115791	0.000122062	7.53606e-05	1.1776e-05	3.98308e-05	5.37177e-05	4.22499e-05	3.67205e-05	2.16388e-05
ko00130	Metabolism	Metabolism of cofactors and vitamins	Ubiquinone and other terpenoid-quinone biosynthesis	0.00274101	0.00256434	0.00275082	0.00283488	0.0027383	0.00208408	0.00231361	0.00282873	0.00283759	0.0023395	0.00238241	0.00209914	0.00238783	0.00269818	0.00224168	0.00276463	0.00231485	0.00239121	0.00245795	0.00281844	0.00282992	0.002652	0.00278331	0.00279909	0.00278641	0.00268259	0.00255912	0.00235044	0.00256684	0.00225226	0.00212562	0.00280406	0.00282595	0.00273192	0.00264707	0.00258622	0.00244493	0.00279181
ko00140	Metabolism	Lipid metabolism	Steroid hormone biosynthesis	0.000423233	0.000322548	0.000438048	0.000331518	0.000375159	0.000730397	0.000596077	0.000372885	0.000310511	0.00046342	0.000425642	0.00060158	0.000727462	0.000538475	0.000682904	0.000604111	0.000820023	0.000564248	0.000394054	0.00030744	0.000394216	0.000368895	0.000240917	0.000243772	0.000232557	0.000491182	0.000572626	0.000607006	0.000447227	0.000431868	0.00101835	0.000472653	0.00019981	0.000319698	0.000316353	0.000353788	0.000394502	0.00022081
ko00190	Metabolism	Energy metabolism	Oxidative phosphorylation	0.00963165	0.00673771	0.0087781	0.0090329	0.00884935	0.00847688	0.00803061	0.0105923	0.0104124	0.00922404	0.00953838	0.0103915	0.0076939	0.00710271	0.00815733	0.00986835	0.00837352	0.00929054	0.009974	0.00934246	0.00941917	0.00934227	0.00949753	0.00792722	0.00733431	0.00916996	0.00848618	0.00893712	0.0100656	0.00858744	0.00860061	0.00916867	0.00830275	0.00764621	0.00854892	0.00905336	0.00864351	0.00889596
ko00195	Metabolism	Energy metabolism	Photosynthesis	0.00163824	0.00145778	0.00178979	0.00169459	0.00163673	0.00144792	0.00140439	0.00145404	0.00147778	0.00148731	0.00175157	0.00168348	0.00185001	0.00181814	0.00155704	0.00151106	0.00146777	0.00145301	0.00163737	0.00156821	0.00161274	0.00161883	0.00164587	0.00148277	0.00147646	0.00155629	0.00166853	0.00164802	0.00172703	0.00149322	0.00158054	0.0016228	0.00142961	0.00148516	0.00149555	0.00142615	0.00141431	0.00161022
ko00196	Metabolism	Energy metabolism	Photosynthesis - antenna proteins	1.30141e-07	3.69588e-08	3.64109e-08	6.90861e-08	4.97134e-08	2.93664e-07	4.57966e-08	0	4.32705e-08	8.28247e-09	1.49841e-07	0	0	1.03502e-07	4.34776e-08	0	0	1.12373e-07	0	7.67465e-08	0	0	0	1.3882e-08	9.97399e-09	1.16098e-08	1.17938e-07	7.1977e-09	4.27313e-08	2.44431e-08	1.91787e-08	2.06074e-07	2.16142e-09	0	0	0	4.23286e-08	2.61375e-09
ko00220	Metabolism	Amino acid metabolism	Arginine biosynthesis	0.00362764	0.00296988	0.00347162	0.00351258	0.00346073	0.00410774	0.00355864	0.0038182	0.00370415	0.00365886	0.00380226	0.00432345	0.00382572	0.00329763	0.00391035	0.00374306	0.00390757	0.00395366	0.00385273	0.00346112	0.00357435	0.00368467	0.00338985	0.00303013	0.00287978	0.00355186	0.00360988	0.00383887	0.00376344	0.00378811	0.00407726	0.00351944	0.00306814	0.00308365	0.00333225	0.00359837	0.00356813	0.0032531
ko00230	Metabolism	Nucleotide metabolism	Purine metabolism	0.0124653	0.00986476	0.0121684	0.0113214	0.0117209	0.0124965	0.0126751	0.0121951	0.0117038	0.0125296	0.0125346	0.0146139	0.0120276	0.0108914	0.0120531	0.0118184	0.0120778	0.0123173	0.0122505	0.0110492	0.0116132	0.0118755	0.0112722	0.00990135	0.00956434	0.0115903	0.0119005	0.0128252	0.01358	0.0119879	0.012633	0.0119941	0.0098715	0.0102728	0.0108268	0.0114083	0.0115579	0.010633
ko00232	Metabolism	Biosynthesis of other secondary metabolites	Caffeine metabolism	4.46384e-06	2.21106e-06	2.21663e-06	4.87594e-06	9.18455e-06	1.18334e-05	3.34506e-06	4.007e-06	1.85692e-06	6.28143e-06	1.94627e-06	2.03525e-06	4.82143e-06	5.51181e-06	3.42604e-06	2.14145e-06	2.49608e-06	1.10698e-05	3.90876e-06	1.53301e-06	3.03243e-06	4.20759e-06	3.86888e-08	1.80905e-06	2.94233e-07	1.2186e-05	1.12933e-05	1.04477e-05	3.55525e-06	2.19805e-06	3.23225e-06	4.23639e-06	2.25508e-07	8.42961e-07	9.45186e-07	1.51848e-05	3.22088e-05	7.70184e-07
ko00240	Metabolism	Nucleotide metabolism	Pyrimidine metabolism	0.00738296	0.00571199	0.00730259	0.00651872	0.0064464	0.00800226	0.00773565	0.00697799	0.00653672	0.00752493	0.00762421	0.00945853	0.00756414	0.00650735	0.0076245	0.00691913	0.00738555	0.00714326	0.00723871	0.00634207	0.00674815	0.00700415	0.00632627	0.00546253	0.00526829	0.00683333	0.00713396	0.00784855	0.00820478	0.00748374	0.00809705	0.00689993	0.00533548	0.00565352	0.00618501	0.0063144	0.00610751	0.005946
ko00250	Metabolism	Amino acid metabolism	Alanine, aspartate and glutamate metabolism	0.00602819	0.0051694	0.00599417	0.0057181	0.00604026	0.00670449	0.0061771	0.00600911	0.0058325	0.00617103	0.00597662	0.00657644	0.00612731	0.00566887	0.00630833	0.00599202	0.00641218	0.00625358	0.0060652	0.00558859	0.0058309	0.0059746	0.00568715	0.00509647	0.00493725	0.00574357	0.00611647	0.00650047	0.00641301	0.00595409	0.00637429	0.00573007	0.00504904	0.0053321	0.00545425	0.00590862	0.00617529	0.00521084
ko00253	Metabolism	Metabolism of terpenoids and polyketides	Tetracycline biosynthesis	8.52014e-05	0.000129988	4.90498e-05	8.33899e-05	8.13862e-05	5.34533e-05	0.000102627	0.000106634	0.00011336	6.23303e-05	4.9938e-05	1.92495e-05	5.54616e-05	6.27268e-05	8.53446e-05	9.81143e-05	7.09177e-05	9.3378e-05	7.98482e-05	0.000106158	8.83626e-05	8.45625e-05	5.82349e-05	0.000135548	0.000139184	8.42487e-05	6.44066e-05	6.62904e-05	6.15796e-05	0.000103461	5.44516e-05	7.41417e-05	0.000146888	0.000126933	0.000117785	9.90772e-05	7.54627e-05	0.00012704
ko00260	Metabolism	Amino acid metabolism	Glycine, serine and threonine metabolism	0.00685138	0.00562132	0.00658887	0.00631825	0.00669486	0.0093088	0.00862441	0.00737919	0.00683233	0.00801859	0.00821313	0.00834018	0.00735916	0.00599086	0.00842452	0.0070018	0.00832034	0.00805673	0.008019	0.00627105	0.00676148	0.00715327	0.00669878	0.00523143	0.00493221	0.0069195	0.00734184	0.00824444	0.00776922	0.00830192	0.0086423	0.00671662	0.00516872	0.00566885	0.00624579	0.00703301	0.00734857	0.00585163
ko00261	Metabolism	Biosynthesis of other secondary metabolites	Monobactam biosynthesis	0.00138861	0.0009971	0.00143713	0.00120991	0.00129272	0.00137005	0.00140293	0.00122607	0.00117451	0.00129456	0.001383	0.00159229	0.00147924	0.00122737	0.0012856	0.00126169	0.00136663	0.00123223	0.00125247	0.0011403	0.00123244	0.00122309	0.00112843	0.000985147	0.00093599	0.00122136	0.00133931	0.00145499	0.00151175	0.00121205	0.00150267	0.0012379	0.00095561	0.00104475	0.00107704	0.0011956	0.0012504	0.00110154
ko00270	Metabolism	Amino acid metabolism	Cysteine and methionine metabolism	0.00680983	0.00576394	0.00652214	0.00631419	0.00602906	0.00710618	0.00700264	0.00669653	0.00638434	0.0067575	0.00674544	0.00738866	0.00655839	0.00621349	0.00667809	0.00656262	0.00672622	0.00645182	0.00664587	0.0062079	0.00639024	0.00650638	0.00616453	0.00576584	0.00562323	0.00652151	0.00674794	0.00704532	0.00693651	0.00640499	0.00718875	0.00651753	0.00569628	0.00574812	0.00602276	0.00616748	0.00599606	0.00604153
ko00280	Metabolism	Amino acid metabolism	Valine, leucine and isoleucine degradation	0.00924792	0.0137979	0.00969905	0.0103717	0.0110825	0.0124114	0.011351	0.00851456	0.0087982	0.0102013	0.00968185	0.00830632	0.0114709	0.0129911	0.0125844	0.00960874	0.0114325	0.0101283	0.00996558	0.0105726	0.00990591	0.0101426	0.0124148	0.0124736	0.0132479	0.0106413	0.0115784	0.0107205	0.00850611	0.0117819	0.0115497	0.0101395	0.0118877	0.012602	0.011549	0.010649	0.0110548	0.0109654
ko00281	Metabolism	Metabolism of terpenoids and polyketides	Geraniol degradation	0.00208977	0.00366958	0.0021773	0.00250204	0.00253711	0.0027303	0.00258207	0.00168484	0.00179815	0.00232704	0.0021788	0.00147629	0.0027757	0.00355527	0.00288567	0.00206042	0.00248541	0.00205183	0.00205406	0.00244986	0.002184	0.00223383	0.00285745	0.00324528	0.0035677	0.00252406	0.00276587	0.00240444	0.00184306	0.00272879	0.00260152	0.00242931	0.00301894	0.00323094	0.00281715	0.00235325	0.00246387	0.00270468
ko00290	Metabolism	Amino acid metabolism	Valine, leucine and isoleucine biosynthesis	0.00252012	0.0023429	0.00245523	0.00231543	0.00235135	0.00278654	0.00272066	0.00242314	0.002357	0.00260803	0.00261186	0.00318928	0.00259533	0.00238871	0.00268628	0.00244352	0.00264027	0.00259097	0.00253696	0.00234817	0.00239032	0.00246237	0.00217859	0.00223532	0.00220821	0.00240738	0.00251801	0.0026845	0.00262988	0.00257281	0.00279167	0.00239068	0.00221757	0.00228214	0.00235227	0.00240253	0.00240975	0.00231348
ko00300	Metabolism	Amino acid metabolism	Lysine biosynthesis	0.00340449	0.00283047	0.00345956	0.00321013	0.00318373	0.00346607	0.00330354	0.00316343	0.00309962	0.00326857	0.00343723	0.0037748	0.00352942	0.00319138	0.00321629	0.00317562	0.00329114	0.0031469	0.00325735	0.00306648	0.00314492	0.0031893	0.00296208	0.00282016	0.00273875	0.00309391	0.00334531	0.00349931	0.00358283	0.00309187	0.00337938	0.00321041	0.00278016	0.00285868	0.00295546	0.00311344	0.00316584	0.00298787
ko00310	Metabolism	Amino acid metabolism	Lysine degradation	0.00441765	0.00633072	0.0043363	0.00485495	0.00531601	0.00646669	0.00582109	0.0044416	0.0045424	0.00525382	0.00496006	0.00416498	0.00535764	0.00575299	0.00641124	0.00477593	0.00585237	0.00550187	0.00518549	0.00498004	0.00470683	0.00492333	0.00532622	0.00572843	0.00598092	0.00508351	0.00549199	0.0054872	0.00438956	0.00613447	0.00596741	0.00481867	0.00554977	0.00591551	0.00556522	0.00541493	0.00578826	0.00517011
ko00311	Metabolism	Biosynthesis of other secondary metabolites	Penicillin and cephalosporin biosynthesis	0.00016964	0.000228622	0.000131647	0.000171662	0.000156775	0.000277843	0.000235866	0.000174168	0.000171148	0.000264531	0.000239213	0.000173808	0.00015802	0.000177723	0.000209837	0.000157156	0.000193115	0.000217546	0.000215725	0.000176032	0.000160846	0.000176679	0.000143212	0.000204378	0.000207483	0.000179349	0.00022139	0.000225548	0.000151948	0.000211636	0.000212916	0.000159981	0.000199431	0.000199044	0.000206072	0.00020382	0.000211103	0.000202256
ko00330	Metabolism	Amino acid metabolism	Arginine and proline metabolism	0.00473791	0.00434954	0.00440296	0.00450232	0.00530492	0.00702651	0.00652568	0.00538534	0.00518178	0.00618368	0.00602374	0.00544033	0.00511277	0.00417448	0.00659078	0.00509476	0.00650038	0.00659891	0.00595562	0.00455124	0.00481168	0.00519004	0.00451666	0.00403387	0.0037904	0.00500716	0.00540416	0.00621501	0.00539468	0.00639525	0.00673587	0.0046353	0.00404365	0.00455562	0.00476736	0.00561834	0.00619504	0.00434083
ko00331	Metabolism	Biosynthesis of other secondary metabolites	Clavulanic acid biosynthesis	0	0	0	3.07049e-08	0	0	0	0	0	2.20866e-08	5.54967e-09	0	0	0	0	0	0	0	0	0	0	0	0	0	0	0	1.96564e-08	0	0	0	0	0	0	0	0	0	0	0
ko00332	Metabolism	Biosynthesis of other secondary metabolites	Carbapenem biosynthesis	0.000328129	0.000296296	0.000332359	0.000305982	0.000316425	0.000292256	0.000295453	0.000300649	0.000296221	0.000309642	0.000314862	0.00035161	0.000336566	0.000320893	0.00030936	0.000303058	0.000296927	0.000299413	0.000306798	0.000303907	0.000306646	0.000309976	0.000327466	0.000295074	0.000294183	0.00032261	0.000311696	0.00032079	0.000338104	0.000301591	0.000326829	0.00031686	0.000287425	0.000295578	0.000296741	0.000281723	0.000268321	0.000303009
ko00333	Metabolism	Biosynthesis of other secondary metabolites	Prodigiosin biosynthesis	0.00268428	0.00311259	0.002452	0.00254042	0.00293813	0.00400334	0.00401075	0.00266585	0.00250648	0.00318705	0.00303791	0.00316	0.00323567	0.00299938	0.00387019	0.00268072	0.00338566	0.00350967	0.00302488	0.00259037	0.00254794	0.00275989	0.00230398	0.00265815	0.00272498	0.0030276	0.00313407	0.00346776	0.00288648	0.003792	0.00363816	0.00263473	0.00254789	0.00295533	0.00284241	0.00298279	0.00327181	0.00253782
ko00340	Metabolism	Amino acid metabolism	Histidine metabolism	0.0033902	0.00286948	0.00314977	0.00305088	0.00320244	0.00422147	0.00412634	0.00350376	0.00329981	0.00387434	0.00372976	0.00418379	0.00337318	0.00286146	0.00390886	0.00332902	0.00377857	0.00378856	0.00376772	0.00313096	0.00322647	0.00336633	0.00314566	0.00273477	0.00260945	0.00325923	0.00347342	0.00395622	0.00380984	0.00373736	0.00417227	0.00314787	0.00272094	0.00287423	0.00309055	0.00335575	0.00347507	0.00295915
ko00350	Metabolism	Amino acid metabolism	Tyrosine metabolism	0.00278611	0.00300712	0.00265853	0.00271699	0.00350899	0.00477691	0.00437184	0.00302097	0.00281494	0.0036656	0.00365895	0.00370631	0.00343921	0.00287678	0.00451192	0.00289735	0.00413519	0.00434843	0.00364103	0.0026984	0.00285222	0.00320048	0.00323797	0.00250584	0.00244819	0.00307271	0.00355759	0.0040728	0.00338637	0.00426898	0.00438515	0.00277513	0.00240401	0.00292417	0.00294304	0.00367483	0.00454084	0.00257292
ko00360	Metabolism	Amino acid metabolism	Phenylalanine metabolism	0.00443146	0.00641146	0.00444241	0.0048436	0.00527459	0.00628228	0.00564794	0.00411911	0.0042269	0.00537097	0.0049916	0.00388675	0.00522114	0.00602069	0.00611807	0.00438191	0.00534176	0.00526341	0.00496363	0.00478762	0.00464171	0.00491581	0.00529029	0.00569433	0.00601461	0.00511406	0.00556017	0.00539109	0.00430439	0.00576754	0.00579944	0.00484663	0.00540934	0.00586926	0.00548543	0.00520456	0.00561783	0.00504943
ko00361	Metabolism	Xenobiotics biodegradation and metabolism	Chlorocyclohexane and chlorobenzene degradation	0.000700015	0.000528208	0.000473696	0.000824235	0.000666729	0.000767385	0.000703817	0.00115961	0.00118539	0.000799578	0.000775065	0.00070601	0.000560856	0.000405193	0.000842852	0.00099749	0.000821799	0.00115126	0.0010183	0.00087255	0.000879932	0.000857725	0.000523723	0.000740144	0.000635167	0.000846967	0.000609166	0.000675394	0.000617339	0.000979419	0.00072341	0.000736735	0.000873918	0.000695157	0.000855197	0.00100868	0.000990945	0.000829305
ko00362	Metabolism	Xenobiotics biodegradation and metabolism	Benzoate degradation	0.00556088	0.00841916	0.00563113	0.00662383	0.00681852	0.00701902	0.00622776	0.00561926	0.00605225	0.00618313	0.00595087	0.00491874	0.00638297	0.00755496	0.00719849	0.00601409	0.00658668	0.006858	0.00632182	0.00673854	0.00618306	0.00611937	0.0078656	0.00806838	0.00847622	0.00658723	0.00679229	0.00611638	0.00496289	0.00711922	0.00644734	0.00612021	0.0078957	0.00799812	0.0074416	0.0069375	0.00712795	0.00716415
ko00363	Metabolism	Xenobiotics biodegradation and metabolism	Bisphenol degradation	1.02579e-05	1.05173e-05	3.41712e-06	9.9745e-06	1.57071e-05	3.51894e-05	5.44689e-05	2.48292e-05	9.15929e-06	1.51833e-05	8.60374e-06	5.67502e-06	2.88343e-05	2.31617e-05	6.85196e-05	4.01003e-05	5.26149e-05	1.79585e-05	2.03185e-05	8.70022e-06	1.81979e-05	2.05357e-05	1.15076e-05	3.79986e-06	2.23904e-06	3.86763e-05	2.60733e-05	3.4496e-05	2.27147e-05	5.46615e-05	4.56478e-05	1.61405e-05	1.52533e-06	4.14803e-06	7.30868e-06	3.1932e-05	6.40975e-05	2.50434e-06
ko00364	Metabolism	Xenobiotics biodegradation and metabolism	Fluorobenzoate degradation	0.000279458	0.000212333	0.000184303	0.00025468	0.000406164	0.00046301	0.000526813	0.000407911	0.000389749	0.000495536	0.000419366	0.000324748	0.000223765	0.0001621	0.000469741	0.000335615	0.000432918	0.000598038	0.000455136	0.000265375	0.000297483	0.000314332	0.000282664	0.000198804	0.00016705	0.000346662	0.000303498	0.000404768	0.000309861	0.000493312	0.000500636	0.000263412	0.000214045	0.000269266	0.000297389	0.000448203	0.000615631	0.000230171
ko00365	Metabolism	Xenobiotics biodegradation and metabolism	Furfural degradation	0.000166798	0.000185672	0.000150347	0.000220515	0.000180864	0.000202852	0.000140333	0.000210999	0.000228603	0.000125684	0.00015384	0.000376678	0.000180721	0.000194143	0.00020876	0.000200314	0.0001379	0.000278809	0.000222105	0.00021053	0.00020446	0.000191311	0.000230017	0.000213495	0.000209854	0.000205372	0.000174807	0.000136578	0.000129339	0.000243641	0.000114242	0.000178182	0.00022855	0.000211012	0.000210242	0.000204985	0.000187657	0.000210458
ko00380	Metabolism	Amino acid metabolism	Tryptophan metabolism	0.004106	0.00602842	0.00390907	0.00456733	0.00481148	0.00590803	0.0055301	0.00415394	0.00425645	0.00505306	0.00457027	0.00323815	0.00480183	0.005515	0.00588334	0.00439764	0.00527193	0.00489368	0.00480416	0.00465578	0.00437513	0.00457802	0.00491018	0.00547375	0.0057335	0.00481971	0.00520074	0.00509705	0.00396183	0.00564281	0.00563983	0.00454849	0.00528661	0.00559219	0.00525304	0.00492947	0.00513482	0.00484344
ko00400	Metabolism	Amino acid metabolism	Phenylalanine, tyrosine and tryptophan biosynthesis	0.00471389	0.004158	0.00454968	0.00448572	0.00413324	0.00420008	0.00435463	0.00444791	0.00431812	0.00429028	0.00434896	0.0048952	0.00465967	0.00460452	0.00431557	0.00445596	0.00425114	0.00407553	0.00428463	0.0043417	0.0044056	0.00438524	0.00411874	0.00420506	0.00418576	0.00436674	0.00437205	0.00439992	0.00452695	0.00410838	0.00461285	0.00464046	0.00416298	0.00410612	0.00422746	0.00407736	0.00382946	0.00429523
ko00401	Metabolism	Biosynthesis of other secondary metabolites	Novobiocin biosynthesis	0.00111817	0.00105822	0.000956459	0.00106062	0.00101388	0.00126589	0.00122054	0.001183	0.00112815	0.00119537	0.00122134	0.00129269	0.00107002	0.00101166	0.0012382	0.00110285	0.00112788	0.00119981	0.00118884	0.00107755	0.00108939	0.00113252	0.00105929	0.0010341	0.00101865	0.00106893	0.00110632	0.00117288	0.0011041	0.00120191	0.00127918	0.00113408	0.00103899	0.00102351	0.00110095	0.00110178	0.00106947	0.00109184
ko00404	Metabolism	Biosynthesis of other secondary metabolites	Staurosporine biosynthesis	6.14097e-05	4.07483e-05	7.05542e-06	1.01686e-05	1.82904e-05	2.69988e-05	0.000230427	4.82532e-05	1.33053e-05	2.30625e-05	1.05391e-05	1.05211e-05	2.3699e-05	1.91088e-05	7.91637e-05	3.05582e-05	7.97539e-05	1.73754e-05	1.79942e-05	8.78802e-06	4.34074e-05	4.19138e-05	2.22286e-06	5.19925e-06	3.72286e-06	2.77292e-05	3.82506e-05	8.22335e-05	4.10843e-05	0.000184816	8.33099e-05	2.55518e-05	2.91655e-06	7.01297e-06	1.841e-05	3.98364e-05	6.87727e-05	3.61145e-06
ko00405	Metabolism	Biosynthesis of other secondary metabolites	Phenazine biosynthesis	0.00054223	0.000467342	0.000502737	0.000571161	0.000462277	0.00044263	0.000425415	0.0005905	0.00059606	0.000477217	0.000480784	0.000512083	0.000509039	0.000509382	0.000471849	0.000560113	0.000471239	0.000500778	0.000522236	0.0005546	0.000552624	0.000539805	0.000508615	0.000536156	0.00051389	0.000536758	0.000505798	0.000488383	0.000500615	0.000508132	0.000499647	0.000535408	0.00054875	0.000490241	0.000528668	0.000493994	0.000409776	0.000543046
ko00410	Metabolism	Metabolism of other amino acids	beta-Alanine metabolism	0.00428692	0.00607633	0.00418008	0.00460958	0.00510306	0.00588569	0.00538576	0.00411113	0.0041796	0.00471341	0.00433784	0.0035232	0.00492851	0.0056101	0.00600268	0.00446361	0.00543326	0.00494699	0.0046353	0.00469412	0.00442854	0.0046688	0.005093	0.00549866	0.00575445	0.00491908	0.0052976	0.00524937	0.00420714	0.00567143	0.00568277	0.00452244	0.00527042	0.00565903	0.00518223	0.00509378	0.00558612	0.00482716
ko00430	Metabolism	Metabolism of other amino acids	Taurine and hypotaurine metabolism	0.00104629	0.000966604	0.0010262	0.00088662	0.00102936	0.00151926	0.00156242	0.00103491	0.000932832	0.00146397	0.00124005	0.0010074	0.0009568	0.000969912	0.00131659	0.00102825	0.00145519	0.00109928	0.00113793	0.000911747	0.0010024	0.0011018	0.00101218	0.000787078	0.000764329	0.00105884	0.00117091	0.00135511	0.00124879	0.00118918	0.00138521	0.000966015	0.000758738	0.00088962	0.000932886	0.00104855	0.00111365	0.000795287
ko00440	Metabolism	Metabolism of other amino acids	Phosphonate and phosphinate metabolism	0.000668196	0.000579015	0.000628328	0.000766459	0.000649695	0.000703466	0.00066163	0.00101006	0.0010537	0.000812715	0.000812668	0.000607465	0.000491558	0.00043557	0.00078382	0.000925273	0.000889051	0.00099703	0.000904256	0.000819323	0.000856856	0.000898101	0.000660027	0.000714975	0.000634706	0.000721042	0.000628576	0.000688999	0.000694354	0.000968805	0.000660758	0.000665686	0.000825187	0.000706763	0.000806484	0.000916256	0.000868012	0.000774153
ko00450	Metabolism	Metabolism of other amino acids	Selenocompound metabolism	0.00267312	0.00215674	0.00266659	0.00245306	0.00260994	0.00253327	0.00268136	0.00239724	0.00236412	0.0026017	0.00271079	0.0028592	0.00271507	0.00253764	0.00244131	0.00240328	0.00237113	0.00240206	0.00254967	0.00235392	0.00242647	0.00244497	0.0026288	0.00217606	0.00212182	0.00253559	0.00266176	0.00275411	0.00287045	0.00233841	0.00269902	0.00241383	0.00210293	0.00223019	0.00224593	0.00232523	0.0024078	0.00232104
ko00460	Metabolism	Metabolism of other amino acids	Cyanoamino acid metabolism	0.000670882	0.000403596	0.000724801	0.000443454	0.000478573	0.000887579	0.000979139	0.000599471	0.000483723	0.000683452	0.000614199	0.00123468	0.000824813	0.00050131	0.0008555	0.000706225	0.000887479	0.00069144	0.00060942	0.000458229	0.000608178	0.000614109	0.000446065	0.000304867	0.000270219	0.000620197	0.000658841	0.000787454	0.000737385	0.00084299	0.000912329	0.00054381	0.000289951	0.000347451	0.000456177	0.000533413	0.000541706	0.000341011
ko00471	Metabolism	Metabolism of other amino acids	D-Glutamine and D-glutamate metabolism	0.000692209	0.00050961	0.000646356	0.000664105	0.000601105	0.000623791	0.000601094	0.000733623	0.000717716	0.000644529	0.000605276	0.000691085	0.000596871	0.000587072	0.00060869	0.000706315	0.000625744	0.000616376	0.000670545	0.00065086	0.000685027	0.000678018	0.000698412	0.000567635	0.000530754	0.000644404	0.000607564	0.000633836	0.000698874	0.000645904	0.000645495	0.00064787	0.000588131	0.000548348	0.000607698	0.000603126	0.000532491	0.000594965
ko00472	Metabolism	Metabolism of other amino acids	D-Arginine and D-ornithine metabolism	0.000161749	0.000163855	0.000120096	0.000159749	0.000157938	0.000230891	0.000235526	0.000249133	0.000243945	0.000277541	0.000257717	0.00013211	0.000126626	0.000105444	0.000242046	0.000243498	0.000273705	0.000234304	0.000249959	0.000195306	0.000202647	0.000204506	0.000191646	0.000167771	0.000154297	0.00018195	0.000170852	0.000200199	0.00017453	0.000254735	0.000268699	0.000179965	0.000185453	0.000173323	0.000199879	0.000194148	0.000164183	0.000197349
ko00473	Metabolism	Metabolism of other amino acids	D-Alanine metabolism	0.000594069	0.00051586	0.000576173	0.000567251	0.000540816	0.000482507	0.00062116	0.00056285	0.000550919	0.000550162	0.000534882	0.000556896	0.000556233	0.000571015	0.000507947	0.000555948	0.000504791	0.000520406	0.000537473	0.000560407	0.000565488	0.000554621	0.000530153	0.000531519	0.000524029	0.000550223	0.000546024	0.00056058	0.000594504	0.00047748	0.000547178	0.000599876	0.000529181	0.000530828	0.000535485	0.000522916	0.000495781	0.000544936
ko00480	Metabolism	Metabolism of other amino acids	Glutathione metabolism	0.00252652	0.00198381	0.00203761	0.00229635	0.00221626	0.00329077	0.00341845	0.00318891	0.00292228	0.00299504	0.00306861	0.00276409	0.00231532	0.00181175	0.00325381	0.00291295	0.00317943	0.00304477	0.00321667	0.00246079	0.00265718	0.00279512	0.00230398	0.00203315	0.001837	0.00278061	0.00256364	0.00301047	0.00276829	0.00335069	0.00342378	0.00247124	0.0021213	0.0020759	0.00243067	0.00268625	0.00267426	0.00238671
ko00500	Metabolism	Carbohydrate metabolism	Starch and sucrose metabolism	0.00328148	0.00236978	0.00349436	0.00310919	0.00296861	0.00289102	0.00334114	0.00347829	0.00333082	0.0025173	0.0029608	0.00434942	0.00403231	0.0027501	0.00291478	0.00361594	0.00336062	0.00338749	0.00318835	0.00319075	0.0033362	0.00319215	0.00243829	0.0025278	0.00232993	0.00351418	0.00296424	0.00289661	0.00304828	0.00336618	0.00276934	0.00305771	0.00262715	0.00245958	0.00278553	0.0032296	0.00319858	0.00288656
ko00510	Metabolism	Glycan biosynthesis and metabolism	N-Glycan biosynthesis	0.000205286	0.000161037	0.000296078	0.00027368	0.000211959	0.000179148	0.000123918	0.000187489	0.000177891	0.000148849	0.000221764	0.000204182	0.000381766	0.000377116	0.000178214	0.000216414	0.000175735	0.000192884	0.000201094	0.000207343	0.000237098	0.00021282	0.000285902	0.000170466	0.000176695	0.000220444	0.000256811	0.000181001	0.000169262	0.000165705	0.000165121	0.00029564	0.000149219	0.000182853	0.000183192	0.000173554	0.000181503	0.000176921
ko00511	Metabolism	Glycan biosynthesis and metabolism	Other glycan degradation	0.000290561	0.000117557	0.000694106	0.000124152	0.000190439	0.00018389	0.00013935	0.000139039	0.000133949	9.72907e-05	0.000116166	0.000965317	0.000815857	0.000280664	0.000304561	0.000548358	0.000540061	0.000222212	0.00010949	0.000220809	0.0003318	0.000194663	2.50955e-05	7.24562e-05	5.58663e-05	0.000301785	0.000241009	0.000191822	0.000239856	0.00022172	0.000345964	0.000218222	7.45815e-05	9.09975e-05	0.00011865	0.00017711	0.000156304	9.56521e-05
ko00513	Metabolism	Glycan biosynthesis and metabolism	Various types of N-glycan biosynthesis	3.55302e-05	1.6317e-05	8.18252e-05	1.26665e-05	3.70004e-05	2.88537e-05	2.93355e-05	1.79304e-05	1.38448e-05	1.59647e-05	1.60099e-05	0.000102342	0.000105804	3.60374e-05	5.21497e-05	6.73153e-05	8.45095e-05	4.33226e-05	7.27245e-06	2.21861e-05	4.11057e-05	2.70645e-05	5.78754e-07	3.51117e-06	2.27696e-06	3.18668e-05	3.95415e-05	4.086e-05	5.08359e-05	3.54465e-05	5.12941e-05	2.74207e-05	1.77414e-06	1.83661e-05	1.30922e-05	2.33759e-05	2.17558e-05	4.48248e-06
ko00514	Metabolism	Glycan biosynthesis and metabolism	Other types of O-glycan biosynthesis	3.95875e-05	2.45594e-05	4.87394e-05	6.26506e-05	3.40904e-05	2.21097e-05	1.51011e-05	2.31147e-05	2.47203e-05	2.47211e-05	3.32398e-05	1.14145e-05	0.000102929	0.000101846	3.36125e-05	3.95654e-05	3.39179e-05	2.12383e-05	3.10394e-05	3.17401e-05	3.49559e-05	3.37771e-05	2.76157e-05	2.83165e-05	3.00076e-05	4.56844e-05	5.80155e-05	3.7922e-05	2.28877e-05	1.87338e-05	5.22832e-05	0.00010766	1.79213e-05	3.23599e-05	3.42479e-05	2.49106e-05	2.68512e-05	1.78965e-05
ko00515	Metabolism	Glycan biosynthesis and metabolism	Mannose type O-glycan biosynthesis	5.0667e-07	1.67508e-06	3.68281e-07	6.29835e-07	1.04346e-06	8.80006e-07	1.63389e-06	1.64561e-06	1.47336e-06	1.16044e-06	1.46931e-06	8.13617e-07	8.81675e-06	1.66051e-06	3.36843e-06	1.04248e-06	2.05613e-06	4.44106e-07	8.95137e-06	1.03688e-06	1.82799e-06	4.15665e-06	8.64289e-08	3.73946e-07	4.01058e-07	5.90914e-06	2.01588e-06	3.82463e-06	1.61489e-06	3.31404e-06	2.61527e-06	1.2696e-06	1.90295e-07	2.57586e-07	1.64618e-06	6.10951e-07	8.5539e-07	1.72257e-06
ko00520	Metabolism	Carbohydrate metabolism	Amino sugar and nucleotide sugar metabolism	0.0079282	0.00653247	0.00891461	0.00790207	0.00725482	0.00638402	0.00684698	0.00745806	0.00753438	0.00665305	0.00682898	0.00862474	0.00884386	0.00803319	0.00634196	0.00803503	0.00703228	0.00686229	0.00698905	0.00749695	0.00781759	0.0074449	0.00679698	0.00692203	0.00678009	0.00774727	0.00738799	0.00701924	0.00799253	0.00637527	0.00642823	0.00788818	0.00697105	0.00682318	0.00699048	0.0072261	0.00738613	0.0070727
ko00521	Metabolism	Biosynthesis of other secondary metabolites	Streptomycin biosynthesis	0.00166402	0.00151378	0.00192639	0.00162713	0.0020604	0.00162511	0.00141472	0.00146318	0.00150322	0.00145814	0.0016009	0.00225297	0.00225317	0.00177359	0.00155773	0.00164108	0.0016881	0.00178401	0.00157999	0.00158654	0.00157171	0.00150559	0.00164418	0.0014653	0.00148889	0.00166708	0.00164807	0.00156813	0.00155757	0.00145158	0.00158058	0.00163198	0.00143045	0.00161246	0.0014939	0.00169055	0.00192434	0.00149569
ko00522	Metabolism	Metabolism of terpenoids and polyketides	Biosynthesis of 12-, 14- and 16-membered macrolides	4.92097e-07	2.95671e-07	1.18335e-07	9.01957e-07	1.90568e-07	1.76751e-06	1.98834e-06	4.24318e-06	9.28874e-07	1.07396e-06	7.95684e-07	8.0999e-07	1.01131e-07	2.02173e-06	2.34489e-06	7.42588e-07	1.96591e-06	3.38991e-07	2.0143e-06	4.90858e-07	2.64317e-06	2.22426e-06	4.53112e-08	1.87407e-07	1.72883e-07	2.38388e-06	1.19904e-06	3.33253e-06	1.59174e-06	1.18916e-06	2.44957e-06	1.82907e-05	6.27533e-07	1.2514e-06	5.21794e-06	2.36396e-06	3.38628e-07	4.93998e-07
ko00523	Metabolism	Metabolism of terpenoids and polyketides	Polyketide sugar unit biosynthesis	0.00112086	0.0010358	0.00131263	0.00123045	0.00134535	0.000800609	0.000680376	0.000948344	0.0010533	0.000787102	0.000879367	0.00133141	0.0014819	0.00135225	0.000823374	0.00109079	0.000922556	0.00105834	0.000939315	0.00110942	0.00106823	0.000976438	0.00107164	0.00110551	0.00113183	0.00111667	0.00102096	0.000840329	0.00088826	0.00082204	0.000796616	0.00115655	0.00110475	0.00114095	0.00104681	0.00110732	0.00121388	0.00105965
ko00524	Metabolism	Biosynthesis of other secondary metabolites	Neomycin, kanamycin and gentamicin biosynthesis	0.00016351	0.000135494	0.000211921	0.00013524	0.000175265	0.000196515	0.000185204	0.000160307	0.000152068	0.000187657	0.000200333	0.000296021	0.000289973	0.000146762	0.000202283	0.000198518	0.000231464	0.000206075	0.000183589	0.000152414	0.000165673	0.000158845	0.000105193	0.000117418	0.000110935	0.000202385	0.000182741	0.000189794	0.00016604	0.000169867	0.000204291	0.000150272	0.000114885	0.000137239	0.000140856	0.000169027	0.000182567	0.000135066
ko00525	Metabolism	Biosynthesis of other secondary metabolites	Acarbose and validamycin biosynthesis	0.000526787	0.000602299	0.000634655	0.000597745	0.000698806	0.000402447	0.000276359	0.0003941	0.000461596	0.000356776	0.000421649	0.000572612	0.000676701	0.000704383	0.000391789	0.000482148	0.000431996	0.000504276	0.000405281	0.000545952	0.00050023	0.000462456	0.000575966	0.000601418	0.000641477	0.000523398	0.000520223	0.00038345	0.000381851	0.000377758	0.000367297	0.000543548	0.000582783	0.000622553	0.000534081	0.000519002	0.000542822	0.000547386
ko00531	Metabolism	Glycan biosynthesis and metabolism	Glycosaminoglycan degradation	0.000227872	0.000207437	0.000322937	0.000188599	0.000237767	0.000245264	0.000202827	0.000190757	0.000184297	0.000182175	0.000193433	0.000329409	0.000392744	0.000240134	0.000267025	0.000298735	0.000372114	0.000237868	0.000170863	0.000198287	0.000235442	0.000203347	0.000162762	0.000175371	0.000174986	0.000230641	0.000239649	0.000228902	0.000205114	0.000226407	0.000431019	0.000238958	0.000167289	0.000206147	0.000188323	0.000202889	0.000184788	0.000173918
ko00532	Metabolism	Glycan biosynthesis and metabolism	Glycosaminoglycan biosynthesis - chondroitin sulfate / dermatan sulfate	3.6579e-07	1.77561e-06	1.3264e-07	8.3342e-08	2.10927e-07	1.3993e-07	9.25856e-07	6.54062e-07	1.40114e-07	2.69772e-07	4.16226e-08	1.31343e-07	1.82036e-07	1.85711e-07	1.28644e-06	3.71022e-07	6.40059e-07	6.18049e-08	2.43237e-08	1.99541e-07	6.06049e-07	8.27916e-07	1.15021e-07	2.0347e-07	1.23535e-07	1.59552e-07	5.21245e-07	1.07174e-06	5.95797e-07	1.10321e-05	1.50529e-06	4.61036e-07	1.13258e-07	1.49486e-07	4.28497e-07	3.24269e-07	3.27744e-07	1.09777e-07
ko00534	Metabolism	Glycan biosynthesis and metabolism	Glycosaminoglycan biosynthesis - heparan sulfate / heparin	1.6593e-07	1.47835e-08	9.10273e-09	0	4.97134e-09	1.89461e-09	9.92261e-09	1.50113e-08	7.21176e-09	3.31299e-08	0	1.99475e-08	0	8.28013e-09	6.95642e-09	3.80814e-09	7.83289e-09	0	1.52023e-09	7.67465e-09	0	2.17709e-09	0	4.16459e-09	9.97399e-10	1.27708e-08	7.37114e-09	6.47793e-09	1.28194e-08	1.22216e-09	3.78459e-08	2.49787e-09	8.64569e-10	9.179e-09	2.01985e-08	1.00437e-08	2.53971e-08	0
ko00540	Metabolism	Glycan biosynthesis and metabolism	Lipopolysaccharide biosynthesis	0.0035877	0.00283817	0.00341608	0.00338226	0.00293397	0.00221704	0.0026493	0.00352938	0.00356729	0.00286873	0.00237521	0.0032466	0.00251735	0.00299112	0.00245765	0.00352574	0.0026734	0.00255773	0.00273028	0.00342783	0.00340079	0.00320299	0.00310064	0.00329468	0.00317875	0.00314753	0.00289242	0.002823	0.00340547	0.00241281	0.00272464	0.00335088	0.00342079	0.0030364	0.00313683	0.00293673	0.00248	0.00315238
ko00550	Metabolism	Glycan biosynthesis and metabolism	Peptidoglycan biosynthesis	0.00366354	0.00314773	0.00374446	0.00379574	0.00344579	0.00340633	0.00330356	0.00366117	0.00359425	0.00365425	0.00365927	0.00349813	0.00389059	0.00391838	0.0034148	0.00361719	0.00337339	0.00341189	0.00364019	0.00353228	0.00367493	0.00365101	0.00369601	0.00327127	0.00320748	0.00375713	0.00370636	0.0035084	0.00354036	0.00335285	0.00363043	0.00374434	0.00320496	0.00324523	0.00334205	0.00333918	0.0032784	0.00335965
ko00561	Metabolism	Lipid metabolism	Glycerolipid metabolism	0.00218893	0.00200297	0.00216122	0.00224579	0.00248903	0.00255274	0.00254892	0.00244546	0.00240592	0.00240012	0.0024185	0.00204818	0.00254574	0.00205331	0.00257755	0.00242962	0.00271168	0.00264309	0.0025203	0.00221182	0.00221055	0.00225988	0.00178742	0.00201407	0.00191588	0.00223552	0.0023017	0.00247093	0.00224328	0.00254869	0.00262338	0.00220479	0.00205023	0.00214011	0.00216087	0.0025725	0.00290302	0.00212432
ko00562	Metabolism	Carbohydrate metabolism	Inositol phosphate metabolism	0.000771763	0.000631461	0.000919386	0.00068832	0.00113265	0.00139711	0.0010602	0.000822581	0.000745812	0.000891133	0.000969311	0.00120767	0.00124214	0.000684433	0.00118532	0.000832852	0.00122982	0.00129827	0.00103076	0.000664241	0.000743863	0.000822402	0.000684149	0.000486764	0.000455979	0.000871325	0.000955522	0.0011596	0.00104465	0.00105067	0.00119186	0.000766382	0.000458229	0.000695768	0.000662604	0.00112468	0.00161826	0.000570894
ko00563	Metabolism	Glycan biosynthesis and metabolism	Glycosylphosphatidylinositol (GPI)-anchor biosynthesis	3.79579e-07	7.36097e-07	1.42609e-07	2.68668e-07	1.82282e-07	2.38931e-06	5.01855e-07	3.90293e-07	1.55053e-07	2.23627e-07	1.74815e-07	1.45073e-07	1.7698e-07	1.44902e-07	5.47818e-07	2.22142e-07	4.37336e-07	2.06016e-07	6.01757e-08	1.27911e-07	1.90931e-06	5.24316e-07	3.65975e-08	1.11056e-07	1.24675e-07	1.29643e-07	4.3244e-07	1.07965e-06	1.85169e-07	1.13034e-05	1.12472e-06	4.10067e-07	6.70041e-08	1.51453e-06	4.67932e-07	5.88116e-07	3.17464e-07	1.08906e-07
ko00564	Metabolism	Lipid metabolism	Glycerophospholipid metabolism	0.00337723	0.00295824	0.00323469	0.00351477	0.0032649	0.00296055	0.00294911	0.00352233	0.00348692	0.00319924	0.00329226	0.00290816	0.00332133	0.00334889	0.0029752	0.00344779	0.0031103	0.00305176	0.00333945	0.00335629	0.00342679	0.00335231	0.003171	0.00319862	0.00310733	0.00337654	0.00330958	0.00321821	0.00326514	0.00308199	0.00311961	0.00336957	0.00320232	0.00310159	0.00315426	0.00317041	0.00305525	0.00330983
ko00565	Metabolism	Lipid metabolism	Ether lipid metabolism	0.000188057	0.00017871	0.000201199	0.000201364	0.000211325	0.0001561	0.000183484	0.000145247	0.000168099	0.000198183	0.000160072	0.000184825	0.00027607	0.000255904	0.000177742	0.000179078	0.000178196	0.000172868	0.000176138	0.000175287	0.000169269	0.000162795	0.000158469	0.000190928	0.000192787	0.000219774	0.000197696	0.000179504	0.000169442	0.000158866	0.00019345	0.000176279	0.000175932	0.000192306	0.000174423	0.00017335	0.000197553	0.000161521
ko00571	Metabolism	Glycan biosynthesis and metabolism	Lipoarabinomannan (LAM) biosynthesis	0.000131363	0.000109205	0.00012521	0.000137662	0.000146675	7.50077e-05	9.79739e-05	0.000130157	0.000132147	0.000101232	7.14508e-05	9.43697e-05	0.000179094	0.0001296	9.22899e-05	0.000148684	0.0001188	9.25918e-05	0.000114294	0.000136896	0.000124685	0.000108385	0.000151331	0.000129524	0.000126763	0.000132705	0.000125179	0.000108539	0.000126047	7.26909e-05	9.00465e-05	0.000117112	0.000122249	0.000117792	0.000108236	0.000124053	0.000147531	0.000110837
ko00590	Metabolism	Lipid metabolism	Arachidonic acid metabolism	0.000198755	8.53194e-05	0.000194594	0.000127948	0.000120685	9.20593e-05	0.000174978	0.00020538	0.000191468	0.000133182	0.000118799	0.000268606	0.000175065	8.41264e-05	0.000150143	0.000243176	0.000194768	0.000107348	0.000150416	0.000158636	0.000179257	0.000153977	0.000108545	0.000119068	0.000100123	0.000163666	0.000121317	0.000163026	0.000221781	0.000151574	0.000193273	0.000127489	0.000136631	0.000100996	0.000129444	0.000122809	8.36218e-05	0.000146096
ko00591	Metabolism	Lipid metabolism	Linoleic acid metabolism	6.1408e-05	1.65916e-05	7.45159e-05	1.70359e-05	6.784e-05	3.77033e-05	8.43125e-05	2.69649e-05	1.72755e-05	2.87379e-05	9.83822e-06	0.000112008	6.38118e-05	3.45897e-05	6.32184e-05	5.18559e-05	5.78366e-05	2.24727e-05	1.27245e-05	2.07678e-05	3.58448e-05	3.11141e-05	4.093e-05	1.02227e-05	7.97583e-06	2.89384e-05	4.08054e-05	6.08769e-05	8.15758e-05	4.56565e-05	7.66218e-05	2.58265e-05	4.2762e-06	1.9668e-05	1.38448e-05	1.55337e-05	1.52144e-05	6.74333e-06
ko00592	Metabolism	Lipid metabolism	alpha-Linolenic acid metabolism	0.000535703	0.000756209	0.00058754	0.000634477	0.000623999	0.000574182	0.000572985	0.000433959	0.000465132	0.000507521	0.000508187	0.000457729	0.000748286	0.000830767	0.000624436	0.000518716	0.000568848	0.000496599	0.000476659	0.000577122	0.000540109	0.000526633	0.000656121	0.000715703	0.000766361	0.000583379	0.000669625	0.000576601	0.000479252	0.000581754	0.00057009	0.000592723	0.000665649	0.000708507	0.000622603	0.000553063	0.000566333	0.000617125
ko00600	Metabolism	Lipid metabolism	Sphingolipid metabolism	0.000462524	0.000348731	0.000712876	0.000204659	0.000370686	0.000499422	0.000513679	0.000214192	0.000189271	0.000332557	0.000255094	0.00101157	0.00090219	0.000479579	0.000568283	0.000676919	0.000840629	0.000460082	0.000211843	0.000297317	0.000399204	0.000285461	0.000147636	0.000223607	0.000231784	0.000415325	0.000458682	0.000442558	0.000375366	0.000317622	0.000981369	0.00041923	0.000188051	0.000304601	0.00026324	0.000308822	0.000337348	0.000181641
ko00603	Metabolism	Glycan biosynthesis and metabolism	Glycosphingolipid biosynthesis - globo and isoglobo series	6.50159e-05	2.74966e-05	0.000153109	2.12692e-05	8.17724e-05	6.56378e-05	9.59777e-05	3.3691e-05	2.58376e-05	3.05529e-05	2.38189e-05	0.000202605	0.000194845	6.63887e-05	9.13609e-05	0.000116282	0.000132327	7.87157e-05	3.29329e-05	3.6333e-05	7.35524e-05	4.82791e-05	1.24997e-06	6.46775e-06	4.60714e-06	6.79558e-05	6.85228e-05	7.41264e-05	8.51577e-05	5.76973e-05	7.59453e-05	4.27212e-05	3.06598e-06	3.3747e-05	2.34983e-05	6.29137e-05	0.000101969	1.0112e-05
ko00604	Metabolism	Glycan biosynthesis and metabolism	Glycosphingolipid biosynthesis - ganglio series	3.19546e-05	1.38537e-05	8.11449e-05	1.21875e-05	3.5586e-05	2.87331e-05	2.92615e-05	1.76697e-05	1.36346e-05	1.5418e-05	1.14475e-05	0.000102305	0.000105804	3.58166e-05	5.19207e-05	6.67637e-05	8.42712e-05	4.33113e-05	7.26611e-06	2.20122e-05	4.04002e-05	2.55906e-05	5.7004e-07	3.46721e-06	2.26117e-06	3.1462e-05	3.86599e-05	3.95697e-05	4.85191e-05	3.50058e-05	5.09708e-05	2.57263e-05	1.73408e-06	1.78833e-05	1.26886e-05	2.31751e-05	2.11703e-05	4.39013e-06
ko00620	Metabolism	Carbohydrate metabolism	Pyruvate metabolism	0.0125398	0.0134586	0.0131058	0.0128605	0.0127755	0.0128596	0.0122153	0.0119921	0.0122169	0.0125003	0.0123103	0.0131128	0.0129604	0.0134548	0.0127706	0.0124619	0.0125551	0.012269	0.0123716	0.0128305	0.0127529	0.0126742	0.0138246	0.0132525	0.0134347	0.0124981	0.012937	0.0125801	0.0125432	0.0123189	0.0123304	0.0124118	0.0131135	0.0131023	0.012896	0.0124675	0.0123331	0.0128267
ko00621	Metabolism	Xenobiotics biodegradation and metabolism	Dioxin degradation	0.000467302	0.000316491	0.000327709	0.000488194	0.00039457	0.000309649	0.000421774	0.000734716	0.000741703	0.000464177	0.000441341	0.000303134	0.000216794	0.000187655	0.000390974	0.000650064	0.000507003	0.000567415	0.000542387	0.00054188	0.000555559	0.000511106	0.000407332	0.000477103	0.000409592	0.000434297	0.000328898	0.00039593	0.000447406	0.0006385	0.000526947	0.000433905	0.000575297	0.000428615	0.000526412	0.000515311	0.000356625	0.000546932
ko00622	Metabolism	Xenobiotics biodegradation and metabolism	Xylene degradation	0.000918495	0.000700394	0.000670129	0.000982943	0.00091242	0.000961662	0.00110022	0.0014505	0.00148227	0.00114007	0.00106176	0.000765771	0.000595006	0.000454789	0.00102519	0.00127984	0.00120858	0.00139998	0.00126868	0.00107951	0.00107864	0.00103565	0.000809087	0.000925465	0.000792857	0.000958942	0.000762177	0.000919664	0.000900219	0.00138608	0.00111198	0.000845472	0.00109704	0.00091597	0.00107905	0.00119108	0.0010589	0.00105502
ko00623	Metabolism	Xenobiotics biodegradation and metabolism	Toluene degradation	0.000824626	0.000728586	0.000669643	0.000977486	0.000638834	0.000537723	0.000594127	0.00137564	0.00144762	0.00081886	0.000743524	0.000501984	0.000331164	0.000352546	0.000628447	0.00118798	0.000783652	0.00101861	0.00106038	0.00111773	0.00106793	0.000946189	0.000604221	0.00106655	0.000960684	0.000880082	0.00057294	0.000543787	0.000603828	0.000863272	0.000506816	0.000800136	0.00126524	0.000901686	0.00106215	0.0010542	0.000806432	0.00114062
ko00624	Metabolism	Xenobiotics biodegradation and metabolism	Polycyclic aromatic hydrocarbon degradation	0.000105965	0.000108227	6.97108e-05	0.000107372	0.000126655	0.000381319	0.000253037	0.000169156	0.000160588	0.000223827	0.00030098	0.000308722	0.000203743	8.35344e-05	0.000341186	0.000139447	0.000246155	0.000373415	0.000264092	0.000110789	0.000134145	0.000177749	0.000110677	6.95749e-05	5.66431e-05	0.000127375	0.00017141	0.00025098	0.000187971	0.00038572	0.000349129	0.000120371	7.44975e-05	0.000105192	0.000161077	0.000201236	0.000230242	0.000115636
ko00625	Metabolism	Xenobiotics biodegradation and metabolism	Chloroalkane and chloroalkene degradation	0.00175622	0.00196129	0.00158636	0.00184359	0.0023293	0.0023786	0.0024305	0.00204176	0.00203379	0.00215104	0.00202758	0.00175261	0.00212302	0.00180163	0.00257051	0.00200845	0.00245314	0.00262807	0.00223632	0.00186836	0.00191583	0.00206446	0.00189804	0.00183022	0.00178733	0.002047	0.00206059	0.00226207	0.00194873	0.00240902	0.00261637	0.00182529	0.0018397	0.0020372	0.00195912	0.00251658	0.00322569	0.00180485
ko00626	Metabolism	Xenobiotics biodegradation and metabolism	Naphthalene degradation	0.000651054	0.000866119	0.000731922	0.000703539	0.00104316	0.000906102	0.000950588	0.000576817	0.000549016	0.000750221	0.000760184	0.000635535	0.000991913	0.000925765	0.000989008	0.000642257	0.000933028	0.000914624	0.0007434	0.000644819	0.000700511	0.000752497	0.000944003	0.000698211	0.000735752	0.000805414	0.000917321	0.000923309	0.000777785	0.000900912	0.0009492	0.000706033	0.000612364	0.000836399	0.00068056	0.000894194	0.00126749	0.000630313
ko00627	Metabolism	Xenobiotics biodegradation and metabolism	Aminobenzoate degradation	0.00176753	0.00280935	0.00190075	0.00193596	0.00216708	0.00254905	0.00243113	0.00159278	0.00163096	0.00207151	0.00194182	0.0017003	0.00223152	0.00256727	0.00271306	0.00176714	0.00228019	0.00219176	0.00194343	0.00193829	0.00186198	0.00196464	0.00211218	0.00243128	0.00261941	0.00215998	0.00226312	0.00217775	0.00173799	0.00264346	0.00240825	0.00193804	0.00229315	0.00252727	0.00229169	0.00207628	0.00217643	0.00207169
ko00630	Metabolism	Carbohydrate metabolism	Glyoxylate and dicarboxylate metabolism	0.010373	0.010479	0.0102438	0.010643	0.0104652	0.0117902	0.0108936	0.0108479	0.0108464	0.0110746	0.0113179	0.0114834	0.0110992	0.0104801	0.0115358	0.010869	0.0113281	0.0115151	0.0114285	0.0106931	0.0107631	0.0108703	0.0112297	0.0104222	0.0103451	0.0107924	0.0108297	0.0108176	0.0102152	0.0113906	0.0110259	0.0103344	0.0104831	0.010416	0.0107266	0.0110052	0.0110582	0.0105691
ko00633	Metabolism	Xenobiotics biodegradation and metabolism	Nitrotoluene degradation	0.00128916	0.00123639	0.00136432	0.00146405	0.00126914	0.000434577	0.000546965	0.00127717	0.00144722	0.000876868	0.000800258	0.000791027	0.000838301	0.00129939	0.000522574	0.00124881	0.000662226	0.000924868	0.0009842	0.00141124	0.0013612	0.00120214	0.00137666	0.00154306	0.00154076	0.00122907	0.00101756	0.000759483	0.00105497	0.000584759	0.000387223	0.00134179	0.00161144	0.00141508	0.00132531	0.00113668	0.000888396	0.00142924
ko00640	Metabolism	Carbohydrate metabolism	Propanoate metabolism	0.0105729	0.0143252	0.0115792	0.0115761	0.0119516	0.011339	0.0107365	0.00925547	0.00973823	0.0104916	0.0100644	0.00936195	0.0120427	0.0139226	0.0117489	0.0104036	0.0110747	0.0101205	0.0101726	0.0115772	0.0109432	0.0108484	0.013081	0.0134721	0.0142412	0.0114149	0.0120394	0.0107824	0.00969834	0.0110933	0.0107701	0.0110666	0.0129314	0.013356	0.0121665	0.0111108	0.0112182	0.0120103
ko00642	Metabolism	Xenobiotics biodegradation and metabolism	Ethylbenzene degradation	0.000519751	0.000769504	0.000551182	0.000672063	0.000617236	0.000577203	0.000506219	0.000492006	0.000538348	0.000519998	0.000531295	0.000381881	0.000717327	0.000815263	0.000609036	0.000557266	0.000574281	0.000529954	0.000523884	0.000616925	0.000570253	0.000550388	0.000647988	0.000758431	0.000802801	0.000602262	0.00066018	0.000548102	0.000433843	0.000657012	0.000526189	0.000611566	0.000727648	0.000738918	0.000665249	0.000605669	0.000617475	0.000670255
ko00643	Metabolism	Xenobiotics biodegradation and metabolism	Styrene degradation	0.000815961	0.000938796	0.000705093	0.000857982	0.00103949	0.00150564	0.00150731	0.00100969	0.00097752	0.0013277	0.00119826	0.000763354	0.00088513	0.000868861	0.00140239	0.000907378	0.00128377	0.00134464	0.00123769	0.000866989	0.000889927	0.000965841	0.000953249	0.000822197	0.000796363	0.00100127	0.00108275	0.00121904	0.000922892	0.00140687	0.0013319	0.000841294	0.000810703	0.000941214	0.00096289	0.00112984	0.00130582	0.000809004
ko00650	Metabolism	Carbohydrate metabolism	Butanoate metabolism	0.00921996	0.0138839	0.0100052	0.0101367	0.0112009	0.0109056	0.0101803	0.00766876	0.0082035	0.00947722	0.00892823	0.00843695	0.0109151	0.0128578	0.0111784	0.00879179	0.0103306	0.00988902	0.00890349	0.0101784	0.00939079	0.00951984	0.0119594	0.0125756	0.0135175	0.0101829	0.0110702	0.010031	0.00854004	0.0102486	0.0102639	0.00986672	0.0119629	0.0127749	0.011329	0.0103579	0.0108685	0.0108051
ko00660	Metabolism	Carbohydrate metabolism	C5-Branched dibasic acid metabolism	0.00181655	0.00176	0.00186312	0.0016522	0.00164794	0.00184165	0.00181742	0.00151284	0.0015004	0.00169838	0.00181532	0.00245582	0.00195615	0.0018962	0.00185366	0.00159906	0.00169279	0.00170276	0.00167511	0.00163222	0.00163871	0.00169562	0.00162053	0.0016437	0.00167655	0.00168121	0.00180126	0.00189751	0.00198958	0.00172216	0.00187337	0.00174007	0.00159195	0.00167014	0.0016737	0.00161052	0.00163157	0.00167253
ko00670	Metabolism	Metabolism of cofactors and vitamins	One carbon pool by folate	0.0025737	0.00239186	0.00270886	0.00243291	0.00247047	0.00249063	0.00238118	0.00233144	0.0023392	0.00250106	0.00246574	0.00265987	0.00254921	0.00250697	0.00241624	0.00240315	0.00233916	0.00235376	0.00242101	0.00239809	0.00244677	0.00246909	0.00238467	0.00236303	0.00237778	0.00239935	0.0025009	0.00253823	0.00267857	0.0022762	0.00254099	0.00247923	0.00232075	0.0023892	0.00239403	0.00231367	0.00228835	0.00236964
ko00680	Metabolism	Energy metabolism	Methane metabolism	0.00849999	0.00944659	0.00960993	0.00947536	0.00881823	0.00665629	0.00668994	0.00801571	0.00870727	0.00818537	0.00856437	0.00672992	0.00864705	0.0101761	0.00696494	0.00837433	0.00725524	0.00760191	0.0080465	0.00922321	0.0091029	0.00877304	0.0107846	0.00981232	0.0100767	0.00862617	0.00859569	0.00727558	0.00767947	0.00682117	0.00726339	0.00862512	0.00979254	0.00947236	0.00898099	0.0083045	0.00816582	0.00956744
ko00710	Metabolism	Energy metabolism	Carbon fixation in photosynthetic organisms	0.00266898	0.00225349	0.00260397	0.00261358	0.00240731	0.00267347	0.00255323	0.00279057	0.00275427	0.00279139	0.00301316	0.00272433	0.00282723	0.00238355	0.00259908	0.00270774	0.00272549	0.00260271	0.00287984	0.00260384	0.00261642	0.00265022	0.00221169	0.00232233	0.00225432	0.00257653	0.00248633	0.00264771	0.00278904	0.00271804	0.00289544	0.00273133	0.00235609	0.00229865	0.00250749	0.00257577	0.00256482	0.00260147
ko00720	Metabolism	Energy metabolism	Carbon fixation pathways in prokaryotes	0.00895148	0.0104945	0.0102599	0.00953903	0.0094135	0.00773314	0.00734733	0.00740247	0.00791546	0.00807457	0.0080683	0.00850968	0.00938661	0.0111532	0.00807349	0.00827345	0.00774305	0.00759223	0.00778206	0.00926958	0.0090485	0.00885193	0.0108961	0.0102917	0.0107694	0.0088443	0.00940937	0.00826691	0.00846982	0.00755461	0.00767131	0.00905578	0.00993542	0.0100774	0.0093321	0.00832668	0.00814493	0.00946575
ko00730	Metabolism	Metabolism of cofactors and vitamins	Thiamine metabolism	0.00219923	0.00184154	0.00210427	0.00199101	0.00197509	0.00192274	0.00208974	0.00204867	0.00199039	0.00196273	0.00197489	0.00238842	0.00192584	0.00190747	0.0019509	0.00199627	0.00193452	0.0020021	0.00196246	0.00192613	0.00199334	0.00203357	0.00189466	0.00185878	0.00182948	0.0019571	0.00194331	0.00207319	0.00226522	0.00197501	0.00205646	0.00196781	0.00186817	0.0018467	0.00191724	0.00189673	0.00181107	0.00192161
ko00740	Metabolism	Metabolism of cofactors and vitamins	Riboflavin metabolism	0.00138834	0.00107899	0.00128083	0.00121568	0.00119396	0.00122873	0.00131894	0.00126699	0.00121214	0.00122726	0.00120693	0.00147991	0.00124813	0.00117408	0.00126881	0.00128559	0.00125369	0.00119005	0.00122652	0.00117262	0.00125239	0.00127729	0.00114576	0.00108607	0.00105581	0.00120168	0.00122604	0.00137314	0.00149099	0.00121092	0.0013915	0.00124148	0.00109415	0.00107963	0.00115956	0.00116994	0.00115791	0.00113969
ko00750	Metabolism	Metabolism of cofactors and vitamins	Vitamin B6 metabolism	0.000911905	0.000701779	0.00104659	0.000808758	0.000907299	0.00101228	0.00102108	0.000789992	0.000727668	0.000847097	0.000894082	0.00133187	0.00115082	0.00091051	0.00102781	0.000852696	0.00102493	0.000928715	0.000854952	0.000752536	0.000831224	0.000853882	0.000786789	0.000625568	0.000608043	0.000860875	0.000934937	0.00101039	0.00103531	0.00103026	0.00104316	0.000879957	0.000575623	0.00071321	0.000706995	0.000798377	0.000859907	0.000655273
ko00760	Metabolism	Metabolism of cofactors and vitamins	Nicotinate and nicotinamide metabolism	0.00370069	0.0030866	0.00344944	0.0035076	0.00370044	0.00465071	0.00437472	0.00416716	0.00396997	0.00414752	0.00428548	0.00453131	0.00371611	0.00312017	0.00439855	0.00393849	0.00428826	0.00441474	0.00427305	0.00355911	0.00372965	0.00382036	0.00355204	0.00305545	0.00288019	0.0036691	0.00380737	0.00422347	0.00408386	0.00461116	0.00423456	0.00352816	0.00311159	0.00321476	0.00348657	0.00392502	0.00412774	0.00340571
ko00770	Metabolism	Metabolism of cofactors and vitamins	Pantothenate and CoA biosynthesis	0.00284075	0.00257166	0.00286361	0.00258896	0.00275121	0.00310737	0.00281647	0.00260313	0.00255633	0.00275695	0.00280743	0.00365313	0.0029935	0.00275445	0.00286511	0.00268906	0.00275494	0.00283065	0.00272962	0.0025569	0.00265314	0.00269909	0.00266455	0.00245784	0.00244279	0.00273161	0.00279092	0.00291862	0.00295506	0.00271434	0.00303089	0.00270388	0.00240932	0.00254186	0.00258249	0.00260161	0.00263098	0.00251428
ko00780	Metabolism	Metabolism of cofactors and vitamins	Biotin metabolism	0.0044243	0.00426155	0.0040726	0.00397034	0.00435638	0.00551984	0.00598513	0.00426252	0.00394641	0.00474495	0.00460507	0.00488549	0.00471275	0.0044382	0.00552647	0.00421894	0.00500142	0.00498445	0.00454009	0.00392823	0.004077	0.0043703	0.00370177	0.00378403	0.00378767	0.00455308	0.00465346	0.00525554	0.00482049	0.00527967	0.00550681	0.00423596	0.00365509	0.00414812	0.00412233	0.00441205	0.00483174	0.00380521
ko00785	Metabolism	Metabolism of cofactors and vitamins	Lipoic acid metabolism	0.000278102	0.000156651	0.000260152	0.00021358	0.00023239	0.000285528	0.000294447	0.000289683	0.000253151	0.00028579	0.000306705	0.00036681	0.000248178	0.000167182	0.00028443	0.000277934	0.000289728	0.000256965	0.000276429	0.000240722	0.000253506	0.000248699	0.000326692	0.000154256	0.000137116	0.000259341	0.000251636	0.000296333	0.000325137	0.000273188	0.000313055	0.000246159	0.000153568	0.000156472	0.000197482	0.000221733	0.000204122	0.000194901
ko00790	Metabolism	Metabolism of cofactors and vitamins	Folate biosynthesis	0.00478777	0.00374848	0.00449678	0.00449893	0.00397964	0.00375442	0.00417735	0.00478149	0.00468202	0.00416787	0.00388501	0.00460767	0.00418348	0.004171	0.00399514	0.0047025	0.00410358	0.00393975	0.00419496	0.00439783	0.00453622	0.00443742	0.0037963	0.00412344	0.00397103	0.00426492	0.00413649	0.00429189	0.00463054	0.00389623	0.00443116	0.00451825	0.00421922	0.00392159	0.00417465	0.00403199	0.00367095	0.00417006
ko00791	Metabolism	Xenobiotics biodegradation and metabolism	Atrazine degradation	0.000631172	0.000536079	0.000430955	0.000649518	0.000558688	0.000961874	0.000702063	0.000921871	0.000868614	0.000712798	0.000782984	0.000924281	0.000638986	0.000389767	0.000901668	0.000814635	0.000867524	0.000995541	0.00091653	0.000689464	0.000709237	0.000759521	0.000600088	0.000577275	0.000526979	0.000731096	0.000578787	0.000693638	0.000614969	0.00101266	0.000890187	0.000595052	0.000652279	0.000553515	0.000719238	0.000810915	0.000760376	0.000676264
ko00830	Metabolism	Metabolism of cofactors and vitamins	Retinol metabolism	0.000413467	0.000419791	0.000428313	0.000389047	0.000644705	0.000622512	0.000697321	0.000406658	0.000354325	0.000460922	0.00048457	0.000490318	0.000620681	0.000477444	0.000666266	0.000398246	0.000569165	0.000629683	0.000520949	0.000358223	0.000416419	0.00045551	0.00059292	0.000331252	0.000327473	0.00052021	0.000550397	0.000597974	0.000494879	0.000627406	0.000614674	0.000418325	0.000284094	0.000440411	0.000368967	0.000571766	0.000849191	0.00032925
ko00860	Metabolism	Metabolism of cofactors and vitamins	Porphyrin and chlorophyll metabolism	0.00574016	0.00512289	0.00629934	0.00503658	0.00523327	0.00540466	0.00590438	0.0047353	0.00464873	0.00517915	0.00528728	0.00684476	0.00559803	0.00543216	0.00550354	0.00506526	0.00521	0.00492978	0.00508946	0.00482256	0.00517829	0.00546328	0.0057099	0.00481721	0.00485925	0.0050482	0.00548946	0.00585031	0.00648648	0.00538746	0.00573283	0.00506845	0.00464576	0.00490698	0.00493675	0.00493654	0.00518093	0.00485057
ko00900	Metabolism	Metabolism of terpenoids and polyketides	Terpenoid backbone biosynthesis	0.00323466	0.00355047	0.00337909	0.00328548	0.0030759	0.00306269	0.00294055	0.00277113	0.00280813	0.00298166	0.00299385	0.00323407	0.00362197	0.00383436	0.00314969	0.00304397	0.00299321	0.00272313	0.00288107	0.00317256	0.00309399	0.00311481	0.00315385	0.0034194	0.00355751	0.00313356	0.00330533	0.00311376	0.00311644	0.00301665	0.00316263	0.00326699	0.00329647	0.00334615	0.00322505	0.00290807	0.00282642	0.00323521
ko00901	Metabolism	Biosynthesis of other secondary metabolites	Indole alkaloid biosynthesis	1.45431e-05	1.30788e-05	2.27024e-05	8.11181e-06	2.48331e-05	4.42711e-05	4.78769e-05	1.78397e-05	1.4525e-05	4.83826e-05	3.64384e-05	3.31353e-05	4.12837e-05	1.61415e-05	4.41556e-05	2.80879e-05	4.8259e-05	2.77441e-05	3.58148e-05	1.52614e-05	1.83399e-05	1.87225e-05	2.19727e-05	3.00339e-06	2.5233e-06	1.77801e-05	2.73041e-05	3.83886e-05	2.63458e-05	3.11309e-05	4.96296e-05	1.66937e-05	1.76053e-06	1.19378e-05	1.43851e-05	2.55596e-05	4.29759e-05	6.93022e-06
ko00902	Metabolism	Metabolism of terpenoids and polyketides	Monoterpenoid biosynthesis	2.9336e-06	3.28934e-06	6.53879e-07	2.05321e-06	1.64883e-06	1.05602e-05	2.01196e-05	9.29697e-06	3.86442e-06	1.04906e-05	2.70824e-06	1.70461e-06	5.39535e-06	1.63326e-05	2.29052e-05	1.1672e-05	1.65724e-05	1.64813e-06	1.84316e-05	2.76607e-06	6.68871e-06	1.01053e-05	3.14564e-07	2.68153e-06	8.78543e-07	4.99589e-05	9.93826e-06	1.59103e-05	7.84619e-06	2.94224e-05	1.41262e-05	5.32255e-06	6.10241e-07	1.21163e-06	4.04307e-06	2.63547e-06	1.86246e-06	7.78026e-07
ko00903	Metabolism	Metabolism of terpenoids and polyketides	Limonene and pinene degradation	0.00185036	0.0029279	0.00172339	0.00200017	0.00224871	0.00260946	0.00258443	0.00175104	0.00180372	0.00226422	0.00199397	0.0014335	0.00220363	0.00255886	0.00276069	0.00193241	0.00243954	0.00225416	0.00208039	0.00208586	0.0018991	0.00201952	0.00203703	0.00259125	0.00276137	0.00221209	0.00231094	0.00232693	0.00182366	0.00258939	0.00257592	0.00199754	0.00248885	0.00267806	0.00242484	0.00230579	0.00255589	0.00223196
ko00906	Metabolism	Metabolism of terpenoids and polyketides	Carotenoid biosynthesis	0.000152596	0.00010672	0.00012534	0.00010407	8.07406e-05	0.000342701	0.000258419	0.000148122	9.98656e-05	0.000236516	0.000191481	0.000172378	0.000214747	0.000161859	0.000319905	0.000188794	0.000287879	0.00014382	0.000209122	9.32875e-05	0.000132815	0.000188521	9.50095e-05	5.10622e-05	4.23411e-05	0.000188528	0.000226401	0.00025271	0.000156891	0.000262165	0.000337635	0.000161008	2.25622e-05	6.42292e-05	0.00011812	0.000109024	0.000101937	4.46213e-05
ko00908	Metabolism	Metabolism of terpenoids and polyketides	Zeatin biosynthesis	0.000171061	0.000137999	0.000176609	0.000151215	0.00014342	0.000200766	0.000187058	0.000156874	0.000148428	0.000187758	0.000187268	0.000250953	0.000190201	0.000162048	0.000179706	0.000166028	0.000180453	0.000159669	0.000165623	0.000151258	0.000159213	0.000162483	0.000154492	0.000127674	0.000123739	0.000159883	0.000167073	0.000178454	0.000181803	0.000189156	0.000196166	0.000161664	0.000124255	0.000129918	0.000146374	0.00014089	0.00012859	0.000138757
ko00909	Metabolism	Metabolism of terpenoids and polyketides	Sesquiterpenoid and triterpenoid biosynthesis	2.81979e-05	4.85331e-05	4.57361e-05	2.19946e-05	2.96944e-05	1.5176e-05	8.78181e-06	1.24908e-05	1.2613e-05	1.20459e-05	7.10447e-05	4.99179e-05	6.61774e-05	4.41124e-05	1.81937e-05	3.18168e-05	3.02443e-05	1.88321e-05	3.43923e-05	3.18316e-05	2.92697e-05	1.81973e-05	2.44543e-05	4.31394e-05	4.86523e-05	3.23175e-05	3.04212e-05	2.55532e-05	2.34499e-05	9.44422e-06	8.24685e-06	3.83541e-05	4.07028e-05	3.9349e-05	3.53176e-05	3.52148e-05	5.03647e-05	6.92035e-05
ko00910	Metabolism	Energy metabolism	Nitrogen metabolism	0.00429898	0.00421655	0.00406203	0.00436497	0.00413009	0.00353909	0.00357263	0.00454254	0.00464114	0.00412234	0.0043199	0.0037624	0.00385682	0.00394902	0.00376223	0.0044166	0.00384311	0.00413287	0.00425908	0.00450817	0.00447363	0.00435656	0.00414799	0.00453186	0.0044808	0.00416676	0.00396194	0.00389678	0.00418732	0.00395949	0.00384827	0.00436091	0.00468481	0.00435002	0.00444637	0.00423613	0.0039482	0.00474603
ko00920	Metabolism	Energy metabolism	Sulfur metabolism	0.00729121	0.00627177	0.00671575	0.00712774	0.00692905	0.0071305	0.00712092	0.00807457	0.00811444	0.00790578	0.00775404	0.00715994	0.00634266	0.00594036	0.00686569	0.00750198	0.00710897	0.00772121	0.00791334	0.00725541	0.0073669	0.0073563	0.0065029	0.00677158	0.00650186	0.00719582	0.00667018	0.0070134	0.00738295	0.00722547	0.00701719	0.00720264	0.00705355	0.00675944	0.00716685	0.00727435	0.00683498	0.00720133
ko00930	Metabolism	Xenobiotics biodegradation and metabolism	Caprolactam degradation	0.00167034	0.0028437	0.00175861	0.00195444	0.00208401	0.00223688	0.00218708	0.00145077	0.0014979	0.00184276	0.00162877	0.00114129	0.00209787	0.00274146	0.00244227	0.00172451	0.0020855	0.00166984	0.00171078	0.00196561	0.00180873	0.00184145	0.00244845	0.00253171	0.00274324	0.00216429	0.00222493	0.00198378	0.00152904	0.00239673	0.00210034	0.00190857	0.00236212	0.00253208	0.00223303	0.00189754	0.00194917	0.00208004
ko00940	Metabolism	Biosynthesis of other secondary metabolites	Phenylpropanoid biosynthesis	0.000378134	0.000230605	0.000583122	0.000288385	0.000275996	0.000343228	0.000374134	0.000309872	0.000280496	0.000268872	0.00025746	0.000644835	0.000580951	0.000339277	0.000359141	0.0004544	0.000468749	0.000287596	0.000255141	0.000299057	0.000380934	0.000344466	0.00019722	0.00021151	0.000199757	0.000339284	0.000338737	0.000336597	0.000388144	0.000367349	0.000389517	0.000332555	0.000207484	0.000224959	0.000249566	0.000274727	0.000244646	0.000220154
ko00941	Metabolism	Biosynthesis of other secondary metabolites	Flavonoid biosynthesis	6.82936e-06	3.35045e-06	1.65172e-05	2.38998e-06	2.56878e-06	1.3219e-05	8.00727e-06	3.15308e-06	2.93142e-06	4.86055e-06	2.22125e-06	2.34257e-05	1.96155e-05	7.36389e-06	1.40784e-05	1.38966e-05	1.68494e-05	8.4733e-06	1.95178e-06	3.1839e-06	8.75665e-06	7.47388e-06	2.44699e-07	1.14057e-06	7.02233e-07	1.13542e-05	7.4155e-06	8.13454e-06	6.70536e-06	4.40592e-06	1.10033e-05	4.73748e-06	5.56566e-07	2.87872e-06	4.18431e-06	4.27423e-06	1.91864e-06	2.38969e-06
ko00943	Metabolism	Biosynthesis of other secondary metabolites	Isoflavonoid biosynthesis	1.51872e-05	3.66585e-06	3.22085e-06	8.5283e-06	2.5775e-06	2.68513e-05	2.82603e-05	1.17388e-05	4.19724e-06	1.22346e-05	4.48081e-06	1.40237e-06	2.76847e-07	9.26684e-06	8.92934e-06	5.27586e-06	6.55678e-06	1.5779e-06	3.52957e-06	2.42513e-06	6.21802e-06	8.5605e-06	1.05235e-05	3.39646e-06	6.75738e-07	7.58458e-06	2.3423e-05	2.49248e-05	1.09001e-05	8.92683e-07	6.82185e-06	9.31436e-06	5.27387e-07	1.07471e-06	2.30684e-06	4.45222e-06	2.0741e-06	9.29187e-07
ko00944	Metabolism	Biosynthesis of other secondary metabolites	Flavone and flavonol biosynthesis	1.2105e-05	8.3947e-06	4.34349e-05	6.02992e-06	8.53403e-06	2.13593e-05	1.22457e-05	6.26257e-06	2.60293e-06	5.05877e-06	7.59157e-06	5.37746e-05	4.69143e-05	1.56636e-05	2.072e-05	2.92006e-05	3.62647e-05	3.32483e-06	4.82892e-06	1.23095e-05	1.58232e-05	9.16492e-06	4.23138e-07	1.20432e-06	9.312e-07	1.19106e-05	1.57803e-05	1.56354e-05	1.46362e-05	1.95905e-05	2.43815e-05	1.15767e-05	7.59223e-07	2.44754e-06	5.02353e-06	8.24239e-06	2.99338e-06	1.2772e-06
ko00945	Metabolism	Biosynthesis of other secondary metabolites	Stilbenoid, diarylheptanoid and gingerol biosynthesis	6.82936e-06	3.35045e-06	1.65172e-05	2.38998e-06	2.56878e-06	1.3219e-05	8.00727e-06	3.15308e-06	2.93142e-06	4.86055e-06	2.22125e-06	2.34257e-05	1.96155e-05	7.36389e-06	1.40784e-05	1.38966e-05	1.68494e-05	8.4733e-06	1.95178e-06	3.1839e-06	8.75665e-06	7.47388e-06	2.44699e-07	1.14057e-06	7.02233e-07	1.13542e-05	7.4155e-06	8.13454e-06	6.70536e-06	4.40592e-06	1.10033e-05	4.73748e-06	5.56566e-07	2.87872e-06	4.18431e-06	4.27423e-06	1.91864e-06	2.38969e-06
ko00950	Metabolism	Biosynthesis of other secondary metabolites	Isoquinoline alkaloid biosynthesis	0.00059463	0.000598837	0.000589987	0.00058897	0.000611222	0.000845924	0.000735974	0.000567709	0.000538643	0.000699852	0.000693595	0.000723205	0.00066425	0.00066708	0.000736762	0.000556782	0.000670609	0.000668802	0.00062877	0.000562877	0.000586819	0.000639665	0.000616924	0.000535562	0.000532247	0.000596041	0.000714305	0.000734035	0.000633964	0.000668309	0.000763197	0.000600289	0.000509417	0.000561289	0.000578744	0.000595123	0.000613312	0.000532922
ko00960	Metabolism	Biosynthesis of other secondary metabolites	Tropane, piperidine and pyridine alkaloid biosynthesis	0.000835114	0.000826175	0.000787298	0.00081878	0.000904963	0.00111747	0.00094059	0.000837293	0.000812943	0.000929884	0.00105972	0.0011432	0.000940508	0.00084314	0.00102779	0.000795495	0.000900438	0.00106049	0.00097276	0.00081168	0.000818802	0.000870629	0.000896834	0.000761115	0.000755428	0.000855809	0.000917778	0.000970447	0.000878493	0.000942933	0.00105165	0.00084572	0.000740485	0.000815191	0.000833049	0.000896508	0.000969704	0.000845053
ko00965	Metabolism	Biosynthesis of other secondary metabolites	Betalain biosynthesis	7.00038e-05	4.63515e-05	0.00010229	4.58834e-05	6.48036e-05	0.000140843	0.000124039	6.43009e-05	4.31667e-05	0.000103716	7.44929e-05	0.000135186	0.000102081	6.70301e-05	0.000123952	7.66145e-05	0.000112477	6.60716e-05	7.54526e-05	4.56563e-05	7.1398e-05	7.73535e-05	8.9143e-05	2.18208e-05	1.88304e-05	7.17766e-05	9.78309e-05	0.000126002	0.000131596	0.000109017	0.000137343	6.28975e-05	9.95796e-06	3.19369e-05	4.16583e-05	6.43739e-05	9.64062e-05	1.81098e-05
ko00966	Metabolism	Biosynthesis of other secondary metabolites	Glucosinolate biosynthesis	0.000164467	0.000132131	0.000164268	0.000147414	0.00014332	0.000149072	0.000166731	0.000158308	0.000145723	0.000155547	0.000160075	0.000179763	0.000164831	0.000161882	0.000187763	0.000167892	0.00018718	0.000136918	0.000156128	0.000153538	0.000158035	0.000160463	0.000163716	0.00012677	0.000123256	0.000150883	0.000162179	0.000178638	0.000181929	0.000170675	0.00019297	0.00016211	0.000124264	0.000127447	0.000140043	0.000135042	0.000126272	0.000136005
ko00970	Genetic Information Processing	Translation	Aminoacyl-tRNA biosynthesis	0.00475076	0.00393219	0.00471343	0.00437034	0.00423319	0.00421532	0.00441462	0.00433497	0.00421812	0.00443015	0.00449029	0.0051253	0.00454712	0.00445778	0.0042568	0.0043274	0.00415048	0.00399897	0.00431148	0.00423439	0.00435872	0.00437067	0.00414961	0.00396751	0.00390754	0.00433984	0.00439518	0.00457813	0.00494709	0.00417899	0.00447362	0.00449096	0.00389906	0.0039592	0.00408834	0.00390402	0.0036485	0.00414322
ko00980	Metabolism	Xenobiotics biodegradation and metabolism	Metabolism of xenobiotics by cytochrome P450	0.000869726	0.000750963	0.000712215	0.000808084	0.00117207	0.00158836	0.00171084	0.00116797	0.00101786	0.00121462	0.00125218	0.00113307	0.00110198	0.000758274	0.00162545	0.00102341	0.00145457	0.00154051	0.0013978	0.000819954	0.000955605	0.00107101	0.00108273	0.000628762	0.000546591	0.00120975	0.0011262	0.00138194	0.00109534	0.0016511	0.00155993	0.000876195	0.000612965	0.000833967	0.000862543	0.00128005	0.00170457	0.000744183
ko00981	Metabolism	Metabolism of terpenoids and polyketides	Insect hormone biosynthesis	0.000613153	0.000561336	0.000488102	0.000552	0.000768077	0.00117844	0.00110257	0.000786397	0.000736748	0.000900779	0.000822511	0.000772611	0.000687728	0.000469439	0.00113461	0.000726962	0.00102718	0.00109206	0.000892148	0.00059844	0.000630724	0.000733759	0.000507077	0.000477846	0.000424813	0.000647504	0.000743646	0.000983782	0.000811287	0.00106768	0.00113989	0.00058932	0.000497906	0.000609242	0.000654697	0.000883522	0.00109184	0.000515261
ko00982	Metabolism	Xenobiotics biodegradation and metabolism	Drug metabolism - cytochrome P450	0.000939233	0.000832806	0.000781246	0.000881587	0.00122247	0.0017237	0.00182975	0.00122004	0.00105481	0.00129897	0.00133076	0.00115479	0.00116751	0.00086148	0.00171008	0.00106994	0.00153529	0.00159064	0.00144609	0.00088103	0.00101905	0.00114697	0.00116668	0.000695166	0.0006146	0.00127033	0.00124561	0.00148453	0.00116193	0.00173773	0.00165054	0.000950287	0.000665285	0.000893199	0.000924971	0.00133125	0.00173823	0.00079519
ko00983	Metabolism	Xenobiotics biodegradation and metabolism	Drug metabolism - other enzymes	0.0017844	0.00149578	0.00171404	0.00168947	0.00173289	0.00269085	0.00250011	0.00208429	0.00190092	0.00216019	0.00232184	0.00243981	0.00206739	0.00159921	0.00252191	0.00198583	0.00241905	0.00234288	0.00230301	0.00171709	0.00187324	0.00198773	0.00179434	0.00137374	0.00125931	0.00199676	0.00202218	0.00227508	0.00203213	0.00254339	0.00251325	0.00176849	0.00136684	0.00151302	0.00169936	0.00197203	0.00207159	0.00159533
ko00984	Metabolism	Xenobiotics biodegradation and metabolism	Steroid degradation	0.000235755	0.000481814	0.000205955	0.000230439	0.000260779	0.000434264	0.000361477	0.000203393	0.000175386	0.000274926	0.000221945	0.000120356	0.000315309	0.00037714	0.000469632	0.00032513	0.000464511	0.000210419	0.000246892	0.000262511	0.000241722	0.00027144	0.00032484	0.000378141	0.000422236	0.000323219	0.000359528	0.000389855	0.000237592	0.000355925	0.000411258	0.000250464	0.000344023	0.000376029	0.00033704	0.000260487	0.000250218	0.000293667
ko01040	Metabolism	Lipid metabolism	Biosynthesis of unsaturated fatty acids	0.00289186	0.00344892	0.0025743	0.00283905	0.0031378	0.00416592	0.00429816	0.00297644	0.00278818	0.00336478	0.0032348	0.00301188	0.00345395	0.00331628	0.00416556	0.00298837	0.0036933	0.00367758	0.00324732	0.00290438	0.00282335	0.00301899	0.00264138	0.00302514	0.00310298	0.00326614	0.00343632	0.00371654	0.00303857	0.00405884	0.00392247	0.00288517	0.00290493	0.003264	0.00311514	0.00325804	0.00357502	0.00287674
ko01051	Metabolism	Metabolism of terpenoids and polyketides	Biosynthesis of ansamycins	0.000272285	0.000291279	0.000306532	0.000269877	0.000331063	0.000340405	0.000342247	0.000225952	0.000227159	0.000355669	0.000361094	0.000229026	0.000366252	0.000316595	0.000315297	0.000228801	0.000324787	0.000298496	0.000284337	0.000249191	0.000241957	0.000259407	0.000214664	0.00024388	0.000255507	0.000281063	0.000295699	0.000315886	0.000293767	0.000330561	0.000337217	0.00031368	0.000225377	0.000290615	0.000273766	0.000287851	0.000326281	0.000254563
ko01052	Metabolism	Metabolism of terpenoids and polyketides	Type I polyketide structures	0.000142163	4.81756e-05	3.77171e-05	4.35995e-05	7.83506e-05	0.000102255	0.000475006	0.000158922	3.3212e-05	6.17825e-05	4.79648e-05	3.88397e-05	7.02324e-05	3.59659e-05	0.000169343	4.91691e-05	0.000139234	7.36931e-05	3.80721e-05	4.30627e-05	0.000135585	0.000121806	4.53799e-05	1.39944e-05	5.14144e-06	5.65457e-05	8.62426e-05	0.000209803	0.000141034	0.000145403	0.000154998	0.000178291	9.56289e-06	3.48899e-05	8.86755e-05	0.000106881	9.03196e-05	1.38122e-05
ko01053	Metabolism	Metabolism of terpenoids and polyketides	Biosynthesis of siderophore group nonribosomal peptides	0.00113199	0.000896607	0.000599082	0.00101526	0.000667879	0.00079328	0.00182033	0.00153094	0.00130533	0.000860025	0.000787493	0.000869045	0.000545054	0.000537433	0.001085	0.00115597	0.000914069	0.00107992	0.00104385	0.00110238	0.00121467	0.00113072	0.00068542	0.00104137	0.000950713	0.000898531	0.00083283	0.00106174	0.00106176	0.00123112	0.000817573	0.00110681	0.00117529	0.000904377	0.00115927	0.00113878	0.000837411	0.00108555
ko01054	Metabolism	Metabolism of terpenoids and polyketides	Nonribosomal peptide structures	0.000793161	0.000417741	0.00030558	0.000573211	0.000323404	0.000343235	0.00144929	0.00107497	0.000751233	0.00045716	0.000367212	0.000264491	0.000159901	0.000226241	0.000518945	0.000639069	0.000542478	0.00052957	0.000540149	0.000621636	0.000845058	0.000759024	0.000256796	0.000533804	0.000460349	0.000499737	0.000473919	0.000775625	0.000793144	0.000404321	0.000444739	0.000918127	0.000625054	0.0004512	0.000707519	0.000656066	0.000333665	0.000582422
ko01055	Metabolism	Metabolism of terpenoids and polyketides	Biosynthesis of vancomycin group antibiotics	0.000456771	0.000492838	0.000538534	0.000521789	0.000545602	0.000344233	0.00031182	0.000398827	0.000428315	0.00035581	0.000372217	0.000433261	0.000521338	0.000580689	0.000359566	0.000431666	0.000382307	0.000442902	0.000389106	0.000470362	0.000471476	0.000433721	0.000503896	0.000504191	0.000526129	0.000480886	0.000464255	0.000375589	0.000374322	0.000341146	0.000323418	0.00048853	0.000495409	0.000506857	0.00047086	0.000485194	0.000533647	0.000461776
ko01056	Metabolism	Metabolism of terpenoids and polyketides	Biosynthesis of type II polyketide backbone	6.43812e-05	8.16016e-05	3.46174e-05	6.85634e-05	5.32318e-05	4.79991e-05	7.48834e-05	9.952e-05	0.000100586	5.15407e-05	4.49584e-05	1.65543e-05	3.48167e-05	4.11826e-05	7.36242e-05	8.93652e-05	6.18398e-05	7.05733e-05	7.38318e-05	8.52976e-05	7.60967e-05	7.21776e-05	4.95736e-05	9.42713e-05	9.14604e-05	6.51579e-05	4.96808e-05	5.43382e-05	5.36901e-05	7.82083e-05	4.8299e-05	5.94862e-05	0.000106706	8.37692e-05	8.84609e-05	7.76824e-05	5.47285e-05	9.46831e-05
ko01057	Metabolism	Metabolism of terpenoids and polyketides	Biosynthesis of type II polyketide products	0.000113937	0.000113996	5.54146e-05	0.000120605	7.5614e-05	9.48053e-05	0.000133487	0.000176971	0.000188726	0.000126781	0.0001111	2.92191e-05	5.16898e-05	4.97544e-05	0.000107036	0.000158228	0.000114352	0.000129354	0.000141033	0.000144093	0.000131194	0.00011909	0.000101363	0.000148215	0.000136147	0.000129487	7.95574e-05	8.36418e-05	8.05373e-05	0.000136059	8.09858e-05	0.000100127	0.000172676	0.000125263	0.000148599	0.000132948	8.33324e-05	0.000156438
ko01059	Metabolism	Metabolism of terpenoids and polyketides	Biosynthesis of enediyne antibiotics	0.000178566	0.000169766	0.000135695	0.000168806	0.000214112	0.000332223	0.000408567	0.000238854	0.000184615	0.000315923	0.00031239	0.000214707	0.000204972	0.000183385	0.000317265	0.000184407	0.000284039	0.000286333	0.000286738	0.000165473	0.000196213	0.000207018	0.000203882	0.000133186	0.000124921	0.00025161	0.000242959	0.000303078	0.000213519	0.000325595	0.000318485	0.00033584	0.000127863	0.00017607	0.000225434	0.000233611	0.000261676	0.000156202
ko01062	Metabolism	Chemical structure transformation maps	Biosynthesis of terpenoids and steroids	5.30189e-05	4.0255e-05	2.91818e-05	3.03306e-05	3.76706e-05	0.000113221	7.52813e-05	5.3359e-05	3.64349e-05	8.46785e-05	7.18181e-05	7.22901e-05	5.978e-05	3.36974e-05	9.8866e-05	4.65465e-05	8.02898e-05	6.86287e-05	8.17059e-05	3.39669e-05	3.27315e-05	5.20562e-05	3.57383e-05	1.86588e-05	2.02293e-05	7.23423e-05	5.73083e-05	6.66776e-05	4.80701e-05	9.3543e-05	0.000127174	4.11818e-05	6.23607e-06	2.35386e-05	3.47818e-05	4.86733e-05	6.24961e-05	1.48998e-05
ko01100	Metabolism	Global and overview maps	Metabolic pathways	0.131333	0.124056	0.132383	0.127896	0.128646	0.136071	0.132774	0.129114	0.127468	0.130479	0.130766	0.140156	0.134024	0.129167	0.133797	0.130813	0.133148	0.130535	0.131257	0.127306	0.12932	0.130118	0.130637	0.123095	0.122065	0.129941	0.131636	0.133835	0.133747	0.131326	0.136283	0.128273	0.122193	0.123889	0.125796	0.127768	0.128578	0.124583
ko01110	Metabolism	Global and overview maps	Biosynthesis of secondary metabolites	0.0557585	0.0522746	0.0556564	0.0538987	0.0531524	0.055383	0.0550457	0.0532731	0.0523554	0.0539382	0.0541004	0.0589913	0.0569991	0.0554377	0.0548792	0.0542604	0.0543583	0.0519696	0.0538368	0.0531047	0.0537543	0.0539793	0.0535698	0.0518119	0.0516362	0.0541935	0.0551854	0.0557632	0.0563681	0.0533914	0.0562394	0.0543448	0.0510796	0.0515586	0.0522801	0.0520599	0.0517578	0.0522635
ko01120	Metabolism	Global and overview maps	Microbial metabolism in diverse environments	0.0536283	0.05785	0.0552826	0.0555652	0.0562216	0.0574235	0.0545656	0.0528447	0.0538272	0.0553884	0.0548704	0.0541916	0.0563141	0.0579872	0.057072	0.0541081	0.0558236	0.0563934	0.0552438	0.0552542	0.0550598	0.055109	0.0594837	0.0568551	0.0574992	0.0552713	0.0565639	0.0551749	0.0533937	0.0563558	0.0564289	0.053869	0.0562992	0.0570232	0.056099	0.0559158	0.0571011	0.055238
ko01130	Metabolism	Global and overview maps	Biosynthesis of antibiotics	0.045295	0.0441692	0.0451212	0.0441783	0.0448012	0.0478369	0.047251	0.0439502	0.0432016	0.0453588	0.0456815	0.0483975	0.0479493	0.0459779	0.0474125	0.0447895	0.0464611	0.0447803	0.0453554	0.0438155	0.0441805	0.0445516	0.0440508	0.043037	0.0429944	0.0451223	0.0460444	0.0469585	0.0458507	0.0461975	0.0477643	0.0446334	0.0424473	0.0434813	0.043771	0.0440646	0.0445853	0.0433721
ko01200	Metabolism	Global and overview maps	Carbon metabolism	0.0266608	0.0304871	0.0286031	0.0278949	0.0279028	0.0269138	0.0258251	0.0246224	0.0253302	0.0264031	0.0269482	0.0257061	0.028675	0.0310427	0.0271285	0.0261162	0.0264215	0.0254028	0.0261743	0.0277937	0.0273735	0.0272118	0.0316939	0.0295489	0.030468	0.0274611	0.0283168	0.0263818	0.0256403	0.0263632	0.0270031	0.027075	0.0288534	0.0292694	0.0280872	0.0263711	0.0262474	0.028425
ko01210	Metabolism	Global and overview maps	2-Oxocarboxylic acid metabolism	0.00556171	0.00483542	0.00554874	0.00524715	0.00519364	0.00558093	0.00541442	0.00519702	0.00512258	0.00526437	0.00534811	0.00672325	0.00567983	0.00537461	0.00543343	0.00521736	0.00530133	0.00534697	0.00523364	0.00515285	0.00519961	0.00528005	0.00485699	0.00480228	0.00471276	0.00516584	0.00540948	0.00560537	0.0057518	0.00522709	0.00568345	0.00532076	0.00476171	0.00485862	0.00497115	0.0050941	0.00506541	0.00492119
ko01212	Metabolism	Global and overview maps	Fatty acid metabolism	0.0114623	0.0170134	0.0112446	0.0121944	0.012479	0.0132021	0.0133844	0.0100072	0.0103204	0.011748	0.0110891	0.00964092	0.0128287	0.0153483	0.0140422	0.0110925	0.0122576	0.0114141	0.0110912	0.012482	0.0114685	0.0117269	0.0129257	0.015485	0.0165773	0.0126559	0.013232	0.0123606	0.0104173	0.0134227	0.0129785	0.0120196	0.0148227	0.0153555	0.0139373	0.0122072	0.0122757	0.0136374
ko01220	Metabolism	Global and overview maps	Degradation of aromatic compounds	0.0035477	0.00382765	0.00336201	0.00392096	0.00417889	0.00444325	0.00432258	0.00455831	0.00461575	0.00425134	0.00413259	0.00343762	0.00349844	0.00324585	0.00469126	0.00430948	0.00466288	0.00533492	0.00459401	0.00405092	0.0041182	0.00413684	0.00402997	0.00396848	0.00381455	0.00411708	0.0038499	0.00409336	0.00368043	0.0053616	0.00435397	0.00355607	0.00417064	0.00409762	0.00422686	0.0047889	0.00521308	0.00400549
ko01230	Metabolism	Global and overview maps	Biosynthesis of amino acids	0.0228663	0.0199062	0.0227008	0.0214017	0.0209588	0.0227485	0.0224733	0.0215806	0.0209732	0.0223462	0.0227831	0.0256802	0.0233353	0.0217089	0.0222056	0.0216723	0.0220973	0.0212432	0.0219819	0.0209613	0.021398	0.0216986	0.0203248	0.0196455	0.0193718	0.0213961	0.0221007	0.0230625	0.0236699	0.0212094	0.0237301	0.0218274	0.0193911	0.0197039	0.0204216	0.0205108	0.0201827	0.0205474
ko01501	Human Diseases	Drug resistance: Antimicrobial	beta-Lactam resistance	0.00411429	0.00399171	0.00413295	0.00420632	0.00476994	0.0055425	0.00567618	0.00490627	0.0047744	0.00600315	0.0057157	0.00434017	0.00428988	0.00383371	0.00548525	0.00452137	0.00553337	0.00553859	0.00519824	0.00426534	0.00447201	0.00460694	0.00468807	0.00376706	0.00360397	0.0045698	0.00475235	0.00508396	0.00455636	0.00603505	0.00569065	0.00409284	0.0037778	0.0041694	0.0043008	0.00484642	0.00509667	0.00399621
ko01502	Human Diseases	Drug resistance: Antimicrobial	Vancomycin resistance	0.00113386	0.000958113	0.00122219	0.00112922	0.00105448	0.000922025	0.000973135	0.000997627	0.00100519	0.00103375	0.0010292	0.00117024	0.00122316	0.00125139	0.000946912	0.00105526	0.00095653	0.000900508	0.000995682	0.00104055	0.00106588	0.00105177	0.000983261	0.000991976	0.000983082	0.00104121	0.00111167	0.00107211	0.00113785	0.00088498	0.000990805	0.00111783	0.00096408	0.000987173	0.000976041	0.000925349	0.00088883	0.00100352
ko01503	Human Diseases	Drug resistance: Antimicrobial	Cationic antimicrobial peptide (CAMP) resistance	0.00373181	0.00286351	0.0032247	0.00386623	0.00329075	0.00310841	0.0036171	0.00457618	0.0044668	0.00359363	0.00409718	0.00290939	0.00341437	0.00303097	0.00338942	0.00414239	0.00358114	0.00381158	0.00400645	0.0039002	0.00398537	0.00392174	0.00352058	0.00339013	0.00314758	0.0038709	0.00342069	0.00352519	0.00363213	0.00375355	0.00378359	0.00390876	0.00360501	0.00322864	0.00357458	0.00386317	0.00376455	0.003924
ko01521	Human Diseases	Drug resistance: Antineoplastic	EGFR tyrosine kinase inhibitor resistance	0	0	0	0	0	0	0	0	1.44235e-08	0	0	0	0	0	0	0	0	0	0	0	0	0	0	0	0	0	0	9.59693e-09	0	0	0	0	0	0	0	0	0	0
ko01522	Human Diseases	Drug resistance: Antineoplastic	Endocrine resistance	0	2.77191e-08	1.82055e-08	4.29869e-07	0	3.54292e-07	8.47238e-07	3.6027e-07	1.51447e-07	5.30078e-07	4.99471e-08	0	3.03394e-08	1.65603e-07	3.13039e-07	1.14244e-07	8.22453e-08	4.49491e-08	0	0	2.2973e-07	1.57839e-07	1.04564e-08	2.77639e-08	2.9922e-08	2.32196e-08	1.17938e-07	2.43282e-07	1.28194e-07	6.23299e-08	3.16065e-07	1.02413e-07	8.64569e-09	1.46864e-07	2.01985e-07	3.21399e-08	1.69314e-07	1.0455e-08
ko01523	Human Diseases	Drug resistance: Antineoplastic	Antifolate resistance	0.000956995	0.000882862	0.00106547	0.000893651	0.000904378	0.000778853	0.000792155	0.000794435	0.00078459	0.000836348	0.000825764	0.000881271	0.000932812	0.000974234	0.000807836	0.000840367	0.000787946	0.000765568	0.000793416	0.000845567	0.000893047	0.000884153	0.000773525	0.000868085	0.000886486	0.000864724	0.000907193	0.00089866	0.000955152	0.000740746	0.000868731	0.000915816	0.000835892	0.000874168	0.000837905	0.000803756	0.000819755	0.000855669
ko01524	Human Diseases	Drug resistance: Antineoplastic	Platinum drug resistance	0.00117642	0.000852797	0.000879627	0.00113188	0.00110857	0.00187548	0.00173813	0.00162918	0.00148692	0.00155629	0.00155517	0.00157146	0.00111658	0.000841302	0.0017645	0.00138199	0.00158511	0.00178173	0.00174402	0.00119443	0.00128611	0.00138514	0.00120148	0.000877523	0.000741205	0.00142758	0.00128114	0.0015703	0.00139306	0.00192681	0.00175218	0.00124215	0.000944874	0.000952474	0.00120689	0.00144739	0.00153559	0.00106186
ko02010	Environmental Information Processing	Membrane transport	ABC transporters	0.0388635	0.0403382	0.0434315	0.0394197	0.0516828	0.0547305	0.0488904	0.0414289	0.0425784	0.0514228	0.0516106	0.0480412	0.0448206	0.0359059	0.049138	0.0389955	0.0502239	0.0560663	0.0479503	0.0389368	0.0399438	0.0426113	0.0445878	0.0364593	0.0360285	0.0408603	0.0430352	0.0465906	0.0456581	0.0516528	0.0472916	0.0369816	0.036812	0.0428363	0.0411001	0.0489228	0.0557762	0.0379625
ko02020	Environmental Information Processing	Signal transduction	Two-component system	0.0767475	0.0790692	0.0776901	0.0836831	0.0708525	0.0391728	0.0486174	0.0795446	0.0843213	0.0599281	0.0599071	0.0541505	0.0584643	0.0755377	0.0454922	0.0769036	0.0537505	0.0594196	0.063647	0.0842913	0.0805405	0.0743091	0.0768426	0.09031	0.0909706	0.0735392	0.065293	0.05428	0.0646042	0.0498078	0.0414858	0.0821518	0.0939795	0.0824499	0.0807488	0.0726965	0.0631326	0.0875361
ko02024	Cellular Processes	Cellular community - prokaryotes	Quorum sensing	0.0250489	0.0289897	0.0251119	0.0252637	0.0290556	0.0322502	0.0322657	0.0269063	0.0272642	0.0345874	0.0332433	0.0265239	0.0248823	0.0245051	0.0310512	0.0250794	0.0297799	0.0322219	0.0296932	0.0260523	0.0259927	0.0272341	0.027448	0.0265202	0.0269474	0.026696	0.027345	0.0288411	0.0273102	0.0334614	0.0309722	0.0253178	0.0266155	0.0287275	0.0282249	0.0291526	0.0306079	0.0266396
ko02025	Cellular Processes	Cellular community - prokaryotes	Biofilm formation - Pseudomonas aeruginosa	0.0153106	0.0125057	0.0123676	0.0161353	0.0118074	0.00712847	0.0101978	0.0191013	0.0191207	0.0125748	0.0131528	0.00892381	0.00954125	0.0110747	0.00866437	0.0168352	0.0111839	0.0122741	0.014337	0.0167053	0.0162915	0.0150758	0.0113568	0.0160781	0.0152922	0.014456	0.0115028	0.0107463	0.0128768	0.0106886	0.00867583	0.0169904	0.0176239	0.0140163	0.0154116	0.0147317	0.0122322	0.0173378
ko02026	Cellular Processes	Cellular community - prokaryotes	Biofilm formation - Escherichia coli	0.00797377	0.00659483	0.00650649	0.00817865	0.00684741	0.00511533	0.00618274	0.00995489	0.00987448	0.00704382	0.00752174	0.00535984	0.00562821	0.00562175	0.00571711	0.0087826	0.00676203	0.00734754	0.00797983	0.00853134	0.00840739	0.00804183	0.00588827	0.00801415	0.00760188	0.0077131	0.00636767	0.00632666	0.00715098	0.00656425	0.00598042	0.00869823	0.00870579	0.00735673	0.00796505	0.00800824	0.00707579	0.00875228
ko02030	Cellular Processes	Cell motility	Bacterial chemotaxis	0.0110293	0.00875779	0.0104339	0.0089272	0.00929314	0.00407689	0.00734322	0.00958548	0.00988393	0.00764055	0.00792909	0.0101517	0.00651334	0.00681822	0.00515082	0.00890627	0.00647521	0.00726271	0.007632	0.0094429	0.00880067	0.00841873	0.00577701	0.00987827	0.00987176	0.00826598	0.00691006	0.00817808	0.0118228	0.00615428	0.00480167	0.00887271	0.0105588	0.00944845	0.00918352	0.00876607	0.0080085	0.0105601
ko02040	Cellular Processes	Cell motility	Flagellar assembly	0.0052595	0.00437502	0.00439483	0.00426004	0.00401412	0.00432684	0.00514267	0.00551802	0.005069	0.00498495	0.00526144	0.00392926	0.00327774	0.00281314	0.00417588	0.00481777	0.00484159	0.00397391	0.00462306	0.00477829	0.0046351	0.00487333	0.00247827	0.00447056	0.00433632	0.00438083	0.00405387	0.00509827	0.00591826	0.00466355	0.00433419	0.00396007	0.00472712	0.00414488	0.0044635	0.00465013	0.00438963	0.00516376
ko02060	Environmental Information Processing	Membrane transport	Phosphotransferase system (PTS)	0.00115726	0.00111933	0.000909738	0.00118474	0.00105597	0.000649153	0.00136511	0.00119045	0.00112035	0.000859535	0.000823043	0.000523703	0.000820196	0.000970258	0.000772814	0.00104809	0.00086744	0.000797829	0.00108195	0.00118815	0.00103553	0.0010345	0.00110738	0.00112166	0.00110933	0.00122534	0.00109354	0.00106967	0.00182779	0.000690508	0.000833493	0.00111183	0.00111707	0.00101664	0.00101014	0.0010143	0.000867183	0.00105917
ko03008	Genetic Information Processing	Translation	Ribosome biogenesis in eukaryotes	0.000298165	0.000243374	0.000220061	0.000287039	0.000204447	0.000229435	0.000236554	0.000349436	0.000336727	0.00026187	0.000361307	0.000257023	0.000270496	0.000212125	0.000241813	0.000321892	0.000263413	0.000249855	0.000320523	0.000311021	0.000295539	0.000282835	0.000239168	0.00028373	0.000269117	0.00028571	0.000251982	0.00026717	0.00028011	0.000267783	0.000299478	0.000293846	0.000299685	0.000245725	0.000276673	0.000262113	0.000219588	0.000360872
ko03010	Genetic Information Processing	Translation	Ribosome	0.00849817	0.00663365	0.00838466	0.00763996	0.00725928	0.00777736	0.00797231	0.00784399	0.00750132	0.00796792	0.00819299	0.00957871	0.00835311	0.00769516	0.00776363	0.00790327	0.00769261	0.00720016	0.0078562	0.00741083	0.0077546	0.00781259	0.00725054	0.00665815	0.0064716	0.00763396	0.00778996	0.00829279	0.00891871	0.00756812	0.00852506	0.00804824	0.00655562	0.00663497	0.00709621	0.00693814	0.00654473	0.007185
ko03013	Genetic Information Processing	Translation	RNA transport	0.000484407	0.000459227	0.000526153	0.000499563	0.000460372	0.000279281	0.000302936	0.000369849	0.000416385	0.000307306	0.000267203	0.000494383	0.000464095	0.000562186	0.00028987	0.000429451	0.000311906	0.000340153	0.00031188	0.000461396	0.000448332	0.00040471	0.00038886	0.000506019	0.000515734	0.000421673	0.000420567	0.000351468	0.000412494	0.000225285	0.00028104	0.000464698	0.000498387	0.000486101	0.000433901	0.000379197	0.000338094	0.000454105
ko03015	Genetic Information Processing	Translation	mRNA surveillance pathway	0	0	0	3.07049e-08	0	0	0	0	2.8847e-08	0	0	0	0	0	0	1.90407e-08	0	0	0	0	1.53153e-08	1.08854e-08	0	0	0	0	0	1.91939e-08	0	0	0	0	0	0	0	0	0	0
ko03018	Genetic Information Processing	Folding, sorting and degradation	RNA degradation	0.00375841	0.00289095	0.00378927	0.00327732	0.00320385	0.00320935	0.00349158	0.00349238	0.00333977	0.00337815	0.00339022	0.00425638	0.0035657	0.00314195	0.00330433	0.00359517	0.00348557	0.00310136	0.00335674	0.00322938	0.00347609	0.00343735	0.00305319	0.00296188	0.00286583	0.00328289	0.00332122	0.00365627	0.00412199	0.00318412	0.00372665	0.00335776	0.00296686	0.00292515	0.00307908	0.00308991	0.00297303	0.00321918
ko03020	Genetic Information Processing	Transcription	RNA polymerase	0.000751456	0.000549494	0.000745205	0.000619899	0.000658894	0.000752961	0.000756213	0.00064367	0.000596834	0.000738696	0.000761215	0.000976448	0.000708167	0.000646294	0.000722423	0.000633173	0.000699639	0.00064716	0.00069559	0.000605615	0.000632682	0.000677282	0.000614589	0.000513222	0.000495447	0.000641593	0.000690542	0.000805888	0.000890857	0.000701974	0.000803243	0.000715824	0.000498569	0.000544161	0.000599544	0.000584373	0.000553858	0.000578359
ko03022	Genetic Information Processing	Transcription	Basal transcription factors	4.40084e-06	5.00906e-06	1.06282e-06	5.09031e-06	1.74655e-06	1.31292e-05	1.68885e-05	1.2689e-05	6.31518e-06	6.26213e-06	4.35302e-06	2.86074e-06	2.33796e-05	5.094e-06	1.95895e-05	1.43871e-05	1.65688e-05	2.3737e-06	3.49737e-06	6.28707e-06	1.4928e-05	1.9198e-05	1.13966e-05	2.5308e-06	1.81074e-06	3.42672e-06	9.86242e-06	1.08756e-05	7.94355e-06	1.93832e-05	1.36424e-05	1.3387e-05	3.04158e-06	3.12497e-06	4.65017e-06	4.61146e-06	2.25878e-06	4.1378e-06
ko03030	Genetic Information Processing	Replication and repair	DNA replication	0.00269046	0.00205889	0.00267223	0.0023749	0.00227285	0.00249687	0.00256232	0.00244432	0.00230266	0.00256535	0.00267542	0.00313297	0.0027496	0.00242611	0.00242374	0.00245581	0.00246818	0.00228435	0.00245927	0.00227103	0.00237126	0.00240412	0.00218413	0.00203355	0.00200322	0.0023892	0.00246892	0.00268	0.00293223	0.00239328	0.00267877	0.00247437	0.00198673	0.00204919	0.00217119	0.00217104	0.00211536	0.0022455
ko03040	Genetic Information Processing	Transcription	Spliceosome	9.76849e-06	6.05509e-07	6.54963e-07	3.18308e-07	2.19526e-05	4.97651e-07	3.47291e-07	2.04653e-07	2.16353e-07	1.49085e-07	1.08219e-07	1.00342e-07	8.59616e-08	4.55407e-07	9.25204e-07	3.12268e-07	1.00196e-06	9.73896e-08	5.06743e-09	2.20646e-07	5.94745e-07	5.7838e-07	1.21992e-08	1.34192e-07	1.33818e-07	4.25692e-08	3.90179e-07	2.49328e-06	9.15875e-07	2.68874e-07	2.51573e-06	5.85335e-07	1.18158e-07	4.17295e-06	1.11159e-06	2.87442e-07	2.32807e-07	1.28945e-07
ko03050	Genetic Information Processing	Folding, sorting and degradation	Proteasome	7.73387e-05	1.09542e-05	7.42686e-05	2.29375e-05	2.93249e-05	2.69565e-05	8.68869e-05	1.69778e-05	7.00442e-06	3.73658e-05	7.83087e-06	0.000118469	2.62556e-05	3.73858e-05	1.79745e-05	1.4616e-05	1.3188e-05	4.27435e-06	1.36822e-05	6.85949e-06	2.13846e-05	3.1055e-05	1.9647e-05	4.08509e-06	2.85969e-06	1.44814e-05	4.11643e-05	7.28342e-05	0.000112876	2.84764e-05	1.15579e-05	1.77161e-05	1.22954e-06	8.49228e-06	1.12145e-05	4.78146e-06	7.26981e-06	2.69057e-06
ko03060	Genetic Information Processing	Folding, sorting and degradation	Protein export	0.00315139	0.00264341	0.00308873	0.00302737	0.00270238	0.00277735	0.00277827	0.00304251	0.00294788	0.00289193	0.00293818	0.00324286	0.00314903	0.00307554	0.00280574	0.00302665	0.00280421	0.00264828	0.00291651	0.00289761	0.00299332	0.00299119	0.00275083	0.00272121	0.00268244	0.00290306	0.00292708	0.00296325	0.00318031	0.00285138	0.00302124	0.00305942	0.00271039	0.00264195	0.00277611	0.00267746	0.00253072	0.00284743
ko03070	Environmental Information Processing	Membrane transport	Bacterial secretion system	0.00654853	0.00535253	0.00574194	0.00637443	0.00534428	0.00603837	0.00636785	0.00705815	0.00667473	0.00612279	0.00610715	0.00577922	0.00578082	0.00585188	0.0058204	0.00656224	0.00583545	0.00568811	0.00608237	0.00618314	0.00634424	0.00621211	0.00546107	0.00577886	0.00556148	0.00592149	0.00591939	0.00619717	0.0064147	0.00639699	0.00651011	0.00685532	0.00590287	0.00546773	0.00606256	0.00597427	0.00567571	0.00608945
ko03320	Organismal Systems	Endocrine system	PPAR signaling pathway	0.00259575	0.00477728	0.00271744	0.00305659	0.00300816	0.00264296	0.00269194	0.00216844	0.0023875	0.00257369	0.00237884	0.00136325	0.00286719	0.00406061	0.00313046	0.0026035	0.00264381	0.00215211	0.00240506	0.0032268	0.00281022	0.00277673	0.00354371	0.00441665	0.00482104	0.00304464	0.00319128	0.00257141	0.00203604	0.00308782	0.00264377	0.00291179	0.00420851	0.0041778	0.00364342	0.00276098	0.00251185	0.00372436
ko03410	Genetic Information Processing	Replication and repair	Base excision repair	0.00200663	0.00153055	0.00173941	0.00190675	0.00166038	0.00185109	0.00191216	0.00223711	0.00215159	0.00194806	0.00200046	0.00204912	0.00182775	0.00158794	0.00185261	0.00209671	0.00190252	0.00194378	0.00210802	0.00190669	0.00196079	0.00195611	0.00166541	0.00169602	0.00159494	0.0019498	0.0017727	0.00189618	0.00194889	0.00187073	0.00197988	0.0019246	0.00177023	0.00162973	0.0018168	0.0018667	0.00172827	0.00189002
ko03420	Genetic Information Processing	Replication and repair	Nucleotide excision repair	0.00159966	0.001227	0.00156424	0.00139976	0.00133441	0.0013674	0.00144491	0.00146115	0.00137674	0.00142235	0.00137759	0.00174474	0.00152682	0.00139015	0.00138799	0.00147181	0.0013797	0.00126513	0.00135513	0.00138318	0.0014336	0.00144688	0.0013504	0.00123949	0.00121456	0.00139036	0.00142149	0.0015165	0.00170035	0.00132645	0.00152145	0.00147536	0.00122262	0.00121274	0.00128647	0.00126571	0.00119275	0.00129468
ko03430	Genetic Information Processing	Replication and repair	Mismatch repair	0.00322611	0.00245904	0.00322479	0.00280983	0.00271282	0.00275683	0.00291375	0.0029001	0.00277238	0.00292332	0.00306567	0.00368749	0.00322083	0.00280679	0.00275506	0.00297246	0.0028861	0.00261801	0.00283874	0.00272757	0.00282468	0.00283783	0.00243563	0.00248042	0.00243912	0.00280141	0.00283979	0.00310693	0.00350668	0.00272366	0.00310415	0.0028866	0.00245219	0.00246624	0.00258722	0.00255256	0.00243593	0.00273255
ko03440	Genetic Information Processing	Replication and repair	Homologous recombination	0.00365314	0.00311216	0.00380882	0.00330692	0.00314417	0.00323254	0.00329837	0.00315458	0.00304686	0.0033176	0.00330769	0.00405818	0.00387917	0.00357541	0.0032839	0.00336713	0.00331221	0.0029336	0.00314103	0.00315702	0.00329038	0.00327978	0.00295648	0.00304752	0.00305891	0.00334261	0.00339707	0.00350776	0.00377116	0.00310318	0.00362644	0.00344765	0.00293711	0.00302332	0.00307473	0.00293266	0.00280162	0.00310682
ko03450	Genetic Information Processing	Replication and repair	Non-homologous end-joining	2.16389e-05	1.68412e-05	4.36108e-05	3.3056e-05	0.000223123	7.37233e-05	3.56742e-05	1.99645e-05	5.27578e-05	4.6496e-05	4.30217e-05	0.000120623	0.000109821	3.28597e-05	4.94158e-05	1.45958e-05	2.62477e-05	0.000237351	7.70022e-05	2.31429e-05	2.04213e-05	2.17986e-05	8.51168e-05	8.69898e-06	9.83175e-06	6.87328e-05	3.368e-05	3.33402e-05	2.12441e-05	4.3699e-05	4.29498e-05	2.18452e-05	3.44267e-06	8.42741e-05	2.05009e-05	0.000200917	0.000447663	9.80111e-06
ko03460	Genetic Information Processing	Replication and repair	Fanconi anemia pathway	1.94561e-06	6.9113e-07	6.75301e-06	6.70391e-06	8.45127e-07	1.49674e-06	9.84628e-07	1.95146e-06	1.35293e-06	1.54606e-06	5.52445e-07	8.46258e-07	4.17672e-06	1.20614e-05	1.61157e-06	2.4626e-06	1.81462e-06	4.08287e-07	2.28034e-07	1.30469e-06	6.38138e-06	8.40753e-06	3.60747e-06	6.20903e-07	4.39762e-07	2.24069e-06	5.36619e-06	2.23225e-06	2.07389e-06	4.81418e-07	1.18931e-06	3.89668e-06	3.11245e-07	1.1432e-06	1.33983e-06	4.4375e-07	1.56616e-06	4.35625e-07
ko04010	Environmental Information Processing	Signal transduction	MAPK signaling pathway	0	3.0799e-09	0	0	0	0	1.90819e-08	0	0	0	2.77484e-09	0	0	0	0	0	0	0	2.53371e-09	0	0	0	0	0	0	0	0	0	1.42438e-08	0	0	0	0	0	0	0	0	1.7425e-09
ko04011	Environmental Information Processing	Signal transduction	MAPK signaling pathway - yeast	8.07767e-05	4.58173e-05	5.29581e-05	7.20911e-05	9.16046e-05	5.39607e-05	0.000115118	0.00010031	0.00010396	6.05267e-05	6.16637e-05	0.000121226	8.25942e-05	3.97507e-05	7.41784e-05	8.21228e-05	6.34237e-05	0.000112362	7.65704e-05	7.38159e-05	7.94878e-05	7.27511e-05	8.29314e-05	5.92505e-05	4.83994e-05	7.52107e-05	5.19417e-05	6.4067e-05	5.86784e-05	9.72775e-05	0.000109483	7.21262e-05	6.88734e-05	6.71934e-05	7.08899e-05	7.70343e-05	6.87193e-05	6.77393e-05
ko04013	Environmental Information Processing	Signal transduction	MAPK signaling pathway - fly	0.000135688	7.2975e-05	0.000158748	0.000109726	0.000124181	0.000143517	0.000156132	0.000143395	0.000127654	0.000137296	0.00014112	0.000218571	0.000164656	9.97247e-05	0.00014839	0.000154445	0.000165658	0.000124919	0.000139828	0.000113648	0.000136452	0.000132647	0.000158847	7.68728e-05	6.50695e-05	0.000128506	0.000131111	0.000148113	0.000163059	0.000150441	0.000151007	0.000122496	7.72714e-05	8.06093e-05	9.99948e-05	0.000112614	0.000102135	9.97202e-05
ko04014	Environmental Information Processing	Signal transduction	Ras signaling pathway	5.32766e-05	3.37295e-05	5.14456e-05	8.55926e-05	6.01283e-05	1.06303e-05	1.36779e-05	7.67025e-05	9.3221e-05	4.37729e-05	4.35816e-05	2.00049e-05	6.24207e-05	6.37777e-05	1.78954e-05	7.30338e-05	3.02121e-05	5.41411e-05	6.57155e-05	7.45273e-05	6.94473e-05	5.70996e-05	6.42373e-05	6.70615e-05	5.9317e-05	6.88925e-05	4.67183e-05	2.41339e-05	3.10621e-05	3.17627e-05	2.00834e-05	5.95513e-05	7.43486e-05	5.482e-05	6.04218e-05	6.95528e-05	7.82937e-05	6.70113e-05
ko04016	Environmental Information Processing	Signal transduction	MAPK signaling pathway - plant	0.00073131	0.00048559	0.000651519	0.000679574	0.000630026	0.000734841	0.000694926	0.00075411	0.000729006	0.000697036	0.000672844	0.000988142	0.000714426	0.000581396	0.000669359	0.000683667	0.000602651	0.000774678	0.000719694	0.000665896	0.000667821	0.000662156	0.000699643	0.00053659	0.000495584	0.000711307	0.000646241	0.000709623	0.000779116	0.000756466	0.000744312	0.000711514	0.000549127	0.000532516	0.000625493	0.00065073	0.000619921	0.000573998
ko04020	Environmental Information Processing	Signal transduction	Calcium signaling pathway	1.63865e-05	3.4773e-06	1.05555e-05	8.9741e-06	1.84061e-05	1.54986e-06	2.26661e-05	5.24675e-06	3.64642e-06	4.15599e-06	2.17494e-06	2.1969e-06	8.39317e-06	9.10548e-06	6.35266e-06	4.04701e-06	6.84566e-06	1.67747e-06	5.60412e-06	7.8688e-06	1.06633e-05	6.97501e-06	2.86851e-05	5.05791e-06	4.19262e-06	1.32172e-05	1.17021e-05	9.62003e-06	6.76661e-06	8.13694e-07	4.12838e-06	8.02447e-06	1.86783e-06	5.80757e-06	4.21326e-06	4.01175e-06	4.49187e-06	2.46252e-06
ko04022	Environmental Information Processing	Signal transduction	cGMP-PKG signaling pathway	5.17393e-05	2.90386e-05	4.02089e-05	7.40424e-05	4.35738e-05	1.08656e-05	1.4516e-05	8.42732e-05	9.15477e-05	4.4711e-05	0.000131062	1.42727e-05	4.63201e-05	3.52181e-05	1.75881e-05	7.48903e-05	3.62416e-05	4.85852e-05	8.79781e-05	8.50044e-05	7.83118e-05	6.60818e-05	8.60574e-05	6.09865e-05	5.1154e-05	5.82526e-05	4.52951e-05	3.44269e-05	4.66334e-05	3.8084e-05	6.39001e-06	5.52977e-05	7.08532e-05	4.74011e-05	5.69766e-05	5.57142e-05	4.08224e-05	0.00011821
ko04024	Environmental Information Processing	Signal transduction	cAMP signaling pathway	0.000103809	6.34506e-05	9.16854e-05	0.000159278	0.000103295	2.21312e-05	4.93631e-05	0.000163365	0.000184865	8.95485e-05	0.000174986	3.43931e-05	0.0001171	9.91062e-05	3.74638e-05	0.000148219	6.74458e-05	0.000109723	0.000154032	0.000160127	0.000147722	0.000123249	0.00015031	0.000128163	0.0001105	0.00012794	9.22149e-05	6.0363e-05	7.89632e-05	6.96647e-05	2.77136e-05	0.000113441	0.000145203	0.00010164	0.000116425	0.000126035	0.000118615	0.000185784
ko04064	Environmental Information Processing	Signal transduction	NF-kappa B signaling pathway	6.10688e-06	1.22087e-06	3.2078e-06	2.14423e-06	5.96561e-07	1.86051e-06	2.30983e-05	3.16137e-06	3.57703e-07	2.66806e-06	1.82584e-06	2.09147e-07	9.10181e-08	2.76004e-07	3.82951e-06	9.60921e-07	1.68538e-06	1.38593e-07	4.83939e-08	1.22794e-06	9.87327e-07	1.84109e-06	2.78838e-08	1.87407e-07	1.57257e-07	7.7863e-07	3.92145e-06	5.14108e-06	3.833e-06	5.65043e-07	1.64937e-06	8.16804e-07	7.46411e-08	3.13922e-07	1.05571e-06	4.04427e-07	2.69492e-07	3.01452e-07
ko04066	Environmental Information Processing	Signal transduction	HIF-1 signaling pathway	0.000624783	0.00055135	0.000679532	0.000624597	0.000663813	0.00112475	0.000873565	0.000634813	0.00057716	0.000769599	0.000784518	0.00092022	0.000878369	0.000715811	0.000960972	0.000671875	0.000871406	0.000777164	0.000793335	0.00058542	0.000682831	0.000761015	0.000832212	0.000452559	0.000431022	0.000660392	0.000794203	0.000847942	0.000747851	0.000891244	0.000983814	0.000670715	0.000415832	0.000517173	0.00059428	0.000606109	0.000597042	0.000485802
ko04068	Environmental Information Processing	Signal transduction	FoxO signaling pathway	0.000237306	0.000130953	0.000250758	0.000218208	0.000245231	0.000219569	0.000278204	0.000254501	0.00024511	0.000215688	0.000219102	0.000345569	0.000299762	0.000197058	0.000233297	0.0002504	0.000236655	0.000252012	0.000227698	0.000202813	0.000237458	0.00022382	0.000274245	0.000150152	0.000127968	0.000225339	0.000220557	0.000235131	0.000233919	0.00025288	0.000268042	0.000223108	0.000154208	0.000168187	0.000181069	0.000202262	0.000190744	0.000176753
ko04070	Environmental Information Processing	Signal transduction	Phosphatidylinositol signaling system	0.000625252	0.000428351	0.000618926	0.000550112	0.000664933	0.000657141	0.000610687	0.000664753	0.000652847	0.000672788	0.000633297	0.000744893	0.000637862	0.000465765	0.00060973	0.000650671	0.000664147	0.000679809	0.000672853	0.000547753	0.000588137	0.000593857	0.000522411	0.000452914	0.000416949	0.00059797	0.000574101	0.000648497	0.000669289	0.000614827	0.000702765	0.000555413	0.00046342	0.000504298	0.000519265	0.000611702	0.000674046	0.000507157
ko04071	Environmental Information Processing	Signal transduction	Sphingolipid signaling pathway	9.84871e-05	0.000139506	9.73613e-05	0.000140146	0.000108988	3.89525e-05	5.87914e-05	9.64823e-05	0.000124184	9.98971e-05	8.34921e-05	3.01087e-05	0.000123709	0.0001533	5.95568e-05	0.000107594	6.63798e-05	8.11836e-05	9.85013e-05	0.000128841	0.000108104	9.4288e-05	9.40268e-05	0.000160972	0.000167231	0.000123765	9.79172e-05	5.95955e-05	5.56391e-05	7.14804e-05	5.56368e-05	0.000109409	0.000162232	0.000143296	0.000130817	0.000113782	0.000117172	0.000138543
ko04072	Environmental Information Processing	Signal transduction	Phospholipase D signaling pathway	0.000173463	8.6169e-05	0.000159396	0.000178861	0.000155406	9.1879e-05	0.000103746	0.000197368	0.000210038	0.000136691	0.00010038	0.000138878	0.000152611	0.000129956	0.00010824	0.000201161	0.000144934	0.000140853	0.000152788	0.000162929	0.000175728	0.000157802	0.000152414	0.000138065	0.000118278	0.000165476	0.000139011	0.00013284	0.00015168	0.000109805	0.000165011	0.000146837	0.000147898	0.000121541	0.000135591	0.000159986	0.000177735	0.000137924
ko04080	Environmental Information Processing	Signaling molecules and interaction	Neuroactive ligand-receptor interaction	4.49036e-05	6.45701e-05	3.30601e-05	2.76553e-05	4.79073e-05	5.66723e-05	7.88033e-05	3.53984e-05	2.93609e-05	3.64609e-05	2.85848e-05	1.26144e-05	2.72132e-05	3.47448e-05	5.05802e-05	2.66986e-05	4.05411e-05	4.17605e-05	4.14519e-05	3.37456e-05	2.68952e-05	3.53969e-05	3.12501e-05	4.93863e-05	5.72137e-05	4.78787e-05	3.89655e-05	3.93657e-05	3.35715e-05	4.84804e-05	3.55125e-05	4.96843e-05	4.30185e-05	5.74712e-05	4.86552e-05	4.09291e-05	3.55613e-05	3.73738e-05
ko04110	Cellular Processes	Cell growth and death	Cell cycle	0	0	0	0	0	0	0	0	1.44235e-08	0	0	0	0	0	0	0	0	0	0	0	0	0	0	0	0	0	0	9.59693e-09	0	0	0	0	0	0	0	0	0	0
ko04112	Cellular Processes	Cell growth and death	Cell cycle - Caulobacter	0.0103491	0.0107434	0.0105346	0.0106003	0.00956142	0.00529597	0.00636602	0.00960926	0.0101508	0.00807335	0.00758997	0.00793145	0.0084091	0.01038	0.00597395	0.00933504	0.0068108	0.00768674	0.00805644	0.0102897	0.00988777	0.00940833	0.00803211	0.0116719	0.0119909	0.00973389	0.00855503	0.00761587	0.00907347	0.00635669	0.00596701	0.0111409	0.0118984	0.0110275	0.0104787	0.00952074	0.00913334	0.0110349
ko04113	Cellular Processes	Cell growth and death	Meiosis - yeast	0.000613978	0.000757634	0.000635715	0.000732195	0.00103897	0.000390489	0.000500843	0.000750747	0.000826971	0.000649608	0.000664281	0.000309579	0.000657603	0.000699096	0.000505163	0.000681459	0.000509467	0.000983433	0.000754775	0.000753128	0.000721737	0.000670923	0.000576987	0.000826637	0.000845222	0.000750406	0.000636256	0.000535327	0.000487784	0.000540822	0.000483034	0.00103878	0.000858946	0.00095298	0.000804817	0.00105789	0.00145635	0.000856834
ko04114	Cellular Processes	Cell growth and death	Oocyte meiosis	0	3.0799e-09	0	0	0	0	1.90819e-08	0	0	0	2.77484e-09	0	0	0	0	0	0	0	2.53371e-09	0	0	0	0	0	0	0	0	0	1.42438e-08	0	0	0	0	0	0	0	0	1.7425e-09
ko04115	Cellular Processes	Cell growth and death	p53 signaling pathway	0.000207457	0.000159456	0.000121351	0.000222508	0.000171892	0.000390888	0.000278953	0.000347033	0.000328961	0.000308752	0.000331901	0.000278439	0.000159732	0.000119446	0.000328419	0.000284307	0.000288241	0.000359399	0.000375867	0.000252657	0.000272342	0.000293784	0.00019898	0.000185654	0.000148346	0.000254695	0.000234748	0.000282549	0.000226118	0.000351122	0.00032022	0.000270387	0.000217979	0.000185659	0.000262834	0.00028375	0.000243757	0.000243937
ko04122	Genetic Information Processing	Folding, sorting and degradation	Sulfur relay system	0.00300229	0.00220333	0.00254461	0.00300381	0.00224587	0.00217315	0.00233333	0.0036537	0.00358584	0.00277934	0.00255372	0.00253061	0.00219426	0.0021662	0.00230935	0.00336673	0.00258917	0.00262811	0.00291953	0.0030777	0.00315165	0.00296908	0.0022841	0.00276596	0.0025704	0.00283174	0.00240065	0.00240488	0.00273403	0.00250239	0.00233653	0.0030176	0.00297354	0.00246021	0.0028103	0.00275515	0.0022755	0.0029131
ko04138	Cellular Processes	Transport and catabolism	Autophagy - yeast	9.81786e-05	0.000106	5.9032e-05	0.000101457	8.93899e-05	0.000131104	8.24539e-05	0.000126127	0.00012412	0.000123627	0.000133335	7.81509e-05	6.7727e-05	7.25531e-05	0.00010178	0.000107786	9.17033e-05	0.000119627	0.000138767	0.000117831	0.00010469	0.000105747	0.000114127	0.00011172	0.000110168	0.000123348	9.73793e-05	9.47918e-05	8.5638e-05	9.69711e-05	8.73475e-05	9.46524e-05	0.000113646	0.000101234	0.000110944	0.000110391	9.89728e-05	0.000124347
ko04140	Cellular Processes	Transport and catabolism	Autophagy - animal	1.62677e-08	4.31186e-08	0	3.07049e-08	2.48567e-08	7.4837e-07	1.14492e-07	9.00675e-08	1.29812e-07	1.98779e-07	1.63715e-07	1.26939e-07	1.51697e-08	3.61566e-06	8.69552e-08	1.90407e-07	1.95822e-08	6.18049e-08	0	1.91866e-08	1.22523e-07	1.37882e-07	7.94165e-06	2.77639e-08	3.4909e-08	1.16098e-08	6.78145e-07	3.07102e-07	2.56388e-07	1.324e-08	2.04573e-08	3.08071e-07	6.05198e-08	4.5895e-08	4.0397e-08	9.03935e-08	6.34928e-08	0
ko04141	Genetic Information Processing	Folding, sorting and degradation	Protein processing in endoplasmic reticulum	0.000609646	0.000568377	0.000744844	0.0006158	0.000758667	0.000406684	0.000439186	0.000440787	0.000490612	0.000479317	0.000540382	0.000618607	0.000627421	0.000691619	0.000396318	0.000478074	0.000377993	0.000519359	0.000468441	0.000585093	0.000570174	0.000548644	0.000761795	0.000580935	0.000600368	0.000553319	0.00059378	0.000518593	0.000628502	0.000403359	0.00037486	0.00056441	0.000547806	0.000609654	0.000525746	0.00058048	0.000746544	0.00058325
ko04142	Cellular Processes	Transport and catabolism	Lysosome	0.000198149	0.000132514	0.000363656	0.000116879	0.00014674	0.000191972	0.000130383	0.000139204	0.000138538	9.43229e-05	8.71091e-05	0.000496495	0.000407559	0.000176882	0.000227318	0.000330948	0.0003762	0.000212395	0.000107989	0.000158918	0.000212104	0.000144775	4.90742e-05	0.00010817	9.88536e-05	0.000189519	0.000178438	0.000163179	0.000162633	0.000165023	0.000406559	0.000176125	0.000112942	0.000125914	0.000134055	0.000160964	0.000125252	0.000106643
ko04144	Cellular Processes	Transport and catabolism	Endocytosis	5.25554e-05	3.35817e-05	5.15488e-05	8.51576e-05	6.0236e-05	1.03651e-05	1.37275e-05	7.68826e-05	9.32441e-05	4.40434e-05	4.37592e-05	2.00424e-05	6.24309e-05	6.37777e-05	1.75244e-05	7.30783e-05	2.9716e-05	5.41411e-05	6.56856e-05	7.45209e-05	6.94907e-05	5.71141e-05	6.42534e-05	6.70754e-05	5.93469e-05	6.93549e-05	4.70426e-05	2.42203e-05	3.11932e-05	3.16478e-05	1.99581e-05	5.95097e-05	7.43428e-05	5.46732e-05	6.00717e-05	6.93988e-05	7.82514e-05	6.702e-05
ko04145	Cellular Processes	Transport and catabolism	Phagosome	1.62677e-08	4.31186e-08	0	3.07049e-08	2.48567e-08	7.4837e-07	1.14492e-07	9.00675e-08	1.29812e-07	1.98779e-07	1.63715e-07	1.26939e-07	1.51697e-08	3.61566e-06	8.69552e-08	1.90407e-07	1.95822e-08	6.18049e-08	0	1.91866e-08	1.22523e-07	1.37882e-07	7.94165e-06	2.77639e-08	3.4909e-08	1.16098e-08	6.78145e-07	3.07102e-07	2.56388e-07	1.324e-08	2.04573e-08	3.08071e-07	6.05198e-08	4.5895e-08	4.0397e-08	9.03935e-08	6.34928e-08	0
ko04146	Cellular Processes	Transport and catabolism	Peroxisome	0.00240465	0.00358008	0.00237499	0.002558	0.00251366	0.00250568	0.00260595	0.00220953	0.00230583	0.00250197	0.00234204	0.00200817	0.00250303	0.00302291	0.00277236	0.00242117	0.00248207	0.00220028	0.00235936	0.00273461	0.00248895	0.00247846	0.0028971	0.00337213	0.00358003	0.0025691	0.00268304	0.00240603	0.00213098	0.00278942	0.002491	0.00249291	0.00328217	0.00320875	0.00299242	0.00248482	0.00227557	0.00302285
ko04150	Environmental Information Processing	Signal transduction	mTOR signaling pathway	0	3.0799e-09	0	0	0	0	1.90819e-08	0	1.44235e-08	0	2.77484e-09	0	0	0	0	0	0	0	2.53371e-09	0	0	0	0	0	0	0	0	9.59693e-09	1.42438e-08	0	0	0	0	0	0	0	0	1.7425e-09
ko04151	Environmental Information Processing	Signal transduction	PI3K-Akt signaling pathway	0.000179201	7.63974e-05	0.000219681	0.000157614	0.000146377	9.86456e-05	0.000116454	0.000133473	0.00013141	0.000122002	0.00014494	0.000204052	0.000193275	0.00016813	9.97648e-05	0.000151741	0.000119397	0.000100331	0.000119337	0.000133851	0.000148046	0.00013115	0.000111614	9.48499e-05	8.55554e-05	0.00013542	0.000150543	0.000155049	0.000199088	9.67695e-05	0.000112289	0.000155999	8.93472e-05	0.000100198	9.64992e-05	0.000112623	0.000121854	0.000122689
ko04152	Environmental Information Processing	Signal transduction	AMPK signaling pathway	0.000381707	0.00023366	0.000354418	0.000353832	0.000261148	0.000249004	0.000271777	0.000425703	0.000416207	0.000290156	0.000296362	0.000392889	0.000323645	0.000270375	0.000258357	0.000414615	0.000315246	0.000281372	0.000324161	0.000367135	0.000360885	0.000327063	0.000269941	0.000306541	0.000281497	0.000325614	0.000297048	0.000316563	0.000412274	0.000238159	0.000314332	0.000344531	0.000331535	0.000263943	0.000307443	0.000314265	0.000276086	0.000340401
ko04210	Cellular Processes	Cell growth and death	Apoptosis	0.000210753	0.000165932	0.000121914	0.000224702	0.000175064	0.000394981	0.000315607	0.000359701	0.000335064	0.000346393	0.000357905	0.000234812	0.000162484	0.00012372	0.000344638	0.000290335	0.000312876	0.000360413	0.000385657	0.000259263	0.000280815	0.000303938	0.000219582	0.000187438	0.000150363	0.000264619	0.000248712	0.000301761	0.000241439	0.000366044	0.00034779	0.000292719	0.000219206	0.000190342	0.000274657	0.000291437	0.000247236	0.000247341
ko04211	Organismal Systems	Aging	Longevity regulating pathway	0.000216464	0.000118792	0.000211706	0.000181817	0.000215786	0.000197478	0.00027125	0.000243705	0.000231614	0.000197823	0.000202784	0.000339796	0.00024725	0.000139475	0.000222568	0.000236568	0.000229082	0.000237281	0.000216398	0.000187464	0.00021594	0.000205398	0.000241779	0.000136123	0.000113469	0.000203717	0.000183053	0.00021218	0.000221737	0.000247718	0.00026049	0.000194622	0.000146145	0.000147803	0.000170885	0.000189648	0.000170854	0.00016746
ko04212	Organismal Systems	Aging	Longevity regulating pathway - worm	0.000897812	0.000654444	0.000834627	0.000837274	0.000853454	0.000765087	0.000846147	0.0009847	0.000955185	0.000823814	0.000961245	0.000976995	0.000893262	0.000683782	0.000814829	0.000941378	0.000843502	0.000867518	0.000928709	0.000867183	0.000887987	0.000849032	0.000911018	0.000734971	0.000683879	0.000858499	0.000791412	0.000851938	0.000937115	0.000850014	0.000925836	0.000899777	0.000764479	0.000730147	0.000790952	0.000858528	0.000855811	0.000887587
ko04213	Organismal Systems	Aging	Longevity regulating pathway - multiple species	0.00120962	0.00116636	0.00118821	0.00126749	0.0015675	0.000962954	0.00117769	0.00139173	0.00143594	0.00122525	0.00124986	0.00111772	0.00127683	0.00117039	0.00111213	0.00129336	0.00109534	0.00160229	0.00135678	0.00129281	0.00130248	0.00124695	0.00114186	0.00126721	0.00124684	0.00130976	0.00116578	0.00112572	0.00110586	0.00118328	0.00114341	0.00158958	0.00131835	0.00139716	0.00131455	0.00159772	0.0019751	0.00136039
ko04214	Cellular Processes	Cell growth and death	Apoptosis - fly	0.000594379	0.000482039	0.0005713	0.000560926	0.000581884	0.000738504	0.000689039	0.000693758	0.000666293	0.000692914	0.000752068	0.000733711	0.000592389	0.000487915	0.000734389	0.000667049	0.000705252	0.000729457	0.000758219	0.000595827	0.000646506	0.000677617	0.000590248	0.000500969	0.000458173	0.000613662	0.000626483	0.000701989	0.000687143	0.000778999	0.000731482	0.000623714	0.000514652	0.000520733	0.000594723	0.000628661	0.000611827	0.000579921
ko04215	Cellular Processes	Cell growth and death	Apoptosis - multiple species	0.000197305	0.000155061	0.000119027	0.000218626	0.000170558	0.000362883	0.000252752	0.000343259	0.00032733	0.00030585	0.000325467	0.000230481	0.000148269	0.000113581	0.000317096	0.000281824	0.000283124	0.000342505	0.000369012	0.000250636	0.000270155	0.000291027	0.000198787	0.000185168	0.000148018	0.000250088	0.000229222	0.000273214	0.000221389	0.000344267	0.000313536	0.000267834	0.000217663	0.000183814	0.00025935	0.000279968	0.000240907	0.0002426
ko04216	Cellular Processes	Cell growth and death	Ferroptosis	0.00142269	0.00259865	0.00148	0.00161328	0.00156525	0.00108774	0.00123585	0.00117253	0.00134991	0.00135844	0.00121358	0.000734665	0.00131738	0.00198977	0.00140274	0.00137767	0.00121587	0.00112544	0.00121301	0.00178358	0.0014962	0.00143833	0.00173404	0.00247364	0.00270205	0.00155452	0.00156309	0.00119307	0.00106269	0.00132851	0.00115042	0.00150595	0.00240991	0.00229743	0.00199452	0.00151738	0.00135472	0.00210342
ko04217	Cellular Processes	Cell growth and death	Necroptosis	0.00100037	0.000779556	0.00101691	0.000968202	0.000894602	0.00111582	0.000934483	0.00101055	0.0009646	0.00101786	0.00109632	0.00105688	0.00105198	0.00096608	0.00100172	0.00103515	0.00104422	0.000945467	0.00100216	0.000934864	0.000998921	0.000999145	0.00095307	0.00080217	0.000755744	0.000987873	0.00103562	0.0010742	0.00105116	0.000909858	0.00109444	0.000995291	0.000774559	0.000794952	0.000861976	0.000890167	0.000856535	0.000889774
ko04260	Organismal Systems	Circulatory system	Cardiac muscle contraction	0.000460546	0.000250779	0.000309981	0.000404518	0.000314625	0.000401112	0.000435255	0.000578698	0.000532823	0.000480969	0.000566724	0.000441677	0.000319171	0.000239002	0.000399411	0.000489951	0.000422903	0.00042905	0.000549868	0.000424895	0.000432912	0.000433884	0.000364396	0.000330824	0.00029085	0.000434614	0.000358135	0.000440272	0.000497908	0.000460948	0.000460711	0.000444041	0.000363152	0.00029586	0.000387111	0.00041677	0.000376886	0.00045735
ko04261	Organismal Systems	Circulatory system	Adrenergic signaling in cardiomyocytes	4.55088e-05	2.88476e-05	3.9869e-05	7.38786e-05	4.28322e-05	1.08277e-05	1.4432e-05	8.42306e-05	9.15189e-05	4.46558e-05	0.000131031	1.42637e-05	4.63201e-05	3.51905e-05	1.74606e-05	7.44904e-05	3.61665e-05	4.85759e-05	8.79756e-05	8.49437e-05	7.80029e-05	6.57117e-05	8.60539e-05	6.09865e-05	5.11481e-05	5.78656e-05	4.46514e-05	3.34192e-05	4.62346e-05	3.78946e-05	6.17776e-06	5.36741e-05	7.08359e-05	4.69972e-05	5.60239e-05	5.56004e-05	4.03709e-05	0.000118208
ko04310	Environmental Information Processing	Signal transduction	Wnt signaling pathway	2.16902e-08	6.1598e-08	6.06849e-09	3.58224e-08	3.31423e-08	4.42075e-08	7.59461e-07	2.70203e-07	3.60588e-09	3.53386e-07	7.40881e-07	3.62682e-08	5.05656e-09	0	1.56519e-07	6.98159e-08	1.30548e-08	2.43474e-08	1.01349e-08	5.50017e-07	1.48048e-07	2.17709e-07	8.71369e-10	2.31366e-09	1.32987e-08	9.67482e-09	1.16955e-06	7.91747e-07	9.68577e-07	1.52769e-08	2.76173e-07	1.49872e-07	1.44095e-09	1.22387e-08	4.71298e-08	2.34354e-08	3.52738e-08	6.97e-09
ko04320	Organismal Systems	Development	Dorso-ventral axis formation	0	2.77191e-08	1.82055e-08	4.29869e-07	0	3.54292e-07	8.47238e-07	3.6027e-07	1.51447e-07	5.30078e-07	4.99471e-08	0	3.03394e-08	1.65603e-07	3.13039e-07	1.14244e-07	8.22453e-08	4.49491e-08	0	0	2.2973e-07	1.57839e-07	1.04564e-08	2.77639e-08	2.9922e-08	2.32196e-08	1.17938e-07	2.43282e-07	1.28194e-07	6.23299e-08	3.16065e-07	1.02413e-07	8.64569e-09	1.46864e-07	2.01985e-07	3.21399e-08	1.69314e-07	1.0455e-08
ko04330	Environmental Information Processing	Signal transduction	Notch signaling pathway	2.16902e-08	8.93172e-08	2.42739e-08	4.65692e-07	3.31423e-08	3.98499e-07	1.6067e-06	6.30473e-07	1.55053e-07	8.83464e-07	7.90829e-07	3.62682e-08	3.53959e-08	1.65603e-07	4.69558e-07	1.8406e-07	9.53001e-08	6.92965e-08	1.01349e-08	5.50017e-07	3.77778e-07	3.75548e-07	1.13278e-08	3.00776e-08	4.32206e-08	3.28944e-08	1.28749e-06	1.03503e-06	1.09677e-06	7.76069e-08	5.92237e-07	2.52285e-07	1.00866e-08	1.59103e-07	2.49115e-07	5.55753e-08	2.04588e-07	1.7425e-08
ko04370	Environmental Information Processing	Signal transduction	VEGF signaling pathway	6.10688e-06	1.22087e-06	3.2078e-06	2.14423e-06	5.96561e-07	1.86051e-06	2.30983e-05	3.16137e-06	3.57703e-07	2.66806e-06	1.82584e-06	2.09147e-07	9.10181e-08	2.76004e-07	3.82951e-06	9.60921e-07	1.68538e-06	1.38593e-07	4.83939e-08	1.22794e-06	9.87327e-07	1.84109e-06	2.78838e-08	1.87407e-07	1.57257e-07	7.7863e-07	3.92145e-06	5.14108e-06	3.833e-06	5.65043e-07	1.64937e-06	8.16804e-07	7.46411e-08	3.13922e-07	1.05571e-06	4.04427e-07	2.69492e-07	3.01452e-07
ko04371	Environmental Information Processing	Signal transduction	Apelin signaling pathway	0	0	0	0	0	0	0	0	1.44235e-08	0	0	0	0	0	0	0	0	0	0	0	0	0	0	0	0	0	0	9.59693e-09	0	0	0	0	0	0	0	0	0	0
ko04380	Organismal Systems	Development	Osteoclast differentiation	1.00751e-06	1.23073e-06	3.75943e-07	1.02145e-06	3.31423e-07	3.56218e-06	9.43335e-06	3.08331e-06	1.07203e-06	7.25545e-07	3.94582e-07	4.00764e-07	3.20586e-07	1.99551e-06	8.84103e-06	1.79237e-06	2.64425e-06	5.77595e-07	1.71938e-06	8.3206e-07	2.18498e-06	2.34073e-06	9.98588e-08	4.27102e-07	2.25246e-07	4.49686e-07	2.86e-06	3.69914e-06	3.98755e-06	1.24673e-05	6.43355e-06	1.74185e-06	1.82712e-07	3.6308e-07	7.70909e-07	1.03116e-06	4.02121e-07	3.36651e-07
ko04391	Environmental Information Processing	Signal transduction	Hippo signaling pathway - fly	1.10271e-07	4.96898e-07	8.95102e-08	1.36893e-07	1.84354e-07	5.60488e-08	3.53288e-08	1.48695e-07	2.70441e-08	4.96948e-08	1.94239e-08	6.4225e-08	9.10181e-08	4.14006e-08	1.07245e-07	1.17418e-07	1.49913e-07	1.94632e-07	2.6889e-07	6.87521e-08	3.44595e-08	3.47902e-07	9.58505e-09	1.85093e-08	1.4961e-08	1.16098e-07	2.07234e-07	1.9163e-07	2.7716e-07	4.00389e-07	4.86937e-07	7.49362e-08	1.15276e-08	4.89546e-08	1.34657e-08	9.57023e-08	9.87666e-08	2.07025e-08
ko04392	Environmental Information Processing	Signal transduction	Hippo signaling pathway - multiple species	1.10271e-07	4.96898e-07	8.95102e-08	1.36893e-07	1.84354e-07	5.60488e-08	3.53288e-08	1.48695e-07	2.70441e-08	4.96948e-08	1.94239e-08	6.4225e-08	9.10181e-08	4.14006e-08	1.07245e-07	1.17418e-07	1.49913e-07	1.94632e-07	2.6889e-07	6.87521e-08	3.44595e-08	3.47902e-07	9.58505e-09	1.85093e-08	1.4961e-08	1.16098e-07	2.07234e-07	1.9163e-07	2.7716e-07	4.00389e-07	4.86937e-07	7.49362e-08	1.15276e-08	4.89546e-08	1.34657e-08	9.57023e-08	9.87666e-08	2.07025e-08
ko04510	Cellular Processes	Cellular community - eukaryotes	Focal adhesion	5.42255e-08	8.62373e-08	2.42739e-08	3.07049e-08	0	1.26307e-08	2.28983e-08	3.00225e-08	5.76941e-08	1.10433e-08	8.32451e-08	3.02235e-08	1.01131e-08	5.52009e-08	6.0289e-07	6.3469e-08	2.61096e-08	3.37118e-08	2.53371e-09	3.83733e-08	6.12613e-08	1.6691e-07	1.74274e-09	1.85093e-08	9.97399e-09	2.32196e-08	5.89691e-08	9.59693e-09	0	1.69065e-07	2.6083e-07	4.16312e-08	3.17009e-08	1.8358e-08	1.54855e-07	2.67833e-08	5.64381e-08	6.97e-09
ko04512	Environmental Information Processing	Signaling molecules and interaction	ECM-receptor interaction	5.42255e-08	8.62373e-08	2.42739e-08	3.07049e-08	0	1.26307e-08	2.28983e-08	3.00225e-08	5.76941e-08	1.10433e-08	8.32451e-08	3.02235e-08	1.01131e-08	5.52009e-08	6.0289e-07	6.3469e-08	2.61096e-08	3.37118e-08	2.53371e-09	3.83733e-08	6.12613e-08	1.6691e-07	1.74274e-09	1.85093e-08	9.97399e-09	2.32196e-08	5.89691e-08	9.59693e-09	0	1.69065e-07	2.6083e-07	4.16312e-08	3.17009e-08	1.8358e-08	1.54855e-07	2.67833e-08	5.64381e-08	6.97e-09
ko04530	Cellular Processes	Cellular community - eukaryotes	Tight junction	0	0	0	0	0	0	0	0	1.44235e-08	0	0	0	0	0	0	0	0	0	0	0	0	0	0	0	0	0	0	9.59693e-09	0	0	0	0	0	0	0	0	0	0
ko04611	Organismal Systems	Immune system	Platelet activation	5.42255e-08	8.62373e-08	2.42739e-08	3.07049e-08	0	1.26307e-08	2.28983e-08	3.00225e-08	5.76941e-08	1.10433e-08	8.32451e-08	3.02235e-08	1.01131e-08	5.52009e-08	6.0289e-07	6.3469e-08	2.61096e-08	3.37118e-08	2.53371e-09	3.83733e-08	6.12613e-08	1.6691e-07	1.74274e-09	1.85093e-08	9.97399e-09	2.32196e-08	5.89691e-08	9.59693e-09	0	1.69065e-07	2.6083e-07	4.16312e-08	3.17009e-08	1.8358e-08	1.54855e-07	2.67833e-08	5.64381e-08	6.97e-09
ko04612	Organismal Systems	Immune system	Antigen processing and presentation	0.000153441	6.35378e-05	0.000165118	0.000121059	0.000116053	7.55724e-05	0.000109919	0.000122992	0.000117766	0.000104672	0.000128891	0.000175672	0.000127434	0.000108864	8.55924e-05	0.000128293	0.000103997	8.55666e-05	0.000108042	0.000118451	0.000121373	0.000110932	8.71071e-05	8.07055e-05	7.10062e-05	0.000109775	0.000110483	0.000131936	0.000185055	9.16063e-05	0.00010375	0.000126605	8.12887e-05	7.98633e-05	8.57159e-05	0.000100421	0.000101695	0.000113697
ko04614	Organismal Systems	Endocrine system	Renin-angiotensin system	8.1159e-05	3.98338e-05	5.72168e-05	7.19881e-05	3.71894e-05	6.62569e-05	8.79458e-05	0.000118043	0.000102256	6.16911e-05	4.19216e-05	6.70557e-05	6.47844e-05	3.97288e-05	6.80181e-05	0.000124398	9.97877e-05	6.03598e-05	7.45482e-05	7.73591e-05	9.58337e-05	8.63043e-05	6.55936e-05	6.0432e-05	4.80789e-05	6.83707e-05	6.86841e-05	7.25186e-05	5.97897e-05	5.58907e-05	8.23172e-05	0.000100561	7.30115e-05	4.85592e-05	7.11921e-05	7.99763e-05	6.66907e-05	6.71898e-05
ko04621	Organismal Systems	Immune system	NOD-like receptor signaling pathway	0.0013763	0.000906705	0.00125072	0.0012405	0.00106936	0.000745179	0.000911508	0.00145352	0.00147139	0.00108555	0.00106954	0.00123679	0.000912385	0.000867093	0.000807853	0.00138935	0.000996241	0.00101955	0.00115901	0.0012904	0.00128425	0.0011985	0.000961654	0.00115616	0.00107659	0.00111517	0.000979872	0.0010416	0.00133265	0.000875742	0.000785778	0.00115288	0.00125723	0.00104653	0.00113597	0.00112939	0.000945251	0.00128524
ko04622	Organismal Systems	Immune system	RIG-I-like receptor signaling pathway	2.16141e-05	2.62898e-05	7.21818e-05	2.29309e-05	5.7933e-05	4.17872e-05	7.46901e-05	2.18127e-05	2.0462e-05	8.67318e-05	0.000106496	3.59602e-05	0.000102546	1.30705e-05	6.13014e-05	2.84398e-05	0.000123864	5.7395e-05	6.39064e-05	2.26485e-05	1.48936e-05	2.14247e-05	1.42528e-06	3.90704e-06	3.43734e-06	2.80539e-05	3.57148e-05	4.86291e-05	3.73479e-05	7.69486e-05	8.99887e-05	1.05315e-05	2.18572e-06	2.29169e-05	1.75441e-05	6.21795e-05	9.16453e-05	2.54068e-05
ko04625	Organismal Systems	Immune system	C-type lectin receptor signaling pathway	6.10688e-06	1.22087e-06	3.2078e-06	2.14423e-06	5.96561e-07	1.86051e-06	2.30983e-05	3.16137e-06	3.57703e-07	2.66806e-06	1.82584e-06	2.09147e-07	9.10181e-08	2.76004e-07	3.82951e-06	9.60921e-07	1.68538e-06	1.38593e-07	4.83939e-08	1.22794e-06	9.87327e-07	1.84109e-06	2.78838e-08	1.87407e-07	1.57257e-07	7.7863e-07	3.92145e-06	5.14108e-06	3.833e-06	5.65043e-07	1.64937e-06	8.16804e-07	7.46411e-08	3.13922e-07	1.05571e-06	4.04427e-07	2.69492e-07	3.01452e-07
ko04626	Organismal Systems	Environmental adaptation	Plant-pathogen interaction	0.000879916	0.000644361	0.000848962	0.00077275	0.00077732	0.000670613	0.00081374	0.000866756	0.000850654	0.000793292	0.000862418	0.000881705	0.00078976	0.000647261	0.000758116	0.000873724	0.000905441	0.000785359	0.000810863	0.000775082	0.000797699	0.000806813	0.000502787	0.000696178	0.000654072	0.000727258	0.000751679	0.000879821	0.000950889	0.000734448	0.000776797	0.000740898	0.000729184	0.000696892	0.000725678	0.000795246	0.000793582	0.000802485
ko04640	Organismal Systems	Immune system	Hematopoietic cell lineage	0	0	0	0	0	0	2.28983e-08	0	2.16353e-08	0	0	0	0	0	0	3.80814e-08	3.91644e-08	0	2.28034e-08	0	3.06306e-08	4.35418e-08	2.61411e-09	0	0	0	0	0	0	3.66647e-08	1.22744e-07	1.24894e-08	0	0	0	0	4.23286e-08	0
ko04657	Organismal Systems	Immune system	IL-17 signaling pathway	0.000159532	6.47156e-05	0.000168326	0.000123173	0.000116624	7.66845e-05	0.000132903	0.000126063	0.000118009	0.000107141	0.000130553	0.000175755	0.00012751	0.000105525	8.9335e-05	0.000129063	0.000105663	8.56434e-05	0.000108091	0.00011966	0.000122238	0.000112635	7.91934e-05	8.08651e-05	7.11286e-05	0.000110542	0.000113726	0.00013678	0.000188632	9.21581e-05	0.000105379	0.000127114	8.13028e-05	8.01313e-05	8.67312e-05	0.000100735	0.000101901	0.000113999
ko04658	Organismal Systems	Immune system	Th1 and Th2 cell differentiation	0	2.77191e-08	1.82055e-08	4.29869e-07	0	3.54292e-07	8.47238e-07	3.6027e-07	1.51447e-07	5.30078e-07	4.99471e-08	0	3.03394e-08	1.65603e-07	3.13039e-07	1.14244e-07	8.22453e-08	4.49491e-08	0	0	2.2973e-07	1.57839e-07	1.04564e-08	2.77639e-08	2.9922e-08	2.32196e-08	1.17938e-07	2.43282e-07	1.28194e-07	6.23299e-08	3.16065e-07	1.02413e-07	8.64569e-09	1.46864e-07	2.01985e-07	3.21399e-08	1.69314e-07	1.0455e-08
ko04659	Organismal Systems	Immune system	Th17 cell differentiation	0.000153425	6.34947e-05	0.000165118	0.000121029	0.000116028	7.4824e-05	0.000109805	0.000122902	0.000117651	0.000104473	0.000128727	0.000175545	0.000127419	0.000105249	8.55055e-05	0.000128102	0.000103978	8.55048e-05	0.000108042	0.000118432	0.00012125	0.000110794	7.91655e-05	8.06777e-05	7.09713e-05	0.000109764	0.000109804	0.000131639	0.000184799	9.1593e-05	0.000103729	0.000126297	8.12282e-05	7.98174e-05	8.56755e-05	0.00010033	0.000101632	0.000113697
ko04664	Organismal Systems	Immune system	Fc epsilon RI signaling pathway	0	0	0	7.67623e-09	0	0	0	0	0	8.28247e-09	0	0	0	2.07003e-08	8.69552e-09	0	0	0	0	0	0	0	0	0	0	0	0	7.1977e-09	0	0	3.83573e-09	6.24468e-09	2.16142e-09	0	0	0	0	2.61375e-09
ko04666	Organismal Systems	Immune system	Fc gamma R-mediated phagocytosis	5.24632e-05	3.34524e-05	5.13546e-05	8.50399e-05	6.00289e-05	1.03177e-05	1.3594e-05	7.67025e-05	9.32102e-05	4.37729e-05	4.35816e-05	2.00049e-05	6.24207e-05	6.37777e-05	1.74084e-05	7.29577e-05	2.9703e-05	5.40849e-05	6.56623e-05	7.44889e-05	6.94473e-05	5.70887e-05	6.42373e-05	6.70476e-05	5.9317e-05	6.88809e-05	4.67183e-05	2.40475e-05	3.10194e-05	3.16283e-05	1.9866e-05	5.94764e-05	7.43399e-05	5.46181e-05	6.00582e-05	6.9372e-05	7.82091e-05	6.70113e-05
ko04668	Environmental Information Processing	Signal transduction	TNF signaling pathway	6.10688e-06	1.22087e-06	3.2078e-06	2.14423e-06	5.96561e-07	1.86051e-06	2.30983e-05	3.16137e-06	3.57703e-07	2.66806e-06	1.82584e-06	2.09147e-07	9.10181e-08	2.76004e-07	3.82951e-06	9.60921e-07	1.68538e-06	1.38593e-07	4.83939e-08	1.22794e-06	9.87327e-07	1.84109e-06	2.78838e-08	1.87407e-07	1.57257e-07	7.7863e-07	3.92145e-06	5.14108e-06	3.833e-06	5.65043e-07	1.64937e-06	8.16804e-07	7.46411e-08	3.13922e-07	1.05571e-06	4.04427e-07	2.69492e-07	3.01452e-07
ko04714	Organismal Systems	Environmental adaptation	Thermogenesis	0.00208945	0.00302597	0.0018713	0.00219535	0.00199179	0.00191316	0.00203448	0.0020847	0.00214262	0.00217416	0.00208991	0.00139722	0.00181287	0.00233423	0.00219675	0.00212069	0.00199308	0.00187619	0.00210762	0.00240699	0.00215235	0.00213341	0.00227083	0.00295015	0.00311864	0.00224336	0.0021528	0.00193371	0.00175725	0.00220338	0.0020571	0.00215556	0.00292421	0.00272471	0.00259749	0.00218049	0.00193998	0.00272587
ko04720	Organismal Systems	Nervous system	Long-term potentiation	0	3.0799e-09	0	0	0	0	1.90819e-08	0	0	0	2.77484e-09	0	0	0	0	0	0	0	2.53371e-09	0	0	0	0	0	0	0	0	0	1.42438e-08	0	0	0	0	0	0	0	0	1.7425e-09
ko04721	Organismal Systems	Nervous system	Synaptic vesicle cycle	1.75691e-06	1.84794e-06	9.38795e-06	7.30777e-06	1.72505e-05	2.21038e-07	2.67147e-07	9.2069e-07	3.0073e-06	2.24179e-06	1.53171e-06	1.71065e-06	6.35104e-06	7.78332e-06	1.18259e-06	2.0564e-06	1.46214e-06	1.42713e-06	3.41798e-06	6.39554e-06	7.33093e-06	4.61543e-06	2.8668e-05	4.08593e-06	3.32134e-06	6.95426e-06	8.47189e-06	2.85029e-06	3.00544e-06	4.01274e-07	1.58544e-07	3.88003e-06	1.70896e-06	5.22591e-06	2.01312e-06	2.67833e-06	3.83779e-06	2.40116e-06
ko04722	Organismal Systems	Nervous system	Neurotrophin signaling pathway	0	3.0799e-09	0	0	0	0	1.90819e-08	0	0	0	2.77484e-09	0	0	0	0	0	0	0	2.53371e-09	0	0	0	0	0	0	0	0	0	1.42438e-08	0	0	0	0	0	0	0	0	1.7425e-09
ko04723	Organismal Systems	Nervous system	Retrograde endocannabinoid signaling	2.16925e-05	1.32135e-05	2.99475e-05	3.29351e-05	3.54482e-05	1.45077e-05	4.51096e-05	1.29789e-05	1.3378e-05	1.53948e-05	1.90095e-05	6.97131e-06	5.41864e-05	5.05606e-05	2.73521e-05	1.37661e-05	1.00729e-05	2.58233e-05	1.77649e-05	1.52915e-05	1.80993e-05	1.63631e-05	1.4221e-05	1.3227e-05	1.41355e-05	2.79314e-05	3.22356e-05	2.23591e-05	1.76734e-05	3.16257e-05	1.44698e-05	2.60316e-05	8.09448e-06	2.14888e-05	1.25983e-05	2.66014e-05	5.1415e-05	8.26946e-06
ko04724	Organismal Systems	Nervous system	Glutamatergic synapse	0.000441867	0.000319297	0.000416251	0.000432896	0.000438895	0.000579258	0.000457194	0.000507267	0.00049612	0.000511585	0.000477279	0.000473669	0.000492015	0.000391198	0.000523167	0.00051953	0.000558118	0.000530255	0.000515583	0.000410557	0.000446801	0.000463631	0.000365954	0.000342581	0.000304781	0.00046247	0.000470233	0.000525352	0.000481599	0.000477654	0.000566754	0.00041038	0.000348369	0.000357322	0.000401543	0.000474005	0.000509866	0.000366637
ko04726	Organismal Systems	Nervous system	Serotonergic synapse	8.70657e-05	9.66228e-05	9.75227e-05	8.55317e-05	8.85914e-05	0.000189066	0.000175242	7.48138e-05	5.68902e-05	0.000141977	0.000120662	5.65554e-05	0.000117345	0.000126459	0.00013718	7.84904e-05	0.000134029	8.94919e-05	9.56169e-05	7.91769e-05	8.51806e-05	0.000100272	0.00010613	7.09715e-05	7.13018e-05	0.000104624	0.000155131	0.000150245	9.96318e-05	0.000121371	0.000147082	9.41857e-05	5.44242e-05	7.82614e-05	7.97155e-05	8.27515e-05	8.58439e-05	6.00196e-05
ko04727	Organismal Systems	Nervous system	GABAergic synapse	0.000444556	0.000349329	0.000435845	0.000418245	0.000447131	0.000588508	0.000499775	0.000455139	0.000432584	0.00049457	0.000453979	0.000466	0.000499268	0.000425353	0.000534691	0.000483665	0.00056245	0.000494005	0.000474003	0.000386327	0.000435752	0.000458958	0.000394586	0.000339315	0.000315062	0.000444545	0.000488012	0.00054201	0.00049218	0.000455136	0.000577383	0.000410644	0.00032811	0.000367086	0.00038685	0.000438229	0.000466396	0.000345692
ko04728	Organismal Systems	Nervous system	Dopaminergic synapse	8.09589e-05	9.54019e-05	9.43149e-05	8.34105e-05	8.79948e-05	0.000187206	0.000152144	7.16525e-05	5.65325e-05	0.0001393	0.000118837	5.63463e-05	0.000117254	0.000126162	0.000133342	7.75295e-05	0.000132344	8.93533e-05	9.55685e-05	7.7949e-05	8.41933e-05	9.84309e-05	0.000106105	7.07841e-05	7.11446e-05	0.000103845	0.00015121	0.000145096	9.57988e-05	0.00012081	0.000145429	9.33751e-05	5.43474e-05	7.79475e-05	7.86598e-05	8.2347e-05	8.55744e-05	5.97156e-05
ko04910	Organismal Systems	Endocrine system	Insulin signaling pathway	0.000355608	0.000292918	0.000437681	0.000362815	0.000348202	0.000239671	0.000221587	0.00028463	0.000295374	0.000251807	0.000266645	0.000352304	0.000420373	0.000409525	0.000210311	0.000308743	0.000234678	0.000248234	0.000247431	0.000320586	0.000330268	0.000300996	0.00035114	0.000317895	0.000326472	0.000349383	0.000335945	0.000279457	0.000321791	0.000175701	0.000243779	0.00036682	0.000293706	0.00030802	0.000286844	0.000276002	0.000291731	0.000300245
ko04911	Organismal Systems	Endocrine system	Insulin secretion	4.55088e-05	2.88476e-05	3.9869e-05	7.38786e-05	4.28322e-05	1.08277e-05	1.4432e-05	8.42306e-05	9.15189e-05	4.46558e-05	0.000131031	1.42637e-05	4.63201e-05	3.51905e-05	1.74606e-05	7.44904e-05	3.61665e-05	4.85759e-05	8.79756e-05	8.49437e-05	7.80029e-05	6.57117e-05	8.60539e-05	6.09865e-05	5.11481e-05	5.78656e-05	4.46514e-05	3.34192e-05	4.62346e-05	3.78946e-05	6.17776e-06	5.36741e-05	7.08359e-05	4.69972e-05	5.60239e-05	5.56004e-05	4.03709e-05	0.000118208
ko04912	Organismal Systems	Endocrine system	GnRH signaling pathway	5.24632e-05	3.34524e-05	5.13546e-05	8.50399e-05	6.00289e-05	1.03177e-05	1.35863e-05	7.67025e-05	9.32102e-05	4.37729e-05	4.35816e-05	2.00049e-05	6.24207e-05	6.37777e-05	1.74084e-05	7.29577e-05	2.9703e-05	5.40849e-05	6.56623e-05	7.44889e-05	6.94473e-05	5.70887e-05	6.42373e-05	6.70476e-05	5.9317e-05	6.88809e-05	4.67183e-05	2.40475e-05	3.10194e-05	3.16283e-05	1.98609e-05	5.94764e-05	7.43399e-05	5.46181e-05	6.00582e-05	6.9372e-05	7.82091e-05	6.70113e-05
ko04913	Organismal Systems	Endocrine system	Ovarian steroidogenesis	6.10688e-06	1.22087e-06	3.2078e-06	2.1519e-06	5.96561e-07	1.86051e-06	2.30983e-05	3.16137e-06	3.57703e-07	2.67634e-06	1.82584e-06	2.09147e-07	9.10181e-08	2.96705e-07	3.8382e-06	9.60921e-07	1.68538e-06	1.38593e-07	4.83939e-08	1.22794e-06	9.87327e-07	1.84109e-06	2.78838e-08	1.87407e-07	1.57257e-07	7.7863e-07	3.92145e-06	5.14827e-06	3.833e-06	5.65043e-07	1.6532e-06	8.23049e-07	7.68025e-08	3.13922e-07	1.05571e-06	4.04427e-07	2.69492e-07	3.04066e-07
ko04914	Organismal Systems	Endocrine system	Progesterone-mediated oocyte maturation	0.000153425	6.34978e-05	0.000165118	0.000121029	0.000116028	7.4824e-05	0.000109824	0.000122902	0.000117651	0.000104473	0.00012873	0.000175545	0.000127419	0.000105249	8.55055e-05	0.000128102	0.000103978	8.55048e-05	0.000108045	0.000118432	0.00012125	0.000110794	7.91655e-05	8.06777e-05	7.09713e-05	0.000109764	0.000109804	0.000131639	0.000184813	9.1593e-05	0.000103729	0.000126297	8.12282e-05	7.98174e-05	8.56755e-05	0.00010033	0.000101632	0.000113699
ko04915	Organismal Systems	Endocrine system	Estrogen signaling pathway	0.000153425	6.34947e-05	0.000165118	0.000121029	0.000116028	7.4824e-05	0.000109805	0.000122902	0.000117651	0.000104473	0.000128727	0.000175545	0.000127419	0.000105249	8.55055e-05	0.000128102	0.000103978	8.55048e-05	0.000108042	0.000118432	0.00012125	0.000110794	7.91655e-05	8.06777e-05	7.09713e-05	0.000109764	0.000109804	0.000131639	0.000184799	9.1593e-05	0.000103729	0.000126297	8.12282e-05	7.98174e-05	8.56755e-05	0.00010033	0.000101632	0.000113697
ko04916	Organismal Systems	Endocrine system	Melanogenesis	1.72673e-06	4.38455e-06	1.32487e-06	2.53045e-06	8.05126e-06	1.67189e-05	7.14409e-06	2.98831e-06	2.61845e-06	5.20325e-06	5.49178e-06	2.4295e-06	2.70053e-06	2.29576e-06	5.45764e-06	2.57916e-06	3.0054e-06	1.03079e-05	4.4478e-06	3.09791e-06	2.92151e-06	3.80353e-06	2.92967e-07	1.1592e-06	5.11048e-07	2.68179e-06	6.57406e-06	7.29339e-06	7.55221e-06	1.37389e-05	6.09237e-06	2.06196e-06	3.81645e-07	1.38658e-06	2.64037e-06	1.48437e-05	3.17213e-05	9.61067e-07
ko04917	Organismal Systems	Endocrine system	Prolactin signaling pathway	6.11524e-05	3.44691e-05	5.81581e-05	6.6738e-05	3.16896e-05	1.96333e-05	4.52878e-05	8.72916e-05	8.94277e-05	4.2832e-05	4.22461e-05	4.27092e-05	3.77923e-05	3.60356e-05	3.46855e-05	9.0086e-05	7.09101e-05	4.52422e-05	6.23176e-05	7.32917e-05	7.34479e-05	6.62137e-05	3.84923e-05	5.69692e-05	4.70699e-05	5.77914e-05	4.13502e-05	3.53871e-05	5.05216e-05	4.75877e-05	4.56085e-05	5.61285e-05	6.71837e-05	4.27341e-05	5.63679e-05	5.8114e-05	3.39863e-05	6.21252e-05
ko04918	Organismal Systems	Endocrine system	Thyroid hormone synthesis	0.000386462	0.000258125	0.00035942	0.000354335	0.000322514	0.000359186	0.000384113	0.0004776	0.000446554	0.000352381	0.000481079	0.000415004	0.000362744	0.00024118	0.000370487	0.000460203	0.000407516	0.000361524	0.000461053	0.000402663	0.000426505	0.000401934	0.000400554	0.000309163	0.000277019	0.000396259	0.000340743	0.000383214	0.000427839	0.00038932	0.000359215	0.000335734	0.00033221	0.00028817	0.000336658	0.00034463	0.000293687	0.000425255
ko04919	Organismal Systems	Endocrine system	Thyroid hormone signaling pathway	5.14611e-05	3.0693e-05	4.22254e-05	7.80463e-05	4.46915e-05	1.7271e-05	1.8352e-05	8.6616e-05	9.3033e-05	4.85887e-05	0.000134095	1.4837e-05	5.59926e-05	3.81921e-05	2.31154e-05	7.68725e-05	3.81084e-05	4.99293e-05	9.90172e-05	8.85204e-05	8.06529e-05	6.92121e-05	8.63104e-05	6.46119e-05	5.45039e-05	8.00388e-05	4.91101e-05	3.73952e-05	4.81082e-05	4.04868e-05	1.00203e-05	5.87256e-05	7.12212e-05	4.81021e-05	5.85359e-05	5.7097e-05	4.17301e-05	0.000120059
ko04920	Organismal Systems	Endocrine system	Adipocytokine signaling pathway	0.00139802	0.00259895	0.00145761	0.00163839	0.00154833	0.00106834	0.00117349	0.00116347	0.00134572	0.00134615	0.00121698	0.000654401	0.00133081	0.00203169	0.00137031	0.00135416	0.00117589	0.00109542	0.00121227	0.00178964	0.00149546	0.00142897	0.00175535	0.00248491	0.00271443	0.00155524	0.00157007	0.00115898	0.000996145	0.00131599	0.00111918	0.00151897	0.00241649	0.0022933	0.00199276	0.00149684	0.00131953	0.00210816
ko04921	Organismal Systems	Endocrine system	Oxytocin signaling pathway	6.12857e-06	1.41799e-06	3.3269e-06	2.68796e-06	1.16412e-06	2.24053e-06	2.41316e-05	3.51789e-06	5.60534e-07	2.79782e-06	2.04672e-06	4.6378e-07	1.36527e-07	1.50422e-06	4.92514e-06	1.25288e-06	5.45169e-06	8.90085e-07	6.54965e-08	1.77476e-06	1.16856e-06	2.00982e-06	3.96473e-08	4.53478e-07	3.74607e-07	5.69779e-06	5.02957e-06	6.79463e-06	5.15055e-06	6.18513e-07	2.11438e-06	1.19981e-06	8.83301e-08	3.25395e-07	1.08045e-06	9.33229e-07	8.8502e-07	5.17087e-07
ko04922	Organismal Systems	Endocrine system	Glucagon signaling pathway	0.000778504	0.000648787	0.000868611	0.00083978	0.000842281	0.000995369	0.000773302	0.000838581	0.000811836	0.000786299	0.000918915	0.000875313	0.000943175	0.000820246	0.000812994	0.000830415	0.000838151	0.000838829	0.000915108	0.000800265	0.000853784	0.000869531	0.000940047	0.000668263	0.000633855	0.000857027	0.000878254	0.000818369	0.000783839	0.000815258	0.00073979	0.00080798	0.000645968	0.000676827	0.000729455	0.000778628	0.000776607	0.000746235
ko04923	Organismal Systems	Endocrine system	Regulation of lipolysis in adipocytes	6.10688e-06	1.22087e-06	3.2078e-06	2.14423e-06	5.96561e-07	1.86051e-06	2.30983e-05	3.16137e-06	3.57703e-07	2.66806e-06	1.82584e-06	2.09147e-07	9.10181e-08	2.76004e-07	3.82951e-06	9.60921e-07	1.68538e-06	1.38593e-07	4.83939e-08	1.22794e-06	9.87327e-07	1.84109e-06	2.78838e-08	1.87407e-07	1.57257e-07	7.7863e-07	3.92145e-06	5.14108e-06	3.833e-06	5.65043e-07	1.64937e-06	8.16804e-07	7.46411e-08	3.13922e-07	1.05571e-06	4.04427e-07	2.69492e-07	3.01452e-07
ko04924	Organismal Systems	Endocrine system	Renin secretion	1.13733e-05	3.213e-06	1.68798e-06	4.66888e-06	1.50466e-06	1.50799e-05	2.80782e-05	9.75131e-06	3.21755e-06	7.2842e-06	2.14356e-06	1.31795e-06	4.7877e-06	6.19354e-06	1.40006e-05	1.03418e-05	1.68606e-05	8.3929e-07	5.12484e-06	2.61148e-06	6.86065e-06	7.78121e-06	1.24618e-07	1.9515e-06	3.55763e-07	4.5962e-06	1.41846e-05	2.02042e-05	7.62648e-06	5.62714e-06	2.34233e-05	8.90703e-06	4.3588e-07	1.25936e-06	3.03202e-06	3.20282e-06	1.65357e-06	8.46141e-07
ko04925	Organismal Systems	Endocrine system	Aldosterone synthesis and secretion	4.55088e-05	2.88476e-05	3.9869e-05	7.38786e-05	4.28322e-05	1.08277e-05	1.4432e-05	8.42306e-05	9.15189e-05	4.46558e-05	0.000131031	1.42637e-05	4.63201e-05	3.51905e-05	1.74606e-05	7.44904e-05	3.61665e-05	4.85759e-05	8.79756e-05	8.49437e-05	7.80029e-05	6.57117e-05	8.60539e-05	6.09865e-05	5.11481e-05	5.78656e-05	4.46514e-05	3.34192e-05	4.62346e-05	3.78946e-05	6.17776e-06	5.36741e-05	7.08359e-05	4.69972e-05	5.60239e-05	5.56004e-05	4.03709e-05	0.000118208
ko04926	Organismal Systems	Endocrine system	Relaxin signaling pathway	5.42255e-08	8.62373e-08	2.42739e-08	3.07049e-08	0	1.26307e-08	2.28983e-08	3.00225e-08	5.76941e-08	1.10433e-08	8.32451e-08	3.02235e-08	1.01131e-08	5.52009e-08	6.0289e-07	6.3469e-08	2.61096e-08	3.37118e-08	2.53371e-09	3.83733e-08	6.12613e-08	1.6691e-07	1.74274e-09	1.85093e-08	9.97399e-09	2.32196e-08	5.89691e-08	9.59693e-09	0	1.69065e-07	2.6083e-07	4.16312e-08	3.17009e-08	1.8358e-08	1.54855e-07	2.67833e-08	5.64381e-08	6.97e-09
ko04928	Organismal Systems	Endocrine system	Parathyroid hormone synthesis, secretion and action	9.41389e-05	5.67118e-05	6.95892e-05	0.000133888	8.11569e-05	1.81485e-05	2.64685e-05	0.00015101	0.000174172	7.5677e-05	7.14717e-05	2.95579e-05	6.32373e-05	6.93594e-05	2.75803e-05	0.000134372	5.54887e-05	9.34293e-05	0.000115009	0.000130543	0.000120299	0.000101426	8.58433e-05	0.000118244	0.00010173	0.000106994	6.49816e-05	3.89533e-05	5.97447e-05	5.66985e-05	2.63066e-05	9.45022e-05	0.000139532	9.26747e-05	0.000109266	0.00011709	0.000104709	0.000125113
ko04930	Human Diseases	Endocrine and metabolic diseases	Type II diabetes mellitus	0.000219322	0.000155488	0.000219249	0.000218545	0.0001846	0.000179135	0.000167547	0.000232282	0.000227937	0.000195698	0.000222879	0.000211402	0.000207078	0.000198695	0.000170096	0.000231067	0.00019838	0.000187083	0.000213625	0.000205777	0.000227085	0.000226225	0.000172632	0.000180223	0.000170728	0.000205023	0.000191746	0.000193371	0.000218995	0.000164382	0.00017872	0.000204734	0.000189263	0.000169525	0.000191781	0.000181844	0.000159219	0.000211185
ko04931	Human Diseases	Endocrine and metabolic diseases	Insulin resistance	0.00041252	0.000351117	0.000552194	0.000485765	0.000456511	0.000364816	0.000276858	0.000343327	0.00034677	0.000324771	0.000391517	0.000395051	0.000612043	0.000597422	0.000327376	0.000407711	0.000372258	0.000329497	0.000341047	0.000393757	0.000424183	0.000393871	0.000428683	0.000368554	0.00037274	0.000434231	0.00047578	0.000374901	0.000346903	0.000295725	0.000347903	0.000516968	0.000325109	0.000376042	0.000347143	0.000351841	0.000377394	0.000355318
ko04932	Human Diseases	Endocrine and metabolic diseases	Non-alcoholic fatty liver disease (NAFLD)	0.000612586	0.000377115	0.00038923	0.000549398	0.000443055	0.000753196	0.000673884	0.000838122	0.000768681	0.000742164	0.000761185	0.000657912	0.00042115	0.000317393	0.000699261	0.000697767	0.000670337	0.000723455	0.000830905	0.000590735	0.000625355	0.000659284	0.000477129	0.00045504	0.00038772	0.000626841	0.000543138	0.000680916	0.000673176	0.000767361	0.00076844	0.000658355	0.000509992	0.000432962	0.000590437	0.000641526	0.000577859	0.000582024
ko04933	Human Diseases	Endocrine and metabolic diseases	AGE-RAGE signaling pathway in diabetic complications	5.42255e-08	8.62373e-08	2.42739e-08	3.07049e-08	0	1.26307e-08	2.28983e-08	3.00225e-08	5.76941e-08	1.10433e-08	8.32451e-08	3.02235e-08	1.01131e-08	5.52009e-08	6.0289e-07	6.3469e-08	2.61096e-08	3.37118e-08	2.53371e-09	3.83733e-08	6.12613e-08	1.6691e-07	1.74274e-09	1.85093e-08	9.97399e-09	2.32196e-08	5.89691e-08	9.59693e-09	0	1.69065e-07	2.6083e-07	4.16312e-08	3.17009e-08	1.8358e-08	1.54855e-07	2.67833e-08	5.64381e-08	6.97e-09
ko04934	Human Diseases	Endocrine and metabolic diseases	Cushing's syndrome	0.000130679	9.7336e-05	0.000152292	6.59156e-05	9.48915e-05	0.000139505	0.000138392	6.7904e-05	5.07626e-05	0.000121322	0.000122352	0.000244149	0.000131007	9.97586e-05	0.000125184	7.80762e-05	0.000123935	9.71646e-05	8.78745e-05	7.69966e-05	8.16151e-05	8.84402e-05	0.000141291	6.19616e-05	6.74692e-05	9.33244e-05	0.000118704	0.00015886	0.000197751	0.00010888	0.000117176	7.59021e-05	4.97764e-05	7.17556e-05	7.33781e-05	8.98662e-05	0.000117916	6.85275e-05
ko04940	Human Diseases	Endocrine and metabolic diseases	Type I diabetes mellitus	0.000256962	0.000219601	0.000253305	0.000271404	0.000278649	0.000203095	0.000226358	0.000247992	0.00025984	0.000217492	0.000280267	0.000202007	0.000282248	0.000255153	0.000200638	0.000248034	0.000209615	0.000242324	0.00026441	0.000256236	0.000260044	0.000246793	0.000255155	0.00024155	0.000235312	0.000244998	0.000238831	0.000230406	0.00024954	0.000189595	0.000207222	0.000248761	0.000242888	0.000241195	0.000232556	0.000273577	0.000326441	0.000275823
ko04960	Organismal Systems	Excretory system	Aldosterone-regulated sodium reabsorption	4.55088e-05	2.88476e-05	3.9869e-05	7.38786e-05	4.28322e-05	1.08277e-05	1.4432e-05	8.42306e-05	9.15189e-05	4.46558e-05	0.000131031	1.42637e-05	4.63201e-05	3.51905e-05	1.74606e-05	7.44904e-05	3.61665e-05	4.85759e-05	8.79756e-05	8.49437e-05	7.80029e-05	6.57117e-05	8.60539e-05	6.09865e-05	5.11481e-05	5.78656e-05	4.46514e-05	3.34192e-05	4.62346e-05	3.78946e-05	6.17776e-06	5.36741e-05	7.08359e-05	4.69972e-05	5.60239e-05	5.56004e-05	4.03709e-05	0.000118208
ko04961	Organismal Systems	Excretory system	Endocrine and other factor-regulated calcium reabsorption	4.55088e-05	2.88476e-05	3.9869e-05	7.3882e-05	4.28322e-05	1.08319e-05	1.4432e-05	8.42306e-05	9.15189e-05	4.46558e-05	0.000131031	1.42637e-05	4.63235e-05	3.51905e-05	1.74606e-05	7.44904e-05	3.61665e-05	4.85759e-05	8.79756e-05	8.49437e-05	7.80029e-05	6.57117e-05	8.60539e-05	6.09865e-05	5.11481e-05	5.78656e-05	4.46514e-05	3.34192e-05	4.62393e-05	3.78946e-05	6.17947e-06	5.36796e-05	7.08359e-05	4.69972e-05	5.60239e-05	5.56026e-05	4.03709e-05	0.000118208
ko04962	Organismal Systems	Excretory system	Vasopressin-regulated water reabsorption	1.76775e-06	1.86026e-06	9.39402e-06	7.33848e-06	1.72505e-05	2.21038e-07	2.82413e-07	9.2069e-07	3.0073e-06	2.26388e-06	1.53171e-06	1.7167e-06	6.39655e-06	7.78332e-06	1.18259e-06	2.0564e-06	1.51436e-06	1.42713e-06	3.42051e-06	6.40833e-06	7.33093e-06	4.61543e-06	2.8668e-05	4.08593e-06	3.32134e-06	6.95426e-06	8.47189e-06	2.85029e-06	3.04817e-06	4.01274e-07	1.58544e-07	3.88003e-06	1.70896e-06	5.22591e-06	2.01312e-06	2.67833e-06	3.83779e-06	2.40116e-06
ko04964	Organismal Systems	Excretory system	Proximal tubule bicarbonate reclamation	0.000141131	8.90744e-05	0.000156394	0.000153195	0.000153844	0.000203785	0.000134558	0.000157101	0.000145455	0.000157157	0.000226388	0.000153177	0.000167613	0.000147973	0.000139185	0.000139619	0.00015279	0.000150963	0.00016864	0.000145607	0.000155327	0.00015735	0.000245251	9.49013e-05	8.39842e-05	0.000139681	0.00016658	0.000176073	0.000186356	0.000163622	0.000126181	0.000136614	8.91068e-05	0.000104864	0.000109666	0.000126676	0.000127085	0.000146893
ko04970	Organismal Systems	Digestive system	Salivary secretion	4.55088e-05	2.88476e-05	3.9869e-05	7.38786e-05	4.28322e-05	1.08277e-05	1.4432e-05	8.42306e-05	9.15189e-05	4.46558e-05	0.000131031	1.42637e-05	4.63201e-05	3.51905e-05	1.74606e-05	7.44904e-05	3.61665e-05	4.85759e-05	8.79756e-05	8.49437e-05	7.80029e-05	6.57117e-05	8.60539e-05	6.09865e-05	5.11481e-05	5.78656e-05	4.46514e-05	3.34192e-05	4.62346e-05	3.78946e-05	6.17776e-06	5.36741e-05	7.08359e-05	4.69972e-05	5.60239e-05	5.56004e-05	4.03709e-05	0.000118208
ko04971	Organismal Systems	Digestive system	Gastric acid secretion	4.55088e-05	2.88476e-05	3.9869e-05	7.38786e-05	4.28322e-05	1.08277e-05	1.4432e-05	8.42306e-05	9.15189e-05	4.46558e-05	0.000131031	1.42637e-05	4.63201e-05	3.51905e-05	1.74606e-05	7.44904e-05	3.61665e-05	4.85759e-05	8.79756e-05	8.49437e-05	7.80029e-05	6.57117e-05	8.60539e-05	6.09865e-05	5.11481e-05	5.78656e-05	4.46514e-05	3.34192e-05	4.62346e-05	3.78946e-05	6.17776e-06	5.36741e-05	7.08359e-05	4.69972e-05	5.60239e-05	5.56004e-05	4.03709e-05	0.000118208
ko04972	Organismal Systems	Digestive system	Pancreatic secretion	5.94992e-05	3.41715e-05	4.13669e-05	7.6063e-05	4.48112e-05	2.82358e-05	6.92236e-05	9.56041e-05	9.32327e-05	4.83843e-05	0.000133406	1.56289e-05	4.70748e-05	3.81935e-05	3.27126e-05	7.85569e-05	4.26716e-05	4.92136e-05	8.88826e-05	8.68684e-05	8.2488e-05	7.0695e-05	8.62985e-05	6.17373e-05	5.16839e-05	6.13773e-05	5.08551e-05	4.51555e-05	5.61824e-05	5.17626e-05	1.39845e-05	7.56003e-05	7.14913e-05	4.88552e-05	6.22468e-05	5.9384e-05	4.15779e-05	0.000118677
ko04973	Organismal Systems	Digestive system	Carbohydrate digestion and absorption	7.54599e-05	4.68283e-05	7.70348e-05	8.15522e-05	5.38506e-05	4.26045e-05	9.49814e-05	0.000105477	0.000100653	5.55989e-05	0.000138897	6.79545e-05	8.8358e-05	5.57454e-05	5.7053e-05	0.000105784	7.84348e-05	6.03119e-05	0.000108015	9.79378e-05	0.000100939	9.01348e-05	8.70896e-05	6.41294e-05	5.34035e-05	8.0352e-05	7.11767e-05	7.02676e-05	8.13584e-05	0.000103212	4.57288e-05	8.59233e-05	7.28547e-05	5.2897e-05	7.04187e-05	6.79898e-05	4.80309e-05	0.000122559
ko04974	Organismal Systems	Digestive system	Protein digestion and absorption	0.000121639	9.69136e-05	0.000153578	0.000107216	7.97887e-05	9.09767e-05	9.88696e-05	0.000129297	0.000118501	8.23815e-05	0.000148435	0.000168108	0.00016709	0.000118448	0.000105515	0.000179562	0.000145248	8.17096e-05	0.000109208	0.000141347	0.000144747	0.000112533	0.00011851	0.00010975	0.000106067	0.000114579	0.000114686	9.85004e-05	9.91977e-05	6.80945e-05	8.28297e-05	0.000130252	0.000114019	9.19169e-05	0.000104351	9.42492e-05	6.4488e-05	0.00015419
ko04975	Organismal Systems	Digestive system	Fat digestion and absorption	0	0	0	0	0	0	7.63277e-09	0	0	0	0	0	0	0	0	0	0	0	0	0	0	0	0	0	0	0	0	0	0	0	5.11431e-09	0	0	0	0	0	0	0
ko04976	Organismal Systems	Digestive system	Bile secretion	5.08019e-05	3.25974e-05	4.36293e-05	7.87636e-05	5.67492e-05	2.6882e-05	3.42009e-05	9.78093e-05	9.9249e-05	5.58827e-05	0.000139056	1.77896e-05	6.75114e-05	4.93312e-05	4.08866e-05	8.86088e-05	6.4334e-05	7.13387e-05	0.000102066	9.06108e-05	8.58501e-05	7.81611e-05	8.63947e-05	6.32365e-05	5.2241e-05	8.65061e-05	5.99395e-05	5.81523e-05	7.00468e-05	4.37984e-05	2.74719e-05	6.13682e-05	7.14845e-05	5.4896e-05	6.12939e-05	6.42238e-05	5.05731e-05	0.000121003
ko04978	Organismal Systems	Digestive system	Mineral absorption	0.000141464	0.000130988	0.000128186	0.000191958	0.00013231	9.55195e-05	5.86719e-05	0.000188859	0.000206488	0.000116754	0.000240275	0.000113777	0.00017582	0.000144426	0.000101806	0.000181723	0.00010228	0.000169882	0.000202558	0.00019817	0.000185757	0.000166795	0.000177197	0.000172347	0.000164477	0.000168622	0.000130396	0.000102336	0.000115124	0.000135019	6.50325e-05	0.000155029	0.000188497	0.000150633	0.00016616	0.000172254	0.000172443	0.00024227
ko04979	Organismal Systems	Digestive system	Cholesterol metabolism	3.09132e-05	5.92462e-05	3.15622e-05	2.5471e-05	4.59283e-05	3.92642e-05	2.40118e-05	2.40249e-05	2.7647e-05	3.27324e-05	2.62098e-05	1.12492e-05	2.64585e-05	3.17419e-05	3.53281e-05	2.26321e-05	3.4036e-05	4.11228e-05	4.05449e-05	3.18208e-05	2.24101e-05	3.04136e-05	3.10055e-05	4.86355e-05	5.66779e-05	4.4367e-05	3.27618e-05	2.76294e-05	2.36238e-05	3.46123e-05	2.77058e-05	2.7758e-05	4.23632e-05	5.56132e-05	4.24323e-05	3.71455e-05	3.43542e-05	3.69048e-05
ko05010	Human Diseases	Neurodegenerative diseases	Alzheimer's disease	0.000903002	0.000606982	0.000676776	0.000862246	0.000693276	0.00114998	0.00102285	0.00115663	0.00106267	0.00107008	0.00108191	0.000977996	0.000778769	0.000652199	0.00108425	0.00102413	0.00104256	0.00102434	0.00115226	0.000864059	0.000951746	0.00100769	0.000780366	0.000675396	0.000597064	0.00089499	0.000869582	0.00103461	0.00100781	0.00111553	0.00121212	0.000984452	0.000729764	0.000661722	0.000861764	0.000888125	0.000785929	0.000821001
ko05012	Human Diseases	Neurodegenerative diseases	Parkinson's disease	0.000618817	0.000377306	0.00038957	0.00054957	0.000443796	0.000753234	0.000673967	0.000838164	0.000768696	0.000742227	0.000761216	0.000657921	0.00042115	0.000317441	0.000699397	0.000698167	0.000670412	0.000723465	0.000830908	0.000590796	0.000625679	0.000659659	0.000477133	0.00045504	0.000387726	0.000627228	0.000543782	0.000681929	0.000673575	0.00076755	0.000768656	0.000659984	0.000510011	0.000433366	0.000591389	0.00064164	0.00057831	0.000582029
ko05014	Human Diseases	Neurodegenerative diseases	Amyotrophic lateral sclerosis (ALS)	0.000291818	0.000209711	0.000177661	0.000299706	0.000279066	0.000460785	0.000405538	0.000455645	0.000439684	0.000377832	0.000401055	0.000407982	0.000261176	0.000170391	0.000419295	0.000371914	0.000364462	0.000494582	0.000468561	0.000329786	0.000357218	0.000374154	0.000313656	0.000246449	0.000198106	0.000345572	0.000295712	0.000357514	0.000291992	0.000481254	0.0004628	0.000347403	0.00028761	0.000256085	0.000340521	0.000391664	0.000381584	0.00031417
ko05016	Human Diseases	Neurodegenerative diseases	Huntington's disease	0.000768761	0.00045949	0.00055417	0.000668677	0.00058503	0.000942428	0.000869959	0.000994517	0.000905277	0.000891897	0.000918524	0.000933729	0.000617767	0.000434508	0.000879764	0.000861125	0.000856061	0.000897703	0.000994132	0.00070997	0.00077063	0.000804599	0.000667972	0.000534044	0.000454554	0.000776359	0.000690777	0.00085315	0.000851051	0.000959168	0.000962172	0.000790866	0.000588436	0.000519431	0.000703611	0.000789698	0.000752573	0.000685781
ko05020	Human Diseases	Neurodegenerative diseases	Prion diseases	1.37365e-05	8.86057e-06	5.69405e-06	9.4194e-06	1.69036e-05	4.42951e-05	3.85158e-05	1.24364e-05	8.54542e-06	1.19844e-05	1.39744e-05	5.62761e-05	3.03428e-05	1.72254e-05	2.8334e-05	8.08147e-06	1.79974e-05	3.97603e-05	2.29787e-05	5.3344e-06	7.80467e-06	1.05338e-05	3.19479e-05	2.05786e-06	1.71797e-06	2.0296e-05	1.46656e-05	2.04765e-05	1.20529e-05	3.97727e-05	4.00971e-05	7.54561e-06	1.08317e-06	5.22404e-06	1.04835e-05	3.46937e-05	7.21277e-05	3.8415e-06
ko05030	Human Diseases	Substance dependence	Cocaine addiction	8.09589e-05	9.54019e-05	9.43149e-05	8.33798e-05	8.79948e-05	0.000187206	0.000152144	7.16525e-05	5.65325e-05	0.0001393	0.000118837	5.63463e-05	0.000117254	0.000126162	0.000133342	7.75295e-05	0.000132344	8.93533e-05	9.55685e-05	7.7949e-05	8.41933e-05	9.84309e-05	0.000106102	7.07841e-05	7.11446e-05	0.000103845	0.00015121	0.000145096	9.57988e-05	0.000120806	0.000145429	9.33627e-05	5.43474e-05	7.79475e-05	7.86598e-05	8.2347e-05	8.55744e-05	5.97156e-05
ko05031	Human Diseases	Substance dependence	Amphetamine addiction	8.09589e-05	9.54019e-05	9.43149e-05	8.33798e-05	8.79948e-05	0.000187206	0.000152144	7.16525e-05	5.65325e-05	0.0001393	0.000118837	5.63463e-05	0.000117254	0.000126162	0.000133342	7.75295e-05	0.000132344	8.93533e-05	9.55685e-05	7.7949e-05	8.41933e-05	9.84309e-05	0.000106102	7.07841e-05	7.11446e-05	0.000103845	0.00015121	0.000145096	9.57988e-05	0.000120806	0.000145429	9.33627e-05	5.43474e-05	7.79475e-05	7.86598e-05	8.2347e-05	8.55744e-05	5.97156e-05
ko05034	Human Diseases	Substance dependence	Alcoholism	9.47053e-05	0.000139913	0.000105425	9.6639e-05	0.000104001	0.000188716	0.000152781	7.43145e-05	6.50721e-05	0.000144883	0.000120962	5.77849e-05	0.000122586	0.000145715	0.000136961	8.40813e-05	0.000134027	9.56504e-05	9.85653e-05	9.71612e-05	9.3775e-05	0.000107609	0.00011452	0.00011122	0.000118293	0.000116138	0.00016106	0.000148607	9.9017e-05	0.000121705	0.000146256	0.000105483	9.41119e-05	0.000114215	0.000105717	9.86112e-05	9.87166e-05	9.08682e-05
ko05100	Human Diseases	Infectious diseases: Bacterial	Bacterial invasion of epithelial cells	5.68398e-05	0.000180205	4.52241e-05	5.40922e-05	6.45143e-05	8.13099e-06	5.49713e-06	3.036e-05	3.65857e-05	2.30512e-05	1.11104e-05	7.38123e-06	2.16358e-05	8.47471e-05	1.93241e-05	2.88469e-05	9.0399e-06	2.64375e-05	1.29015e-05	7.93246e-05	4.20791e-05	4.23765e-05	3.38346e-05	0.000162446	0.000189876	7.50069e-05	4.11571e-05	1.82872e-05	1.3687e-05	4.80317e-06	1.86198e-05	0.000186882	0.000161637	0.000154874	0.000138628	7.79547e-05	5.50867e-05	0.000128522
ko05110	Human Diseases	Infectious diseases: Bacterial	Vibrio cholerae infection	5.29915e-05	1.00629e-05	4.46902e-06	6.12051e-06	1.0949e-06	1.23234e-05	0.000185745	3.36741e-05	5.18111e-06	1.27854e-05	5.45567e-06	2.87613e-06	1.14378e-05	6.22856e-06	2.61968e-05	9.69527e-06	1.84541e-05	1.19047e-06	1.03688e-05	3.96807e-06	1.2895e-05	1.32952e-05	2.1215e-05	1.724e-06	1.35099e-06	1.23567e-05	1.49541e-05	3.75734e-05	3.16872e-05	8.60177e-06	2.21419e-05	4.3639e-05	1.34439e-06	3.48957e-06	1.28912e-05	1.04937e-05	2.09865e-06	2.2078e-06
ko05111	Cellular Processes	Cellular community - prokaryotes	Biofilm formation - Vibrio cholerae	0.0110201	0.0112263	0.0103367	0.0120538	0.00962892	0.00565948	0.00687109	0.0118168	0.0120187	0.0082541	0.00794868	0.0060308	0.00790818	0.0109676	0.00642028	0.0112354	0.00780731	0.00752797	0.0085959	0.0121603	0.0116115	0.0106363	0.011105	0.0129118	0.0129955	0.0104252	0.00956718	0.00788966	0.00912216	0.00672425	0.00688354	0.012502	0.0132798	0.0114741	0.0113918	0.00992417	0.00816645	0.0122856
ko05120	Human Diseases	Infectious diseases: Bacterial	Epithelial cell signaling in Helicobacter pylori infection	0.000405843	0.000319918	0.000422865	0.000416833	0.000373056	0.000390883	0.000354945	0.000461941	0.000464944	0.000409237	0.000358534	0.000446486	0.000400978	0.000338425	0.000370484	0.000449942	0.000427744	0.000410013	0.000415202	0.00039663	0.000438409	0.00045592	0.000322537	0.000357937	0.000333614	0.000394212	0.000353398	0.000370885	0.000408567	0.00045341	0.000430636	0.000399424	0.000383646	0.000355986	0.000397614	0.000402622	0.000357845	0.000365607
ko05131	Human Diseases	Infectious diseases: Bacterial	Shigellosis	9.2958e-09	1.14396e-08	0	9.55265e-09	0	9.62341e-09	4.47062e-08	8.57786e-09	6.18151e-09	6.62598e-09	1.2685e-08	9.21097e-09	3.37104e-09	0	2.89851e-08	1.02276e-07	0	1.87288e-09	5.06743e-09	0	3.84098e-08	1.11965e-07	1.49377e-09	4.75953e-09	2.84971e-09	1.32683e-08	1.68483e-08	1.64519e-08	3.32355e-08	1.74594e-09	1.04722e-08	1.76833e-08	9.60632e-10	3.6716e-09	0	2.23194e-09	9.40635e-09	3.485e-09
ko05132	Human Diseases	Infectious diseases: Bacterial	Salmonella infection	0.00214754	0.00247805	0.00242892	0.0025974	0.00214535	0.000974023	0.0011665	0.00210438	0.0023496	0.00167819	0.0016502	0.00104129	0.00178012	0.00260503	0.00118917	0.00212931	0.00146142	0.00156157	0.00169933	0.00253363	0.00238374	0.0021584	0.00268065	0.0027838	0.00287977	0.00211658	0.00202133	0.00142914	0.0016483	0.00114574	0.00105868	0.00221554	0.00281413	0.00252944	0.00231907	0.00204081	0.00182949	0.00251884
ko05133	Human Diseases	Infectious diseases: Bacterial	Pertussis	0.00181054	0.00143654	0.00158735	0.00185342	0.00151754	0.000837722	0.00123221	0.00224297	0.00224291	0.00139789	0.00149203	0.00135608	0.00112869	0.00127301	0.00107561	0.00201354	0.00133553	0.00141703	0.00167819	0.00198901	0.00193417	0.00180224	0.0012676	0.00184866	0.00172764	0.00164797	0.00132489	0.00129771	0.00164048	0.00134398	0.00100616	0.0023221	0.002065	0.00166238	0.00187799	0.00177696	0.00144483	0.00201509
ko05134	Human Diseases	Infectious diseases: Bacterial	Legionellosis	0.00143453	0.00110069	0.0013146	0.00128006	0.0014079	0.00139901	0.00135932	0.00152609	0.00154044	0.00147043	0.00153726	0.00162293	0.00115631	0.000995935	0.00132922	0.00142464	0.00132508	0.00150442	0.00154869	0.001352	0.00138427	0.00141563	0.0012471	0.00119424	0.00110868	0.00128835	0.00124695	0.00147309	0.00162198	0.00140022	0.00135713	0.00125872	0.00127708	0.00122683	0.00132384	0.00146732	0.00155241	0.00139259
ko05140	Human Diseases	Infectious diseases: Parasitic	Leishmaniasis	6.10688e-06	1.22087e-06	3.2078e-06	2.14423e-06	5.96561e-07	1.86051e-06	2.30983e-05	3.16137e-06	3.57703e-07	2.66806e-06	1.82584e-06	2.09147e-07	9.10181e-08	2.76004e-07	3.82951e-06	9.60921e-07	1.68538e-06	1.38593e-07	4.83939e-08	1.22794e-06	9.87327e-07	1.84109e-06	2.78838e-08	1.87407e-07	1.57257e-07	7.7863e-07	3.92145e-06	5.14108e-06	3.833e-06	5.65043e-07	1.64937e-06	8.16804e-07	7.46411e-08	3.13922e-07	1.05571e-06	4.04427e-07	2.69492e-07	3.01452e-07
ko05142	Human Diseases	Infectious diseases: Parasitic	Chagas disease (American trypanosomiasis)	3.49303e-05	1.2639e-05	3.49978e-05	1.83741e-05	2.94951e-05	5.48174e-05	7.43748e-05	2.95781e-05	1.58864e-05	2.85665e-05	1.82219e-05	3.64178e-05	7.3286e-05	2.7951e-05	5.13204e-05	4.45042e-05	7.19599e-05	3.08827e-05	2.89835e-05	1.74122e-05	2.59679e-05	2.69646e-05	1.10036e-05	6.34923e-06	2.61853e-06	3.18318e-05	4.7478e-05	5.7934e-05	3.19369e-05	2.2381e-05	6.86497e-05	2.89875e-05	1.93621e-06	1.36025e-05	1.32233e-05	3.45828e-05	4.55536e-05	4.83369e-06
ko05143	Human Diseases	Infectious diseases: Parasitic	African trypanosomiasis	7.21841e-05	3.72479e-05	5.30304e-05	6.82425e-05	4.94511e-05	5.30143e-05	8.20073e-05	0.00010777	9.98553e-05	6.13183e-05	5.0919e-05	4.73044e-05	7.37867e-05	4.91723e-05	5.52682e-05	0.000103078	8.50868e-05	7.17914e-05	8.09816e-05	7.65088e-05	8.02297e-05	7.34328e-05	9.83241e-05	5.85145e-05	4.80325e-05	7.31639e-05	5.99003e-05	5.80974e-05	5.26112e-05	5.53791e-05	5.90727e-05	0.000102927	7.06503e-05	5.4634e-05	7.1108e-05	8.54405e-05	7.38094e-05	6.6629e-05
ko05145	Human Diseases	Infectious diseases: Parasitic	Toxoplasmosis	0.000203535	0.000155252	0.000119367	0.000218797	0.0001713	0.000362921	0.000252836	0.000343302	0.000327359	0.000305914	0.000325497	0.00023049	0.000148269	0.000113629	0.000317232	0.000282224	0.000283199	0.000342515	0.000369015	0.000250697	0.000270464	0.000291397	0.000198791	0.000185168	0.000148024	0.000250475	0.000229866	0.000274229	0.000221787	0.000344456	0.000313752	0.000269464	0.000217682	0.000184218	0.000260302	0.000280082	0.000241358	0.000242604
ko05146	Human Diseases	Infectious diseases: Parasitic	Amoebiasis	3.55898e-05	2.5757e-05	5.56686e-05	3.12551e-05	0.00010397	9.59022e-05	6.7239e-05	3.31029e-05	3.39781e-05	6.91523e-05	6.40401e-05	8.77621e-05	6.91843e-05	4.06458e-05	8.09021e-05	3.40331e-05	6.73469e-05	8.77227e-05	5.57223e-05	2.4096e-05	3.63079e-05	4.16449e-05	7.82073e-05	1.28777e-05	8.18371e-06	5.10112e-05	6.89772e-05	7.38285e-05	4.46081e-05	6.20425e-05	6.63828e-05	4.72933e-05	5.0482e-06	4.48535e-05	3.1266e-05	5.17652e-05	7.38749e-05	1.60923e-05
ko05150	Human Diseases	Infectious diseases: Bacterial	Staphylococcus aureus infection	7.48022e-05	7.75966e-05	6.50537e-05	4.66142e-05	5.16173e-05	5.14105e-05	0.000183604	5.76908e-05	2.65301e-05	3.60289e-05	6.63384e-05	2.20522e-05	8.07645e-05	5.35024e-05	9.50781e-05	4.17844e-05	8.4216e-05	6.60589e-05	4.64947e-05	4.67041e-05	5.14308e-05	6.31347e-05	2.18007e-05	4.68431e-05	5.09919e-05	5.65882e-05	6.05953e-05	9.8581e-05	8.52345e-05	6.46262e-05	8.22969e-05	7.6907e-05	4.34455e-05	5.71406e-05	6.05477e-05	6.41864e-05	6.34653e-05	5.98825e-05
ko05152	Human Diseases	Infectious diseases: Bacterial	Tuberculosis	0.000992916	0.00082957	0.000834785	0.00102789	0.00086959	0.000947239	0.000866823	0.00123031	0.00123096	0.00101144	0.00123657	0.000893584	0.000828656	0.000771712	0.000922	0.00111429	0.000920993	0.00105556	0.00121294	0.00109461	0.00109228	0.0010732	0.00102667	0.000971664	0.00090578	0.00100875	0.000919828	0.000954773	0.00101582	0.00102133	0.000970703	0.00102852	0.00104848	0.000906812	0.00102745	0.00105426	0.000983679	0.00117813
ko05160	Human Diseases	Infectious diseases: Viral	Hepatitis C	0	0	0	0	0	0	0	0	1.44235e-08	0	0	0	0	0	0	0	0	0	0	0	0	0	0	0	0	0	0	9.59693e-09	0	0	0	0	0	0	0	0	0	0
ko05161	Human Diseases	Infectious diseases: Viral	Hepatitis B	0.000197305	0.000155061	0.000119027	0.000218626	0.000170558	0.000362883	0.000252752	0.000343259	0.000327344	0.00030585	0.000325467	0.000230481	0.000148269	0.000113581	0.000317096	0.000281824	0.000283124	0.000342505	0.000369012	0.000250636	0.000270155	0.000291027	0.000198787	0.000185168	0.000148018	0.000250088	0.000229222	0.000273223	0.000221389	0.000344267	0.000313536	0.000267834	0.000217663	0.000183814	0.00025935	0.000279968	0.000240907	0.0002426
ko05162	Human Diseases	Infectious diseases: Viral	Measles	0	0	0	0	0	0	0	0	1.44235e-08	0	0	0	0	0	0	0	0	0	0	0	0	0	0	0	0	0	0	9.59693e-09	0	0	0	0	0	0	0	0	0	0
ko05163	Human Diseases	Infectious diseases: Viral	Human cytomegalovirus infection	0.000203412	0.000156281	0.000122235	0.00022077	0.000171155	0.000364744	0.00027585	0.000346421	0.000327688	0.000308519	0.000327293	0.00023069	0.00014836	0.000113857	0.000320925	0.000282785	0.000284809	0.000342644	0.000369061	0.000251864	0.000271142	0.000292868	0.000198815	0.000185355	0.000148176	0.000250867	0.000233144	0.000278355	0.000225222	0.000344832	0.000315186	0.000268651	0.000217737	0.000184128	0.000260405	0.000280372	0.000241176	0.000242901
ko05164	Human Diseases	Infectious diseases: Viral	Influenza A	0.000224968	0.00017001	0.000143132	0.000247156	0.000187078	0.000385172	0.000308926	0.000357278	0.000336392	0.000316429	0.000342629	0.000235832	0.000191466	0.000160869	0.000337665	0.000294386	0.000292653	0.000348747	0.000377856	0.000263635	0.000286754	0.000306474	0.000200759	0.000197096	0.000160978	0.000265968	0.000255048	0.000293651	0.00023825	0.000362623	0.000325547	0.000310058	0.000225736	0.000198333	0.000274349	0.000290233	0.000252569	0.000249686
ko05165	Human Diseases	Infectious diseases: Viral	Human papillomavirus infection	0.000235374	0.000200511	0.000218162	0.000234079	0.000200234	0.00018078	0.000191076	0.000238135	0.000236651	0.000203919	0.000226629	0.000190476	0.000195279	0.00021297	0.000174312	0.000227923	0.000193476	0.000193384	0.000216662	0.000225795	0.000232263	0.000235517	0.000181077	0.000220657	0.000217939	0.000213444	0.000202186	0.000200539	0.000223797	0.000166021	0.000181094	0.000216135	0.000229092	0.000206115	0.000219614	0.00019829	0.000172518	0.000242638
ko05166	Human Diseases	Infectious diseases: Viral	HTLV-I infection	3.09132e-05	5.92462e-05	3.15622e-05	2.5471e-05	4.59283e-05	3.92642e-05	2.40118e-05	2.40249e-05	2.76903e-05	3.27324e-05	2.62098e-05	1.12492e-05	2.64585e-05	3.17419e-05	3.53281e-05	2.26321e-05	3.4036e-05	4.11228e-05	4.05449e-05	3.18208e-05	2.24101e-05	3.04136e-05	3.10055e-05	4.86355e-05	5.66779e-05	4.4367e-05	3.27618e-05	2.76582e-05	2.36238e-05	3.46123e-05	2.77058e-05	2.7758e-05	4.23632e-05	5.56132e-05	4.24323e-05	3.71455e-05	3.43542e-05	3.69048e-05
ko05167	Human Diseases	Infectious diseases: Viral	Kaposi's sarcoma-associated herpesvirus infection	0.000203412	0.000156281	0.000122235	0.00022077	0.000171155	0.000364744	0.00027585	0.000346421	0.000327688	0.000308519	0.000327293	0.00023069	0.00014836	0.000113857	0.000320925	0.000282785	0.000284809	0.000342644	0.000369061	0.000251864	0.000271142	0.000292868	0.000198815	0.000185355	0.000148176	0.000250867	0.000233144	0.000278355	0.000225222	0.000344832	0.000315186	0.000268651	0.000217737	0.000184128	0.000260405	0.000280372	0.000241176	0.000242901
ko05168	Human Diseases	Infectious diseases: Viral	Herpes simplex infection	0.000197825	0.000155436	0.000119203	0.000219025	0.000170707	0.00036462	0.000254942	0.00034414	0.000327878	0.000306778	0.000327731	0.000231442	0.000149917	0.000113884	0.000321061	0.00028237	0.000285199	0.000352109	0.00036943	0.000250828	0.000271094	0.00029295	0.000198841	0.000185269	0.000148088	0.000250441	0.000230559	0.000276112	0.000223881	0.000345733	0.000316267	0.000268783	0.000217743	0.000184194	0.000261295	0.000280751	0.000241076	0.000242804
ko05169	Human Diseases	Infectious diseases: Viral	Epstein-Barr virus infection	5.20565e-07	3.75748e-07	1.75986e-07	3.99164e-07	1.4914e-07	1.73672e-06	2.19061e-06	8.8066e-07	5.62517e-07	9.27637e-07	2.26427e-06	9.61108e-07	1.64844e-06	3.03605e-07	3.96516e-06	5.45834e-07	2.07571e-06	9.60411e-06	4.18063e-07	1.91866e-07	9.39339e-07	1.9231e-06	5.40249e-08	1.00644e-07	6.9818e-08	3.52164e-07	1.33663e-06	2.90787e-06	2.49266e-06	1.46659e-06	2.73104e-06	9.49191e-07	8.06931e-08	3.79398e-07	1.94579e-06	7.8341e-07	1.69314e-07	2.03872e-07
ko05200	Human Diseases	Cancers: Overview	Pathways in cancer	0.00102096	0.000765316	0.000782844	0.000883438	0.00096964	0.00163811	0.00164756	0.00134254	0.00119527	0.00132962	0.00139136	0.00140407	0.000946748	0.000680429	0.00161158	0.00115555	0.00145794	0.00153235	0.00147946	0.000967069	0.00106602	0.0011701	0.000962035	0.000712452	0.000607186	0.00118141	0.00110638	0.00142902	0.0012779	0.00168045	0.00155641	0.000981423	0.000760172	0.000821203	0.000995764	0.00125281	0.0013934	0.000909568
ko05203	Human Diseases	Cancers: Overview	Viral carcinogenesis	0.000229213	0.000199176	0.000214912	0.000231474	0.000199637	0.000178552	0.000167107	0.000234583	0.000236113	0.00020071	0.00022467	0.000190237	0.000195147	0.000212473	0.000169567	0.000226785	0.000191682	0.000193167	0.000216611	0.000224529	0.000230984	0.000233351	0.000181037	0.000220423	0.000217742	0.000212619	0.000198088	0.000195164	0.000219836	0.000165225	0.000178867	0.000215174	0.000228977	0.000205636	0.000218202	0.000197827	0.000172023	0.000242319
ko05204	Human Diseases	Cancers: Overview	Chemical carcinogenesis	0.000558287	0.000449105	0.000370755	0.000494384	0.000666201	0.00119142	0.00131111	0.000870655	0.000742453	0.000912037	0.000971137	0.00073814	0.000636206	0.000383235	0.00120265	0.000715682	0.00108242	0.00109384	0.00106362	0.000542742	0.000636377	0.000746851	0.000621942	0.00036195	0.000282939	0.000822056	0.000720341	0.000981049	0.000742894	0.00129363	0.00116693	0.000548681	0.00038036	0.00049329	0.000593808	0.000863898	0.00109505	0.000513401
ko05205	Human Diseases	Cancers: Overview	Proteoglycans in cancer	0.000157822	0.000124322	0.000153979	0.00014218	0.00013534	0.000143843	0.000144458	0.000145902	0.000139244	0.000146897	0.000151488	0.000172704	0.00015791	0.000146213	0.000142601	0.000147076	0.000140925	0.000132236	0.00014434	0.000138067	0.000143816	0.000144402	0.000140223	0.000125187	0.000122323	0.000145145	0.000145037	0.000152155	0.000162287	0.000138736	0.000156761	0.000150121	0.000122945	0.000124264	0.000132071	0.000128948	0.000121778	0.000134258
ko05206	Human Diseases	Cancers: Overview	MicroRNAs in cancer	0.000104188	9.45012e-05	0.000122344	5.41071e-05	0.000115415	0.000152076	0.000212421	7.14869e-05	5.3681e-05	0.000133737	0.000105128	0.000105436	9.51404e-05	6.8494e-05	0.000150886	6.99803e-05	0.000176799	0.000120183	9.00826e-05	6.69063e-05	6.43879e-05	8.78814e-05	0.000108641	5.4364e-05	5.71886e-05	5.79749e-05	9.50808e-05	0.000148015	0.000143738	0.000176157	0.000145262	6.54963e-05	4.84051e-05	8.38586e-05	7.48009e-05	0.000104179	0.000120176	5.11118e-05
ko05210	Human Diseases	Cancers: Specific types	Colorectal cancer	0.000197305	0.000155061	0.000119027	0.000218626	0.000170558	0.000362883	0.000252752	0.000343259	0.00032733	0.00030585	0.000325467	0.000230481	0.000148269	0.000113581	0.000317096	0.000281824	0.000283124	0.000342505	0.000369012	0.000250636	0.000270155	0.000291027	0.000198787	0.000185168	0.000148018	0.000250088	0.000229222	0.000273214	0.000221389	0.000344267	0.000313536	0.000267834	0.000217663	0.000183814	0.00025935	0.000279968	0.000240907	0.0002426
ko05211	Human Diseases	Cancers: Specific types	Renal cell carcinoma	0.000130679	9.7336e-05	0.000152292	6.59156e-05	9.48915e-05	0.000139505	0.000138392	6.7904e-05	5.07626e-05	0.000121322	0.000122352	0.000244149	0.000131007	9.97586e-05	0.000125184	7.80762e-05	0.000123935	9.71646e-05	8.78745e-05	7.69966e-05	8.16151e-05	8.84402e-05	0.000141291	6.19616e-05	6.74692e-05	9.33244e-05	0.000118704	0.00015886	0.000197751	0.00010888	0.000117176	7.59021e-05	4.97764e-05	7.17556e-05	7.33781e-05	8.98662e-05	0.000117916	6.85275e-05
ko05215	Human Diseases	Cancers: Specific types	Prostate cancer	0.000153425	6.34947e-05	0.000165118	0.000121029	0.000116028	7.4824e-05	0.000109805	0.000122902	0.000117651	0.000104473	0.000128727	0.000175545	0.000127419	0.000105249	8.55055e-05	0.000128102	0.000103978	8.55048e-05	0.000108042	0.000118432	0.00012125	0.000110794	7.91655e-05	8.06777e-05	7.09713e-05	0.000109764	0.000109804	0.000131639	0.000184799	9.1593e-05	0.000103729	0.000126297	8.12282e-05	7.98174e-05	8.56755e-05	0.00010033	0.000101632	0.000113697
ko05219	Human Diseases	Cancers: Specific types	Bladder cancer	3.28797e-05	2.78845e-05	2.61631e-05	2.66339e-05	3.31183e-05	0.000121901	7.3249e-05	3.58332e-05	2.67833e-05	6.81318e-05	7.17149e-05	0.000115756	5.38795e-05	3.21897e-05	9.12741e-05	2.859e-05	7.03045e-05	9.07971e-05	6.39294e-05	2.81984e-05	3.00463e-05	4.67072e-05	3.42068e-05	1.05137e-05	6.83813e-06	4.72609e-05	5.97983e-05	7.43051e-05	5.28019e-05	8.0851e-05	0.000103199	3.80106e-05	4.49264e-06	2.26417e-05	3.36107e-05	4.75342e-05	5.42106e-05	1.3446e-05
ko05220	Human Diseases	Cancers: Specific types	Chronic myeloid leukemia	2.16902e-08	6.1598e-08	6.06849e-09	3.58224e-08	3.31423e-08	4.42075e-08	7.59461e-07	2.70203e-07	3.60588e-09	3.53386e-07	7.40881e-07	3.62682e-08	5.05656e-09	0	1.56519e-07	6.98159e-08	1.30548e-08	2.43474e-08	1.01349e-08	5.50017e-07	1.48048e-07	2.17709e-07	8.71369e-10	2.31366e-09	1.32987e-08	9.67482e-09	1.16955e-06	7.91747e-07	9.68577e-07	1.52769e-08	2.76173e-07	1.49872e-07	1.44095e-09	1.22387e-08	4.71298e-08	2.34354e-08	3.52738e-08	6.97e-09
ko05222	Human Diseases	Cancers: Specific types	Small cell lung cancer	0.000203412	0.000156281	0.000122235	0.00022077	0.000171155	0.000364744	0.00027585	0.000346421	0.000327688	0.000308519	0.000327293	0.00023069	0.00014836	0.000113857	0.000320925	0.000282785	0.000284809	0.000342644	0.000369061	0.000251864	0.000271142	0.000292868	0.000198815	0.000185355	0.000148176	0.000250867	0.000233144	0.000278355	0.000225222	0.000344832	0.000315186	0.000268651	0.000217737	0.000184128	0.000260405	0.000280372	0.000241176	0.000242901
ko05224	Human Diseases	Cancers: Specific types	Breast cancer	0	2.77191e-08	1.82055e-08	4.29869e-07	0	3.54292e-07	8.47238e-07	3.6027e-07	1.51447e-07	5.30078e-07	4.99471e-08	0	3.03394e-08	1.65603e-07	3.13039e-07	1.14244e-07	8.22453e-08	4.49491e-08	0	0	2.2973e-07	1.57839e-07	1.04564e-08	2.77639e-08	2.9922e-08	2.32196e-08	1.17938e-07	2.43282e-07	1.28194e-07	6.23299e-08	3.16065e-07	1.02413e-07	8.64569e-09	1.46864e-07	2.01985e-07	3.21399e-08	1.69314e-07	1.0455e-08
ko05225	Human Diseases	Cancers: Specific types	Hepatocellular carcinoma	0.000533425	0.000448115	0.000343174	0.000475258	0.000587533	0.00105864	0.00112191	0.000804687	0.000699016	0.000794427	0.0008122	0.000753648	0.000539927	0.0003614	0.00107949	0.000666407	0.000945121	0.00100697	0.000914474	0.000519227	0.000591631	0.000677624	0.000542752	0.000384427	0.000320527	0.000727424	0.000643437	0.000859131	0.000669032	0.00113506	0.00101973	0.000510321	0.00041142	0.000485343	0.000576056	0.000782191	0.000932473	0.000484425
ko05230	Human Diseases	Cancers: Overview	Central carbon metabolism in cancer	0.000784676	0.000650552	0.000783582	0.000776903	0.000802446	0.00100422	0.000849154	0.000892454	0.000869627	0.00081831	0.000941293	0.000954938	0.000850336	0.00067706	0.000866279	0.000886003	0.00090173	0.000881317	0.000963963	0.000821486	0.000846796	0.000872033	0.000851466	0.000672739	0.000621988	0.000817665	0.00082073	0.00085953	0.000861647	0.000886758	0.000833173	0.000766902	0.000691512	0.000675123	0.000763495	0.000807251	0.000768675	0.000787863
ko05231	Human Diseases	Cancers: Overview	Choline metabolism in cancer	0.000178652	8.97964e-05	0.000160027	0.000180386	0.000156105	9.89152e-05	0.000109797	0.000201622	0.000212477	0.000140406	0.000105543	0.000139763	0.000165743	0.000134964	0.000122388	0.000219808	0.000173941	0.000141142	0.000153441	0.000164426	0.000180514	0.000163251	0.000152491	0.000138431	0.000118398	0.000167039	0.000146515	0.000142634	0.000160864	0.000112291	0.000178544	0.000150783	0.000148188	0.000122766	0.000136607	0.000161006	0.000178287	0.000138253
ko05322	Human Diseases	Immune diseases	Systemic lupus erythematosus	2.44015e-07	1.90954e-07	7.07212e-08	4.83603e-07	1.24283e-07	3.85237e-07	1.75172e-06	9.75731e-07	2.4287e-07	6.17873e-07	1.29862e-06	1.45073e-07	1.97206e-06	2.27704e-07	1.07651e-06	1.07897e-07	3.55091e-07	8.8299e-07	1.30562e-06	2.11053e-07	8.43363e-07	3.53777e-07	1.13278e-08	1.01801e-07	3.32466e-08	2.66251e-06	1.41874e-06	2.14107e-06	1.67222e-06	1.96156e-07	8.23149e-07	6.44035e-07	6.12403e-08	3.25737e-07	4.54984e-07	3.58896e-07	2.20868e-07	4.50436e-07
ko05323	Human Diseases	Immune diseases	Rheumatoid arthritis	1.02378e-06	1.27385e-06	3.75943e-07	1.05216e-06	3.56279e-07	4.31055e-06	9.54784e-06	3.17338e-06	1.18742e-06	9.24324e-07	5.58297e-07	5.27702e-07	3.35756e-07	5.61117e-06	8.92798e-06	1.98277e-06	2.66383e-06	6.394e-07	1.71938e-06	8.51247e-07	2.30751e-06	2.47862e-06	8.04151e-06	4.54866e-07	2.60155e-07	4.61296e-07	3.53815e-06	3.99664e-06	4.24393e-06	1.24806e-05	6.45401e-06	2.04992e-06	2.43232e-07	4.08975e-07	8.11306e-07	1.12155e-06	4.65614e-07	3.36651e-07
ko05340	Human Diseases	Immune diseases	Primary immunodeficiency	0.000196179	0.000159991	0.000214992	0.000136889	0.000193122	0.000151394	0.000191252	0.000144028	0.000141047	0.00012192	9.16509e-05	0.000305864	0.000166567	0.000126916	0.000149922	0.000156977	0.00017917	0.000168409	0.000131763	0.000146531	0.000150504	0.00014599	0.000159669	0.000153811	0.000152331	0.000137197	0.000147456	0.000179303	0.000220777	0.000131038	0.000163299	0.000143306	0.000153951	0.000162633	0.000151429	0.00016323	0.000164038	0.000139168
ko05410	Human Diseases	Cardiovascular diseases	Hypertrophic cardiomyopathy (HCM)	1.21368e-05	3.72303e-06	4.25252e-06	5.53169e-06	1.27946e-05	1.76787e-05	3.03108e-05	1.44947e-05	7.81577e-06	9.53924e-06	3.31107e-06	2.22163e-06	5.06075e-06	7.86336e-06	1.548e-05	1.12735e-05	1.81308e-05	8.05084e-06	6.06087e-06	3.02719e-06	7.71423e-06	8.34218e-06	1.61564e-07	2.11854e-06	6.56977e-07	9.08013e-06	1.55094e-05	2.16236e-05	8.34828e-06	6.16102e-06	2.58011e-05	4.37523e-05	1.13733e-06	1.00997e-05	1.11424e-05	9.31951e-06	8.74896e-06	1.51247e-06
ko05414	Human Diseases	Cardiovascular diseases	Dilated cardiomyopathy (DCM)	7.63495e-07	5.10032e-07	2.56454e-06	8.62809e-07	1.12899e-05	2.59877e-06	2.23259e-06	4.74336e-06	4.59822e-06	2.25504e-06	1.16751e-06	9.03683e-07	2.73054e-07	1.66983e-06	1.4794e-06	9.31726e-07	1.27023e-06	7.21155e-06	9.36026e-07	4.1571e-07	8.53574e-07	5.60964e-07	3.6946e-08	1.67046e-07	3.01215e-07	4.48392e-06	1.32484e-06	1.41939e-06	7.21804e-07	5.33878e-07	2.37779e-06	3.48453e-05	7.01453e-07	8.84035e-06	8.11037e-06	6.11668e-06	7.09539e-06	6.66332e-07
ko05416	Human Diseases	Cardiovascular diseases	Viral myocarditis	0.000197305	0.000155061	0.000119027	0.000218626	0.000170558	0.000362883	0.000252752	0.000343259	0.00032733	0.00030585	0.000325467	0.000230481	0.000148269	0.000113581	0.000317096	0.000281824	0.000283124	0.000342505	0.000369012	0.000250636	0.000270155	0.000291027	0.000198787	0.000185168	0.000148018	0.000250088	0.000229222	0.000273214	0.000221389	0.000344267	0.000313536	0.000267834	0.000217663	0.000183814	0.00025935	0.000279968	0.000240907	0.0002426
ko05418	Human Diseases	Cardiovascular diseases	Fluid shear stress and atherosclerosis	0.00168808	0.00122659	0.00143916	0.00156418	0.00148814	0.00175576	0.00187685	0.00200556	0.001906	0.00172194	0.00174714	0.0018398	0.00143659	0.00123058	0.00179582	0.00186085	0.00179488	0.00187	0.00190432	0.00162266	0.00170647	0.00169456	0.00150619	0.00135854	0.00123776	0.00172506	0.00153513	0.00171424	0.00172381	0.00189432	0.00172919	0.00157074	0.00144166	0.00136193	0.00153665	0.001715	0.00169314	0.00155234

## Sheet: Leaves
Table S31. Predicted relative abundances (using Tax4Fun2) per sample of KEGG orthologs and their associated level 1, level 2 and level 3 functional pathway for the three seagrass species' leaves bacterial communities. Species are highlighted in different colors and locations are as prefix in the samples name: As- Ascencion, JK- Jan Kok, Pis- Piscadera, SJ- Sint Joris, SM- Santa Marta and SPW- Spa…
KEGG ortholog	level 1	level 2	level 3	AsHwL1	AsHwL2	AsHwL3	AsTtL1	AsTtL2	AsTtL3	JKHsL1	JKHsL2	JKHsL3	JKHwL1	JKHwL2	JKHwL3	JKTtL1	JKTtL2	JKTtL3	PisHsL1	PisHsL2	PisHsL3	PisTtL1	PisTtL2	PisTtL3	SJHsL1	SJHsL2	SJHsL3	SJTtL1	SJTtL2	SJTtL3	SMHsL1	SMHsL2	SMHsL3	SPWHsL1	SPWHsL2	SPWHsL3	SPWHwL1	SPWHwL2	SPWHwL3	SPWTtL1	SPWTtL2	SPWTtL3
ko00010	Metabolism	Carbohydrate metabolism	Glycolysis / Gluconeogenesis	0.00808796	0.00823688	0.0110641	0.00849967	0.00822225	0.0082621	0.00817029	0.0080605	0.00809301	0.00839273	0.00834186	0.00900702	0.00831068	0.00802921	0.00911268	0.00817078	0.00794301	0.00806483	0.00835971	0.00818803	0.00828232	0.00807516	0.0080671	0.00801961	0.00834342	0.00820658	0.00823964	0.00833315	0.00802262	0.00808514	0.0078882	0.00800974	0.00802525	0.00825768	0.00833634	0.0084214	0.00819087	0.00829565	0.00840918
ko00020	Metabolism	Carbohydrate metabolism	Citrate cycle (TCA cycle)	0.00552994	0.00519094	0.00527159	0.00532246	0.00547152	0.00515746	0.00512732	0.00526373	0.00521414	0.00558024	0.00535306	0.00572538	0.0057284	0.00547226	0.00572325	0.00540275	0.00527254	0.00545156	0.00542468	0.00538757	0.0056673	0.00535651	0.00531417	0.00545748	0.00540048	0.00529572	0.0059157	0.00526429	0.00530419	0.0052726	0.00598657	0.00534159	0.00531707	0.00521721	0.00537809	0.00550507	0.00521212	0.00520981	0.00524508
ko00030	Metabolism	Carbohydrate metabolism	Pentose phosphate pathway	0.00426627	0.00443393	0.00487768	0.00466789	0.00442307	0.00422002	0.00415299	0.00397321	0.00414567	0.00444846	0.00456001	0.00465424	0.00481457	0.00443657	0.0055474	0.00425738	0.00465982	0.0043941	0.00444337	0.00430526	0.00435298	0.00403418	0.00403506	0.0043816	0.00441135	0.00428739	0.00460284	0.00402742	0.00385678	0.00417256	0.00463731	0.00415506	0.0042045	0.00430083	0.00444469	0.00440264	0.00418945	0.00419001	0.00428201
ko00040	Metabolism	Carbohydrate metabolism	Pentose and glucuronate interconversions	0.00291726	0.0033492	0.00244538	0.00327924	0.00347307	0.00337725	0.00290464	0.00280649	0.00285868	0.00259597	0.00273763	0.00281103	0.00278529	0.00269998	0.00317154	0.00290453	0.00380816	0.00292789	0.00377041	0.00308075	0.00306089	0.00268226	0.00270074	0.00318194	0.00302917	0.00283102	0.00263083	0.00286419	0.00261246	0.00334943	0.00266454	0.00296045	0.00295837	0.00288769	0.00278062	0.00276524	0.00300269	0.00338923	0.00356067
ko00051	Metabolism	Carbohydrate metabolism	Fructose and mannose metabolism	0.00358937	0.00379574	0.00639547	0.00383354	0.00360425	0.00355677	0.00359591	0.00341762	0.00352313	0.00386891	0.00379491	0.00402331	0.00395798	0.00366287	0.00412569	0.00365953	0.00435827	0.00376363	0.00396218	0.00378755	0.00394483	0.00343175	0.00346421	0.0041376	0.00372706	0.00352829	0.00357142	0.0037164	0.0032805	0.00385493	0.00373468	0.00362104	0.003612	0.00366096	0.00369776	0.00373586	0.00342516	0.00357159	0.00367386
ko00052	Metabolism	Carbohydrate metabolism	Galactose metabolism	0.00202621	0.00235637	0.00383798	0.00239152	0.0022964	0.00224173	0.00208087	0.00188529	0.00192544	0.00208874	0.00205108	0.00243607	0.00212956	0.00216233	0.00248952	0.00210454	0.00259047	0.00215282	0.0023465	0.0022021	0.00245842	0.00178737	0.00188467	0.00243801	0.00213796	0.00206242	0.00210162	0.00253757	0.00173533	0.00223231	0.00213805	0.00215488	0.00208662	0.00215589	0.0022593	0.00224414	0.00212855	0.00220104	0.00228974
ko00053	Metabolism	Carbohydrate metabolism	Ascorbate and aldarate metabolism	0.00214337	0.00272663	0.0017266	0.00269155	0.00254384	0.00252334	0.00253835	0.00235415	0.0024055	0.00224781	0.00254088	0.00218796	0.00220202	0.00208601	0.00274821	0.00243418	0.00251127	0.00227828	0.00269173	0.00242729	0.0022351	0.00236945	0.00237479	0.00218648	0.00241208	0.00235716	0.00212447	0.00238486	0.00240685	0.00243669	0.00198007	0.00208484	0.0022268	0.00242695	0.00233567	0.00227438	0.00232987	0.00248637	0.00254789
ko00061	Metabolism	Lipid metabolism	Fatty acid biosynthesis	0.00836072	0.00847051	0.00568265	0.00815192	0.00845413	0.00855614	0.00799907	0.00921695	0.00870273	0.00842604	0.00838453	0.00816139	0.00817774	0.00807912	0.00810224	0.0082979	0.00816513	0.00833916	0.00850344	0.0085813	0.00835063	0.0090561	0.00901466	0.00884402	0.00835064	0.00848255	0.00815323	0.00843622	0.0093666	0.00893666	0.00838529	0.00871638	0.00816461	0.00832671	0.00813389	0.00835088	0.00857199	0.00847724	0.00840814
ko00062	Metabolism	Lipid metabolism	Fatty acid elongation	1.40786e-06	1.89358e-06	9.41749e-07	1.90524e-06	3.12107e-06	3.60588e-06	7.68565e-06	3.74492e-06	3.17363e-06	2.4269e-06	2.2578e-06	5.66714e-06	1.55551e-06	3.64208e-06	7.5517e-07	1.34591e-05	2.09028e-05	6.49409e-06	2.15745e-06	2.23524e-06	1.84902e-06	9.18323e-06	8.50956e-06	7.92403e-06	6.48371e-06	1.21314e-06	1.42787e-06	7.75885e-06	3.79562e-06	1.38594e-05	9.98599e-06	2.58614e-06	1.07699e-05	3.12075e-06	2.76308e-06	3.2564e-06	1.12932e-06	3.01901e-06	3.77338e-06
ko00071	Metabolism	Lipid metabolism	Fatty acid degradation	0.00941547	0.0105611	0.00598224	0.0101457	0.0104577	0.0115186	0.0100666	0.0120866	0.0110697	0.00996967	0.00990347	0.00948108	0.00782596	0.00946927	0.00897446	0.00947757	0.00831601	0.00924848	0.0107796	0.0105033	0.0100121	0.0109686	0.011238	0.00970104	0.00986559	0.0106548	0.00830649	0.00897905	0.0123832	0.0106382	0.00736317	0.0110212	0.00964802	0.0104012	0.00977481	0.00975802	0.0114097	0.0115174	0.0112523
ko00072	Metabolism	Lipid metabolism	Synthesis and degradation of ketone bodies	0.0023826	0.00245244	0.0009065	0.00236358	0.00237712	0.00256525	0.00239254	0.00253107	0.00241508	0.00228698	0.00234653	0.00225032	0.0018802	0.0020721	0.00232952	0.00231356	0.00210843	0.00215741	0.00240174	0.00241296	0.00231203	0.00236565	0.00244324	0.00209929	0.00228281	0.00250815	0.00196095	0.00196986	0.00258146	0.00239861	0.00156939	0.00234802	0.00234031	0.00239829	0.00226212	0.00227749	0.00253378	0.00255132	0.00251405
ko00073	Metabolism	Lipid metabolism	Cutin, suberine and wax biosynthesis	5.9456e-08	3.06565e-08	2.59356e-08	1.37354e-07	5.3669e-08	3.69357e-08	1.52947e-07	1.38855e-07	1.543e-07	1.34694e-07	2.63458e-08	1.22665e-07	2.8264e-07	3.71628e-07	4.50588e-07	1.16667e-07	1.71805e-08	8.03758e-08	2.20642e-07	3.06295e-07	1.62402e-06	8.04467e-08	7.27238e-08	1.80258e-07	3.10981e-07	3.77695e-08	7.21801e-07	7.68121e-08	9.10673e-08	1.0715e-07	1.73181e-07	1.89509e-07	1.20793e-07	8.36706e-08	1.46693e-07	2.67447e-07	1.90401e-07	2.13022e-07	2.85193e-07
ko00100	Metabolism	Lipid metabolism	Steroid biosynthesis	3.99319e-08	1.36864e-07	3.43934e-07	6.68679e-07	7.75958e-07	1.45613e-07	5.01138e-07	4.69546e-07	5.50708e-07	4.90357e-07	1.57761e-07	2.24303e-07	1.22214e-07	7.7861e-07	1.1168e-07	7.03395e-07	1.74225e-06	5.23768e-07	1.26909e-06	3.09117e-06	1.51248e-06	2.93504e-07	3.16665e-07	7.50681e-07	6.48165e-07	2.06432e-07	8.32064e-07	3.89252e-06	4.62926e-07	1.1744e-06	1.34328e-06	1.20086e-06	2.2003e-07	2.571e-07	1.20416e-06	6.14437e-07	2.37304e-07	1.45463e-06	1.25184e-06
ko00120	Metabolism	Lipid metabolism	Primary bile acid biosynthesis	0.000365801	0.000405529	0.000152388	0.000447508	0.000463433	0.000552695	0.000361313	0.000595225	0.000475441	0.000376062	0.000338582	0.00034628	0.000285287	0.000312536	0.000358186	0.000320814	0.000255013	0.000345082	0.000434643	0.00042625	0.000363037	0.000482978	0.000489674	0.000376611	0.000399531	0.000445796	0.000320968	0.00026246	0.000587702	0.000451403	0.000275877	0.000585906	0.000370361	0.000394181	0.00035523	0.000387897	0.000525915	0.000516618	0.000503947
ko00121	Metabolism	Lipid metabolism	Secondary bile acid biosynthesis	0.000222665	0.000143663	0.000111347	0.000162602	0.000125935	0.00013899	0.00014872	0.000151813	0.000144987	0.000183705	0.000168193	0.000185726	0.000176522	0.000120789	0.000219947	0.000147584	0.000108155	0.000143345	0.000141731	0.00015344	0.00015411	0.0001483	0.000155649	0.000122055	0.000162972	0.000172292	0.000148588	0.000119623	0.000144403	0.000133422	0.000106582	0.000144834	0.000171852	0.000160957	0.000157076	0.000179374	0.000147112	0.000141841	0.000132112
ko00130	Metabolism	Metabolism of cofactors and vitamins	Ubiquinone and other terpenoid-quinone biosynthesis	0.00148028	0.0015144	0.00209076	0.00168908	0.00172798	0.00168606	0.00160622	0.00193493	0.00184534	0.00165089	0.00144038	0.00165963	0.00168986	0.00193311	0.00151322	0.00179276	0.00203482	0.00182012	0.00171293	0.0017134	0.00196184	0.00198376	0.00188792	0.00226334	0.0016646	0.00150149	0.00178443	0.00224859	0.00193525	0.00216617	0.00217995	0.00207951	0.00173329	0.00154561	0.00173973	0.00180432	0.00163442	0.00176886	0.00180713
ko00140	Metabolism	Lipid metabolism	Steroid hormone biosynthesis	0.000525028	0.00064212	0.000273899	0.000564523	0.000598212	0.000606025	0.000525801	0.000600305	0.000591911	0.000652286	0.000619148	0.00061821	0.000491271	0.000552901	0.000566422	0.000536327	0.000399465	0.000488336	0.000749905	0.000653466	0.000935199	0.000581858	0.000592067	0.000616261	0.000561676	0.000569491	0.000451069	0.00067439	0.000637259	0.000619255	0.000334289	0.000494909	0.000484402	0.000598413	0.000618799	0.000623613	0.000556381	0.000660297	0.000688428
ko00190	Metabolism	Energy metabolism	Oxidative phosphorylation	0.00824646	0.0073121	0.00888027	0.00880313	0.00803357	0.0077081	0.00771539	0.00715581	0.00735363	0.00816094	0.00822636	0.00845783	0.00970702	0.00845018	0.0110235	0.00813848	0.0074538	0.00821207	0.0071584	0.00755438	0.00762017	0.00764419	0.00759027	0.00735143	0.00840085	0.00818587	0.00994205	0.00716489	0.0069999	0.00700408	0.00972204	0.00773027	0.00816002	0.00774422	0.00802789	0.00825977	0.0080153	0.00747213	0.00743845
ko00195	Metabolism	Energy metabolism	Photosynthesis	0.00171606	0.00134517	0.0018488	0.00154456	0.00143061	0.0013541	0.00143531	0.00134818	0.00138465	0.0016007	0.00150096	0.00175296	0.00178975	0.00152029	0.0018231	0.00156068	0.00146357	0.00155262	0.0013225	0.00141755	0.00157985	0.00143656	0.0014171	0.00144027	0.00154276	0.00143194	0.00170977	0.00141172	0.00131315	0.00138724	0.00180092	0.00145609	0.00173366	0.00153394	0.00151406	0.00155727	0.00142226	0.001316	0.00133106
ko00196	Metabolism	Energy metabolism	Photosynthesis - antenna proteins	0	0	0	3.87694e-09	1.74466e-08	9.51717e-09	8.27568e-08	1.31825e-08	0	1.29041e-08	0	0	1.38355e-08	0	0	0	0	0	1.19914e-08	0	0	0	0	0	0	0	0	0	0	1.87905e-08	0	1.11215e-08	0	0	0	0	0	0	2.82903e-08
ko00220	Metabolism	Amino acid metabolism	Arginine biosynthesis	0.00437152	0.00391088	0.00373528	0.00422991	0.00430363	0.0041942	0.00390504	0.00351062	0.0036538	0.00375571	0.00385858	0.00408775	0.00458885	0.00414532	0.00453118	0.0040707	0.00399515	0.00405506	0.00388578	0.00379294	0.00404343	0.0037725	0.0036659	0.00383912	0.00422445	0.00400958	0.00464625	0.00368348	0.00341173	0.0036386	0.00473747	0.00372157	0.0042652	0.00405389	0.0040452	0.00412529	0.00425718	0.00398125	0.0040651
ko00230	Metabolism	Nucleotide metabolism	Purine metabolism	0.0126744	0.0116813	0.013603	0.0114309	0.0116236	0.011286	0.0122674	0.0117215	0.0119369	0.0125885	0.0123515	0.0124742	0.0130314	0.0126447	0.0118887	0.0125199	0.0124888	0.012662	0.0112909	0.0121351	0.0124492	0.0118936	0.0118831	0.0123935	0.0120125	0.0121482	0.0130769	0.012424	0.0117509	0.0119363	0.013351	0.0119888	0.0121843	0.0120485	0.0124559	0.0125253	0.011648	0.0113109	0.0112484
ko00232	Metabolism	Biosynthesis of other secondary metabolites	Caffeine metabolism	1.6912e-06	4.96688e-06	5.71879e-07	1.13979e-05	3.94075e-06	2.85563e-06	5.32826e-06	1.71976e-06	5.37838e-06	1.37902e-06	6.21381e-07	8.58658e-07	1.63374e-06	3.81494e-06	9.3879e-07	5.41515e-06	1.50182e-05	7.39669e-06	1.2487e-06	1.87679e-06	1.16328e-06	2.41277e-06	3.7404e-06	6.40932e-06	1.77716e-06	1.29563e-06	1.83894e-06	1.70741e-06	2.13813e-06	5.32571e-06	8.89234e-06	2.5369e-06	2.21406e-06	6.41582e-07	1.24173e-06	1.31146e-06	2.02012e-06	5.49838e-06	1.42182e-06
ko00240	Metabolism	Nucleotide metabolism	Pyrimidine metabolism	0.00841331	0.00752148	0.00862418	0.00724444	0.00751332	0.00725957	0.0077785	0.00750655	0.00756612	0.00825653	0.00807191	0.00829098	0.00843539	0.00786293	0.00781492	0.00805011	0.00779831	0.0080747	0.00724193	0.00778297	0.00835814	0.00765764	0.00762906	0.00781334	0.00777016	0.00788081	0.00850306	0.00754205	0.00761251	0.00759533	0.00853314	0.00770678	0.00780834	0.0077679	0.00803901	0.00819939	0.00750362	0.00718491	0.00718323
ko00250	Metabolism	Amino acid metabolism	Alanine, aspartate and glutamate metabolism	0.00654154	0.00647795	0.00624101	0.00678038	0.00649234	0.00646789	0.00640608	0.00590698	0.00606883	0.00640534	0.00645396	0.00663999	0.00644749	0.00630517	0.00694961	0.00650224	0.00623475	0.0063208	0.00629083	0.00627094	0.00674933	0.00598727	0.00601887	0.00615234	0.00642275	0.00640694	0.00657286	0.00658493	0.00587628	0.00609139	0.00635619	0.00593743	0.00656463	0.00653245	0.00662852	0.00662651	0.00650402	0.00637183	0.0063588
ko00253	Metabolism	Metabolism of terpenoids and polyketides	Tetracycline biosynthesis	4.09271e-05	4.15504e-05	5.44414e-05	3.90835e-05	5.32709e-05	6.00546e-05	4.59736e-05	9.26801e-05	8.02138e-05	6.42666e-05	3.41144e-05	7.43292e-05	4.25243e-05	5.86898e-05	1.93161e-05	6.58954e-05	0.000104322	7.21244e-05	6.8333e-05	6.07748e-05	9.36781e-05	8.99168e-05	7.76973e-05	0.000118521	4.88869e-05	3.93036e-05	3.56836e-05	0.000106564	8.24625e-05	0.000124229	7.9467e-05	0.000115843	8.47461e-05	4.96893e-05	6.07183e-05	7.19999e-05	5.5916e-05	6.3242e-05	6.91255e-05
ko00260	Metabolism	Amino acid metabolism	Glycine, serine and threonine metabolism	0.00980766	0.00982637	0.00771242	0.0095538	0.00961814	0.00962936	0.00992309	0.00882906	0.00913847	0.00932639	0.00955647	0.00955231	0.00937555	0.00875671	0.00964225	0.00947322	0.00903074	0.00933017	0.00967419	0.00943025	0.00952076	0.00876718	0.00884052	0.00870335	0.00950435	0.00969502	0.00952454	0.00924765	0.00875007	0.0087	0.00878341	0.00865594	0.00956259	0.00979065	0.00956668	0.00946952	0.00964859	0.00952283	0.00959896
ko00261	Metabolism	Biosynthesis of other secondary metabolites	Monobactam biosynthesis	0.00112529	0.00114567	0.00132235	0.00109691	0.00127244	0.00116352	0.00123584	0.00113524	0.00119211	0.00131521	0.0012001	0.0012412	0.0013785	0.00137047	0.00112756	0.00130105	0.00137954	0.00131357	0.00122246	0.00125311	0.00145037	0.00122678	0.00117032	0.00139618	0.00121615	0.00114148	0.00142792	0.0014237	0.00115787	0.00128236	0.00158666	0.00116697	0.00118078	0.00115006	0.00135583	0.00133014	0.0011852	0.00116193	0.00123715
ko00270	Metabolism	Amino acid metabolism	Cysteine and methionine metabolism	0.006876	0.00626029	0.00741884	0.00637221	0.00626955	0.00599174	0.00661579	0.00625503	0.00634799	0.00686266	0.00642556	0.00676464	0.00694213	0.00689154	0.00638659	0.00665959	0.0066277	0.00670265	0.00610908	0.00647747	0.00730964	0.00627235	0.00623321	0.00702906	0.00638846	0.00630287	0.00706148	0.00720328	0.00625687	0.00640298	0.00732229	0.00630283	0.00645381	0.00638349	0.00681399	0.00691116	0.00615997	0.00601832	0.00604215
ko00280	Metabolism	Amino acid metabolism	Valine, leucine and isoleucine degradation	0.0129333	0.0137952	0.00695311	0.0130116	0.0135149	0.0144061	0.013154	0.0143559	0.0135539	0.0130645	0.0130551	0.0127877	0.0107221	0.0118768	0.011973	0.0125841	0.0112079	0.012103	0.0141778	0.0136812	0.0134858	0.013257	0.0137011	0.0119963	0.0128654	0.0136849	0.0112551	0.0118166	0.0147015	0.013019	0.00972911	0.0131526	0.0127868	0.0134295	0.0126956	0.0128379	0.0142772	0.0143038	0.0141339
ko00281	Metabolism	Metabolism of terpenoids and polyketides	Geraniol degradation	0.00268951	0.0032634	0.00127132	0.00300641	0.00321952	0.00353373	0.00290086	0.00362833	0.00327732	0.00287813	0.00296835	0.00263511	0.00211897	0.00275102	0.0023755	0.00275238	0.00231566	0.00270561	0.00332483	0.0031861	0.0030269	0.00323177	0.00332656	0.00281833	0.00286744	0.00321889	0.0024022	0.00246037	0.00379541	0.00310397	0.00197073	0.00318522	0.00272712	0.00306168	0.00281954	0.00278424	0.00348929	0.00353082	0.00341767
ko00290	Metabolism	Amino acid metabolism	Valine, leucine and isoleucine biosynthesis	0.00305585	0.00289296	0.00250375	0.00276326	0.00289142	0.00271812	0.00278859	0.00270478	0.00273447	0.00286694	0.00283065	0.00278549	0.0029586	0.00279139	0.00265984	0.00276272	0.00268595	0.00282883	0.002739	0.00284378	0.0027552	0.00269421	0.00267085	0.00270777	0.00279334	0.00286457	0.00303508	0.00272915	0.00269351	0.00261401	0.00297895	0.00265062	0.00273813	0.00283766	0.002794	0.00285793	0.00278724	0.0027034	0.00271283
ko00300	Metabolism	Amino acid metabolism	Lysine biosynthesis	0.00318487	0.00309756	0.00346641	0.00311604	0.00331605	0.00312058	0.00328872	0.00295236	0.0030834	0.00320871	0.00316642	0.00336385	0.0034672	0.0032667	0.00324928	0.0032686	0.00322842	0.00324647	0.0032286	0.00319202	0.00337696	0.0030747	0.00302176	0.00317168	0.00322888	0.00309787	0.00356846	0.00330054	0.00296569	0.00302985	0.00364947	0.00295739	0.00319843	0.00312931	0.00323395	0.00326376	0.00316685	0.00311825	0.00322227
ko00310	Metabolism	Amino acid metabolism	Lysine degradation	0.00663435	0.00729467	0.00367019	0.00701595	0.00698925	0.00742234	0.00707866	0.00738516	0.0070525	0.00670845	0.00689468	0.00659979	0.0055242	0.0060696	0.00640974	0.00674787	0.00621677	0.00638956	0.00729481	0.00700841	0.00681142	0.00695626	0.00714085	0.00633254	0.00674254	0.00711514	0.00571723	0.0064677	0.00750216	0.00701617	0.00495306	0.00683722	0.00682804	0.00702112	0.00661862	0.00662332	0.00723083	0.00737646	0.00729034
ko00311	Metabolism	Biosynthesis of other secondary metabolites	Penicillin and cephalosporin biosynthesis	0.000271664	0.000321001	0.00022081	0.000216709	0.000248404	0.000266001	0.000336119	0.000295148	0.000310218	0.000356056	0.000379062	0.000276815	0.000227333	0.000253801	0.000173744	0.00028869	0.000231168	0.000281705	0.00028291	0.000342188	0.000279385	0.000270109	0.000293235	0.000242054	0.00025734	0.00033748	0.000229433	0.000201388	0.0003312	0.00024176	0.000147155	0.000229409	0.000231991	0.000299152	0.00028759	0.000280571	0.00028154	0.000273666	0.000258414
ko00330	Metabolism	Amino acid metabolism	Arginine and proline metabolism	0.00742038	0.00789922	0.00547986	0.00778556	0.00719578	0.00742473	0.00809837	0.00717942	0.00749657	0.00744016	0.00794094	0.00741534	0.00701345	0.00698192	0.00774826	0.00777061	0.00736346	0.00735724	0.007231	0.00741732	0.00708624	0.00724276	0.00738654	0.00670149	0.00741111	0.00776237	0.0069251	0.0072658	0.00734983	0.0072027	0.00632121	0.00675423	0.00762908	0.00783481	0.00754958	0.0073614	0.00743443	0.00733915	0.00727746
ko00331	Metabolism	Biosynthesis of other secondary metabolites	Clavulanic acid biosynthesis	0	0	0	0	0	0	0	0	0	0	9.7836e-09	0	0	0	0	0	1.56186e-09	0	0	0	0	0	0	0	0	0	0	0	0	0	0	0	0	0	0	0	0	3.52638e-08	0
ko00332	Metabolism	Biosynthesis of other secondary metabolites	Carbapenem biosynthesis	0.000312762	0.000281183	0.000316715	0.000266429	0.000307394	0.000277768	0.000282913	0.000270234	0.000285022	0.000328945	0.000289139	0.000323782	0.000346237	0.000322812	0.000283593	0.000310335	0.000307851	0.000316661	0.000269424	0.000288661	0.000297026	0.000295307	0.000286863	0.000283409	0.000307201	0.0002946	0.000351128	0.000287011	0.000261667	0.000289623	0.000394262	0.000300723	0.000312555	0.000301358	0.000303313	0.000298371	0.000287279	0.000265609	0.000271094
ko00333	Metabolism	Biosynthesis of other secondary metabolites	Prodigiosin biosynthesis	0.00426175	0.00438537	0.00246596	0.00419741	0.00424699	0.0043302	0.00406635	0.00462704	0.0043811	0.00425821	0.00424781	0.00413154	0.00388482	0.00393196	0.004219	0.00410535	0.00402569	0.00411208	0.00444393	0.00439734	0.00415847	0.0043774	0.00444264	0.00430855	0.00415108	0.00432276	0.00383075	0.00424231	0.00462387	0.00448218	0.00361052	0.00435615	0.00408163	0.00419047	0.00407355	0.00420001	0.00424417	0.00434566	0.00429382
ko00340	Metabolism	Amino acid metabolism	Histidine metabolism	0.00435752	0.00435777	0.0035477	0.0041979	0.00429015	0.0041319	0.00434608	0.00398747	0.00410289	0.0044143	0.00454109	0.00424838	0.0044972	0.00411433	0.0044493	0.00435178	0.00409837	0.00428512	0.00421362	0.00432706	0.00430512	0.00412429	0.00411353	0.00407167	0.00429973	0.00434795	0.00449023	0.00448096	0.00409066	0.00401108	0.00437426	0.00387174	0.00420664	0.0043297	0.00434062	0.00434392	0.00417814	0.00406165	0.00408712
ko00350	Metabolism	Amino acid metabolism	Tyrosine metabolism	0.00541051	0.00531012	0.00376914	0.00558096	0.00503396	0.00534064	0.00513131	0.0049586	0.00494935	0.00490413	0.00519117	0.00503162	0.00449737	0.0046396	0.00544042	0.00499679	0.00462835	0.00472131	0.00496296	0.00498789	0.00488835	0.00471101	0.00490885	0.00443295	0.00497286	0.00530128	0.00450364	0.00505738	0.00505095	0.00486275	0.00385989	0.0048037	0.00523087	0.00523048	0.00503488	0.00497575	0.00527549	0.00519639	0.00504357
ko00360	Metabolism	Amino acid metabolism	Phenylalanine metabolism	0.00681851	0.007369	0.00396631	0.00706269	0.00691256	0.00752632	0.00720127	0.00710186	0.00689377	0.00689444	0.00703541	0.00651192	0.00551732	0.0062149	0.00605215	0.00683175	0.00590673	0.00645122	0.00703406	0.00700588	0.00668937	0.00661218	0.00693308	0.00590774	0.00673861	0.00734763	0.00591168	0.00611541	0.00736322	0.00645612	0.00483789	0.00648348	0.00682243	0.00713992	0.00657686	0.00669303	0.00746069	0.00740537	0.00718887
ko00361	Metabolism	Xenobiotics biodegradation and metabolism	Chlorocyclohexane and chlorobenzene degradation	0.000900749	0.000760822	0.000706146	0.000830569	0.000739486	0.000764806	0.000849678	0.000860282	0.000846602	0.000784245	0.000764149	0.00085599	0.000769295	0.000774768	0.000774599	0.000899539	0.000935707	0.000843193	0.000714401	0.000780788	0.000759873	0.000913215	0.000908433	0.00080722	0.000812894	0.000798753	0.000710832	0.000717647	0.000866492	0.00092854	0.00079512	0.000925057	0.000969086	0.000790012	0.000777498	0.000808869	0.000734785	0.000744019	0.000720957
ko00362	Metabolism	Xenobiotics biodegradation and metabolism	Benzoate degradation	0.00751032	0.00782501	0.00406053	0.00752728	0.00785376	0.00858135	0.00766874	0.00808096	0.00772597	0.00713187	0.00729756	0.00691644	0.00570415	0.00697038	0.00647216	0.00721692	0.00638233	0.00683931	0.00779668	0.00767159	0.00729553	0.0075386	0.00774197	0.00648984	0.0072579	0.00797307	0.00605084	0.00632472	0.00831256	0.00746667	0.00494205	0.00766294	0.00748808	0.00765987	0.00705792	0.0071804	0.00840726	0.00853802	0.00824261
ko00363	Metabolism	Xenobiotics biodegradation and metabolism	Bisphenol degradation	1.7803e-05	3.9144e-06	4.4017e-06	4.72207e-06	5.38873e-06	5.86498e-06	2.91643e-05	0.000109186	8.02509e-05	1.65975e-05	8.71685e-06	1.35221e-05	1.44373e-05	1.8638e-05	6.72401e-06	3.90376e-05	4.11682e-05	4.05513e-05	1.37894e-05	1.6142e-05	3.07721e-05	0.000110833	8.85171e-05	8.16792e-05	1.91754e-05	7.18777e-06	1.47333e-05	3.21806e-05	0.00011081	9.95526e-05	5.41526e-05	8.12409e-05	2.62625e-05	1.09494e-05	1.8756e-05	1.49604e-05	6.69847e-06	1.97192e-05	1.67085e-05
ko00364	Metabolism	Xenobiotics biodegradation and metabolism	Fluorobenzoate degradation	0.000592653	0.000652065	0.00029381	0.000483044	0.000564827	0.000578191	0.000625138	0.000592121	0.000632713	0.000644051	0.00067013	0.000533564	0.000555695	0.000741682	0.000324832	0.000621826	0.000603873	0.000623664	0.000574722	0.000621163	0.00053545	0.000626072	0.000634991	0.00055164	0.000592412	0.000639082	0.000516542	0.000528546	0.000641031	0.000584765	0.000528601	0.000562218	0.000579168	0.000633933	0.000571585	0.000589616	0.000575396	0.000553095	0.000535883
ko00365	Metabolism	Xenobiotics biodegradation and metabolism	Furfural degradation	0.000394329	0.00015452	0.000122101	0.000195184	0.000179963	0.000158891	0.000147522	0.000257679	0.000200773	0.000144348	0.000121874	0.000178402	0.000192869	9.86608e-05	0.000194736	0.000129366	8.68236e-05	0.000149081	0.000163011	0.00015941	0.000162172	0.000222104	0.000185699	0.000146275	0.000160502	0.000170791	0.000160551	8.77561e-05	0.000238364	0.000188954	0.000123088	0.000268648	0.000205272	0.000145644	0.000130628	0.000168563	0.000144785	0.000173578	0.000158247
ko00380	Metabolism	Amino acid metabolism	Tryptophan metabolism	0.00613464	0.00697182	0.00338	0.00650923	0.00647259	0.00701393	0.00667507	0.00712022	0.00677085	0.00660943	0.00669181	0.00629115	0.00515395	0.00575668	0.00593068	0.00630826	0.00557439	0.00601554	0.00687646	0.00672751	0.00646873	0.00659497	0.0068151	0.00596733	0.00632039	0.00679895	0.00530811	0.00595647	0.00732956	0.00650467	0.00452527	0.0063449	0.00626255	0.00674929	0.00636386	0.00635799	0.00694823	0.00696998	0.00683542
ko00400	Metabolism	Amino acid metabolism	Phenylalanine, tyrosine and tryptophan biosynthesis	0.0041538	0.00356889	0.00467044	0.0035568	0.00408498	0.00366205	0.00376531	0.00383629	0.00385357	0.00403444	0.00377838	0.00405056	0.00466318	0.00448686	0.00372173	0.00408905	0.00411906	0.00425665	0.00364786	0.00385478	0.00417675	0.00411654	0.00389182	0.00432093	0.00397269	0.00373302	0.00482407	0.00425005	0.00382309	0.00399122	0.00550847	0.00400703	0.00403602	0.00379324	0.00401085	0.0040809	0.0038263	0.0035645	0.00365709
ko00401	Metabolism	Biosynthesis of other secondary metabolites	Novobiocin biosynthesis	0.0014506	0.00124886	0.00128479	0.00125365	0.00123618	0.00121361	0.00124746	0.00126804	0.00126497	0.00128634	0.00129912	0.0012651	0.0013493	0.00134821	0.00127167	0.001307	0.00124856	0.00132009	0.00116233	0.00126492	0.00124064	0.0012676	0.00126277	0.00129408	0.00127036	0.00130479	0.00136397	0.00121122	0.00128834	0.00123703	0.00138905	0.00125222	0.00133146	0.0012968	0.00128799	0.00127284	0.00126802	0.00118548	0.00115736
ko00404	Metabolism	Biosynthesis of other secondary metabolites	Staurosporine biosynthesis	1.15397e-05	1.15814e-05	3.81755e-05	2.13268e-05	1.05329e-05	1.60275e-05	4.40632e-05	0.000127515	9.11466e-05	5.42174e-05	1.92755e-05	3.68456e-05	0.000106356	0.000175137	4.02011e-05	0.000101876	0.000418061	0.0001897	3.82365e-05	9.12685e-05	7.23184e-05	0.000104498	0.000103873	0.000378746	2.8827e-05	2.47726e-05	2.99435e-05	0.00026957	4.9397e-05	0.000324408	0.000234182	0.000277552	0.000145044	1.97926e-05	7.96464e-05	3.54742e-05	1.69687e-05	2.36062e-05	2.46605e-05
ko00405	Metabolism	Biosynthesis of other secondary metabolites	Phenazine biosynthesis	0.000466106	0.000343678	0.00048304	0.000374944	0.000432494	0.000414262	0.000418505	0.000375493	0.000381818	0.000398365	0.000344683	0.000436031	0.000483894	0.000473416	0.00035149	0.000427455	0.000438439	0.000444267	0.000350039	0.000378133	0.000451734	0.000403049	0.000383429	0.000452241	0.000417026	0.000394965	0.000505388	0.00046572	0.000358243	0.000432158	0.000585531	0.000470708	0.000478615	0.000405036	0.000439321	0.000444368	0.000432674	0.000380979	0.000398307
ko00410	Metabolism	Metabolism of other amino acids	beta-Alanine metabolism	0.00590263	0.00633347	0.00338191	0.00638168	0.00642403	0.00690803	0.00614322	0.00675297	0.00638068	0.00582612	0.00585595	0.00597232	0.0051946	0.00566624	0.00585889	0.00596665	0.00540565	0.00570215	0.00666593	0.00617689	0.00604919	0.0063933	0.00650348	0.00577805	0.00622651	0.00625846	0.00538457	0.00594146	0.00677145	0.00630831	0.00498439	0.00637125	0.00629159	0.00629918	0.00599241	0.00601573	0.00674095	0.00677149	0.00676196
ko00430	Metabolism	Metabolism of other amino acids	Taurine and hypotaurine metabolism	0.00163659	0.00190784	0.00141743	0.00157174	0.00160779	0.00164778	0.00175807	0.00148883	0.0016145	0.00183012	0.00193238	0.00161532	0.0013763	0.00152085	0.00138935	0.00165295	0.00148981	0.00157344	0.00184916	0.0018012	0.00168023	0.00140588	0.00153104	0.00137278	0.00161429	0.00177215	0.00140174	0.00161983	0.0015548	0.00139038	0.00105705	0.00125151	0.00156434	0.00181863	0.00167144	0.00151196	0.00165197	0.00169984	0.00163971
ko00440	Metabolism	Metabolism of other amino acids	Phosphonate and phosphinate metabolism	0.000989961	0.000866933	0.000856193	0.000657685	0.000763818	0.00081846	0.00106542	0.000826375	0.000891456	0.000848449	0.000840176	0.000936784	0.000716312	0.000717808	0.000478672	0.000976003	0.000880879	0.000938153	0.00075228	0.000816216	0.000809028	0.000792213	0.000829777	0.000671445	0.000839833	0.000941645	0.0008046	0.000767503	0.000775923	0.000744288	0.000684733	0.000898495	0.00106749	0.000967084	0.000776598	0.00081414	0.000860384	0.000816957	0.000787439
ko00450	Metabolism	Metabolism of other amino acids	Selenocompound metabolism	0.00243777	0.00240718	0.00287384	0.00244859	0.002379	0.00222226	0.00265252	0.00237307	0.00243957	0.00265725	0.00250436	0.00260594	0.0026891	0.00267988	0.00249864	0.00252833	0.00238779	0.00256677	0.002257	0.00244919	0.00273464	0.00242798	0.00237225	0.00258731	0.00242209	0.00240462	0.00278923	0.00275768	0.00238285	0.00235571	0.00285429	0.00230329	0.00236945	0.00243758	0.00261478	0.00268238	0.0023339	0.00223334	0.00227082
ko00460	Metabolism	Metabolism of other amino acids	Cyanoamino acid metabolism	0.00102314	0.000869298	0.00104047	0.000791499	0.000790203	0.000808445	0.000870702	0.000882613	0.000874591	0.000960893	0.000882529	0.000908983	0.000858242	0.000887082	0.000745846	0.000886827	0.000956358	0.000918638	0.000855649	0.000938577	0.00102003	0.000818299	0.000843152	0.00101426	0.000824088	0.0009053	0.000822366	0.000990278	0.000846516	0.000931286	0.000791075	0.000985052	0.000940936	0.00086788	0.000938057	0.000893979	0.000830341	0.000822238	0.000817374
ko00471	Metabolism	Metabolism of other amino acids	D-Glutamine and D-glutamate metabolism	0.0006004	0.000572711	0.000668812	0.000549872	0.000662994	0.00062764	0.000593678	0.000564184	0.000567847	0.000622858	0.000565246	0.000650425	0.000703323	0.0006739	0.000558414	0.000613692	0.000605563	0.000641933	0.000639666	0.000602269	0.000716069	0.000598193	0.000575595	0.000677358	0.000628224	0.000590463	0.000739107	0.000590678	0.000542321	0.000578552	0.000805544	0.000619602	0.000632122	0.000598004	0.000631544	0.000657149	0.000644757	0.000598351	0.000632804
ko00472	Metabolism	Metabolism of other amino acids	D-Arginine and D-ornithine metabolism	0.000283413	0.000348613	0.000255918	0.000237752	0.000286404	0.00031369	0.000351396	0.000309044	0.00032542	0.000320679	0.000370117	0.000306407	0.000243714	0.000254758	0.000195055	0.000308334	0.000249429	0.00029883	0.000322854	0.000325578	0.000270764	0.000305622	0.000325904	0.000240091	0.000304155	0.000354926	0.00025865	0.000212104	0.000334487	0.000257995	0.000196442	0.000262984	0.000283044	0.000345759	0.000298968	0.000273363	0.000326169	0.000316619	0.00030259
ko00473	Metabolism	Metabolism of other amino acids	D-Alanine metabolism	0.000441273	0.000455913	0.000619714	0.000433095	0.000492171	0.000459318	0.000533689	0.000472981	0.000479726	0.00050694	0.000484993	0.000524564	0.000544302	0.000490581	0.000452588	0.00048207	0.000459574	0.000501815	0.000466741	0.000497127	0.00047642	0.000508308	0.000484502	0.000492599	0.000484557	0.000468578	0.000565536	0.000621816	0.000476024	0.000475662	0.000608198	0.000452896	0.000443045	0.000456507	0.000516722	0.000498619	0.000473749	0.000456072	0.00046342
ko00480	Metabolism	Metabolism of other amino acids	Glutathione metabolism	0.00352182	0.00343691	0.00244466	0.00348368	0.00343447	0.00348866	0.00352235	0.00343075	0.00343211	0.00351146	0.00342331	0.00343561	0.00343392	0.00343669	0.00345547	0.003486	0.0034818	0.00352576	0.00338286	0.0035192	0.00332132	0.00332934	0.00340924	0.00341873	0.00347208	0.00356364	0.00350671	0.00361749	0.00334428	0.00346226	0.00344869	0.00351425	0.00357788	0.0035059	0.00348867	0.00343425	0.00354265	0.00340289	0.00336452
ko00500	Metabolism	Carbohydrate metabolism	Starch and sucrose metabolism	0.00254993	0.00206714	0.00838907	0.00270585	0.00224466	0.00214254	0.00206693	0.00222513	0.00219341	0.00244808	0.00206919	0.00311611	0.00301344	0.00316656	0.00330739	0.00254936	0.00417443	0.0028895	0.00210316	0.00253751	0.0029241	0.00217122	0.00216392	0.00406916	0.00223378	0.00213736	0.00264899	0.00337378	0.00176347	0.00342378	0.00338001	0.0033254	0.00275871	0.00208549	0.00262713	0.00274216	0.00210694	0.00215167	0.00225694
ko00510	Metabolism	Glycan biosynthesis and metabolism	N-Glycan biosynthesis	0.000105674	8.21626e-05	0.000191347	0.000184475	0.000110508	0.00010697	0.000107647	0.000110551	0.000101126	0.000160745	0.000120975	0.000152042	0.000165588	0.000122404	0.000263501	0.00011483	0.000108922	0.000116439	8.38376e-05	0.000133409	0.000194491	0.000104437	0.00010105	0.000141836	0.000107108	9.71295e-05	0.000153399	0.000125663	0.00010048	0.000120426	0.000164378	0.000151032	0.000101653	8.63326e-05	0.000141762	0.000189007	0.000110347	9.40339e-05	0.000103387
ko00511	Metabolism	Glycan biosynthesis and metabolism	Other glycan degradation	0.000101377	0.000103914	0.00064442	0.000112749	5.55345e-05	5.39339e-05	6.20551e-05	0.00012089	0.000111359	0.000147903	8.25025e-05	0.00023803	0.000143965	0.000209909	0.000100432	0.000150988	0.000413279	0.000197717	9.59074e-05	9.7213e-05	0.000419031	0.000113633	9.7338e-05	0.000416665	6.22222e-05	4.31383e-05	8.19499e-05	0.000120558	6.84436e-05	0.000305708	0.000234892	0.000264366	0.000162769	8.05366e-05	0.000150931	0.000178892	4.57771e-05	7.29864e-05	0.000102481
ko00513	Metabolism	Glycan biosynthesis and metabolism	Various types of N-glycan biosynthesis	1.39144e-05	2.37635e-05	3.53107e-05	1.98191e-05	9.68541e-06	7.65918e-06	9.42901e-06	2.25873e-05	2.29781e-05	4.16945e-05	1.92245e-05	4.89763e-05	2.24041e-05	3.55679e-05	8.47748e-06	2.32307e-05	6.74778e-05	3.12992e-05	1.56368e-05	1.92285e-05	5.34795e-05	1.98538e-05	1.59782e-05	7.23844e-05	1.00624e-05	6.8715e-06	1.31166e-05	4.24771e-05	1.64389e-05	5.41728e-05	3.80951e-05	4.48355e-05	2.73292e-05	1.9398e-05	2.94084e-05	4.83563e-05	7.37751e-06	1.1523e-05	1.56186e-05
ko00514	Metabolism	Glycan biosynthesis and metabolism	Other types of O-glycan biosynthesis	2.42494e-05	8.09091e-06	7.6505e-06	3.21209e-05	1.28888e-05	2.43582e-05	1.45732e-05	9.00388e-06	1.22519e-05	3.45198e-05	1.50751e-05	4.32362e-05	5.61104e-05	2.77067e-05	4.2113e-05	2.39082e-05	1.56497e-05	1.86943e-05	3.17943e-05	2.05476e-05	1.88104e-05	3.21394e-05	2.98758e-05	2.82192e-05	4.19551e-05	1.80885e-05	3.35502e-05	1.50604e-05	7.37223e-06	9.18714e-06	5.04347e-05	1.30656e-05	4.06921e-05	2.21708e-05	2.30373e-05	3.60074e-05	2.29174e-05	2.07494e-05	2.77968e-05
ko00515	Metabolism	Glycan biosynthesis and metabolism	Mannose type O-glycan biosynthesis	2.9142e-06	1.1294e-06	6.07092e-07	5.45679e-07	3.76192e-07	1.04312e-06	2.76124e-06	3.88786e-06	2.238e-06	2.01525e-05	6.28897e-06	1.83995e-05	5.61379e-06	2.85596e-06	2.68032e-06	1.73627e-06	4.37067e-07	1.42475e-06	5.72577e-06	1.25228e-05	3.6007e-06	1.06895e-06	6.23502e-06	1.85677e-06	4.47563e-06	7.12137e-06	2.2332e-06	9.76213e-07	3.72138e-06	3.73595e-06	5.51459e-07	3.90855e-06	1.93102e-06	1.75737e-06	4.5504e-06	8.08168e-06	3.04522e-06	6.77569e-07	7.67609e-07
ko00520	Metabolism	Carbohydrate metabolism	Amino sugar and nucleotide sugar metabolism	0.00514463	0.00531074	0.0121384	0.00563494	0.00566242	0.00533261	0.00533439	0.00511461	0.00524317	0.00564992	0.00527268	0.00634114	0.00585968	0.0059397	0.00611389	0.00549383	0.00629292	0.00565384	0.00551806	0.00558263	0.00631672	0.00513532	0.00511068	0.00647987	0.00531335	0.00509657	0.0058955	0.00674286	0.0049448	0.00588347	0.00639727	0.00587563	0.00527402	0.00525431	0.00589551	0.00597976	0.00526744	0.00544633	0.00561246
ko00521	Metabolism	Biosynthesis of other secondary metabolites	Streptomycin biosynthesis	0.00161719	0.00143749	0.001915	0.00170618	0.00159695	0.0014877	0.00141898	0.00117833	0.00127261	0.0014073	0.00134667	0.00149097	0.00168968	0.00153546	0.00170016	0.00135477	0.00148527	0.00141593	0.00137051	0.00142888	0.00153143	0.0011967	0.00119027	0.00140898	0.00145295	0.00140244	0.00168701	0.00154967	0.00109169	0.00130242	0.00165742	0.00135945	0.00141944	0.00138523	0.00152256	0.0016019	0.00148068	0.00143681	0.00149317
ko00522	Metabolism	Metabolism of terpenoids and polyketides	Biosynthesis of 12-, 14- and 16-membered macrolides	1.54666e-07	4.88705e-07	3.81253e-07	3.11447e-07	2.13721e-07	3.97739e-07	8.7795e-07	2.30803e-06	6.93536e-07	9.26301e-06	2.48993e-06	6.07194e-06	1.89662e-06	4.21576e-06	5.92243e-07	8.15826e-07	1.63605e-07	5.13852e-07	2.52379e-06	4.69888e-06	2.95494e-06	6.34416e-07	1.39442e-06	7.99414e-07	1.80814e-06	2.20705e-06	1.10181e-06	1.30498e-06	2.14956e-06	2.15229e-06	3.45566e-07	1.34477e-06	6.76891e-07	6.27421e-07	1.79604e-06	5.23769e-06	7.31418e-07	3.17374e-07	4.84706e-07
ko00523	Metabolism	Metabolism of terpenoids and polyketides	Polyketide sugar unit biosynthesis	0.000754682	0.000521688	0.001061	0.000896777	0.000712206	0.000666734	0.000549052	0.000467297	0.000481898	0.000570072	0.00049272	0.000628875	0.000845878	0.000726548	0.00103862	0.000553492	0.000633262	0.00059023	0.000490943	0.000552424	0.000814618	0.000476	0.000445847	0.000717828	0.000616176	0.000559667	0.000870131	0.000695272	0.000388351	0.000540996	0.000865448	0.000690437	0.000626947	0.000537467	0.000672229	0.000790849	0.000674366	0.000629147	0.000663106
ko00524	Metabolism	Biosynthesis of other secondary metabolites	Neomycin, kanamycin and gentamicin biosynthesis	0.000229843	0.000228495	0.000368266	0.000217469	0.000202504	0.000183764	0.000229383	0.000172072	0.000200221	0.000228054	0.000245822	0.000236491	0.000243589	0.000215269	0.000224913	0.000213195	0.000227216	0.000214917	0.000174695	0.000216587	0.000166815	0.000188313	0.000195463	0.000187077	0.000207664	0.000221752	0.000226433	0.000221714	0.00017661	0.000192127	0.000227903	0.000166517	0.000192238	0.000218648	0.00022551	0.000216268	0.000193264	0.000176293	0.000175387
ko00525	Metabolism	Biosynthesis of other secondary metabolites	Acarbose and validamycin biosynthesis	0.000366368	0.000253687	0.000455102	0.000414034	0.000332804	0.000306844	0.00026496	0.000210087	0.000226372	0.000274807	0.000232027	0.000315009	0.000392655	0.000334002	0.000490222	0.000277062	0.000299641	0.000285198	0.000256942	0.000265763	0.000415743	0.000219941	0.000204016	0.000330412	0.000289989	0.000263674	0.00039582	0.000281822	0.000172928	0.000248315	0.000371997	0.000323916	0.000329672	0.000270727	0.000327493	0.000392521	0.000303874	0.000287684	0.000326062
ko00531	Metabolism	Glycan biosynthesis and metabolism	Glycosaminoglycan degradation	0.000168553	0.000210119	0.000202907	0.000175501	0.000215556	0.000197151	0.000167776	0.000189132	0.000201158	0.000242175	0.000189796	0.000256525	0.000226235	0.000237562	0.000163683	0.000208114	0.000303227	0.000224706	0.000253525	0.000206805	0.000325703	0.000200772	0.000184955	0.000323078	0.000189077	0.000162315	0.00020749	0.000217702	0.000175526	0.000263363	0.000274051	0.000236196	0.000207213	0.000188496	0.000241319	0.000274175	0.000181567	0.000196076	0.000230604
ko00532	Metabolism	Glycan biosynthesis and metabolism	Glycosaminoglycan biosynthesis - chondroitin sulfate / dermatan sulfate	5.31489e-08	1.06684e-07	5.5152e-06	1.39348e-07	5.32121e-08	5.0441e-08	1.73986e-07	6.13238e-06	4.17098e-06	4.34132e-07	7.3377e-08	3.16477e-07	6.41e-06	9.29646e-06	6.09164e-07	4.99183e-06	2.75435e-05	1.13452e-05	4.32033e-07	2.9525e-07	9.19829e-07	5.62065e-06	4.17769e-06	2.35134e-05	2.96325e-07	7.48821e-08	9.56432e-07	6.91155e-07	1.15157e-06	2.00112e-05	1.54262e-05	1.73685e-05	8.6891e-06	4.68054e-07	7.19387e-07	4.87907e-07	1.15262e-07	3.84519e-07	5.5166e-07
ko00534	Metabolism	Glycan biosynthesis and metabolism	Glycosaminoglycan biosynthesis - heparan sulfate / heparin	1.09672e-08	2.14595e-08	5.28307e-06	3.10155e-09	8.72329e-10	2.85515e-09	5.51712e-09	6.59123e-10	2.1367e-09	0	0	3.67996e-09	4.15066e-09	0	0	9.4619e-09	2.34279e-09	5.75745e-09	7.19484e-09	8.09914e-09	4.29635e-09	2.08005e-09	4.2586e-09	1.07766e-08	1.31533e-09	5.74753e-10	6.18105e-09	2.79221e-09	1.20278e-09	5.06299e-09	6.08331e-09	1.11215e-09	9.60129e-10	4.97015e-08	4.6675e-08	1.02644e-07	1.95045e-09	4.53392e-09	2.82903e-08
ko00540	Metabolism	Glycan biosynthesis and metabolism	Lipopolysaccharide biosynthesis	0.0016802	0.00158225	0.00289505	0.00170238	0.00207236	0.0017809	0.00166947	0.00189458	0.00185442	0.00173471	0.0015906	0.00151421	0.00249111	0.00239285	0.00180899	0.00194106	0.00200769	0.00209944	0.00173208	0.00164459	0.00214966	0.00222395	0.00191755	0.00238362	0.00196505	0.0015518	0.00263794	0.00242531	0.00190146	0.00203115	0.00334468	0.00207043	0.00183153	0.00170105	0.00202111	0.00207541	0.0018374	0.0017217	0.0018905
ko00550	Metabolism	Glycan biosynthesis and metabolism	Peptidoglycan biosynthesis	0.0032144	0.00307554	0.00416483	0.00308006	0.00337676	0.00308258	0.00327509	0.00319017	0.00328244	0.00349832	0.00349097	0.00369634	0.00393616	0.00371379	0.00353792	0.00345515	0.00347312	0.00361381	0.00300922	0.00323753	0.00336553	0.00343158	0.00330841	0.00351863	0.00332641	0.00328382	0.00407683	0.00311685	0.00323211	0.0032461	0.00449307	0.00324694	0.00322821	0.00320352	0.00330628	0.00339978	0.00325292	0.00299675	0.00301286
ko00561	Metabolism	Lipid metabolism	Glycerolipid metabolism	0.00233401	0.00255127	0.00257996	0.00252691	0.00254884	0.00242653	0.00265066	0.00269277	0.0027042	0.00255334	0.00263032	0.00268996	0.00269759	0.00246041	0.00274066	0.00266527	0.00270309	0.00260759	0.00254725	0.00247823	0.00247322	0.00286157	0.00275469	0.00270974	0.00259773	0.0024433	0.0026714	0.00279769	0.00272845	0.00275404	0.00285979	0.00253029	0.00243371	0.00252755	0.00260031	0.00254749	0.00238498	0.00241647	0.00247619
ko00562	Metabolism	Carbohydrate metabolism	Inositol phosphate metabolism	0.00128289	0.0013813	0.00113294	0.00137634	0.00138312	0.0013187	0.00125731	0.00109475	0.00116751	0.00119758	0.00108942	0.00132712	0.00122886	0.00108787	0.00114347	0.00121063	0.00137893	0.00117362	0.00153205	0.00125409	0.00128541	0.00109901	0.00112422	0.00118326	0.00131317	0.00113058	0.00113374	0.0013701	0.00103521	0.00127306	0.00114889	0.0011064	0.00125223	0.00126047	0.00137449	0.00129501	0.00118367	0.00130163	0.001391
ko00563	Metabolism	Glycan biosynthesis and metabolism	Glycosylphosphatidylinositol (GPI)-anchor biosynthesis	6.11634e-07	3.01387e-07	1.99704e-07	5.75079e-07	2.38437e-06	4.13363e-06	4.62059e-06	4.30627e-06	2.74209e-06	5.29069e-07	3.64439e-07	6.99193e-07	4.61184e-07	5.95674e-07	2.06439e-07	1.82284e-06	5.93897e-06	3.3207e-06	5.0697e-07	1.69898e-06	1.46872e-06	2.03231e-06	4.10682e-06	2.12921e-06	2.50116e-06	3.9725e-06	2.95898e-06	2.57621e-07	1.40391e-06	2.01893e-06	8.90529e-07	1.48444e-05	4.39219e-06	1.03207e-06	9.76429e-07	1.12893e-06	1.81175e-06	2.18132e-06	1.982e-06
ko00564	Metabolism	Lipid metabolism	Glycerophospholipid metabolism	0.00263077	0.00246707	0.00315652	0.00252663	0.00256435	0.00249578	0.00262642	0.00273977	0.00275471	0.0028058	0.00259961	0.00279668	0.00309361	0.00301973	0.00263298	0.00278431	0.00307426	0.00287866	0.00264381	0.00266143	0.00278548	0.00293041	0.0028396	0.00331742	0.00276008	0.0025498	0.00294989	0.00270834	0.00267015	0.00294973	0.00337937	0.00292185	0.00273847	0.00257637	0.00275941	0.00278081	0.0025432	0.00256114	0.00260789
ko00565	Metabolism	Lipid metabolism	Ether lipid metabolism	0.000139287	0.000170784	0.000106107	0.000179187	0.000118634	0.000131685	0.000191037	0.00019361	0.000178792	0.00019403	0.000216972	0.000145012	0.000160834	0.000161485	0.000211035	0.000172246	0.000151574	0.000163251	0.000126907	0.000174221	0.00013825	0.000190167	0.000203932	0.000156578	0.000166292	0.000185356	0.00014742	0.000149227	0.000214665	0.000175528	0.00012741	0.000157314	0.000125198	0.00016667	0.000180587	0.000162851	0.000139971	0.000140648	0.000124472
ko00571	Metabolism	Glycan biosynthesis and metabolism	Lipoarabinomannan (LAM) biosynthesis	8.9857e-06	2.24722e-05	6.27848e-05	4.18402e-05	3.31602e-05	3.80105e-05	2.8906e-05	5.42009e-05	4.97455e-05	5.97756e-05	2.63049e-05	6.97886e-05	4.81342e-05	5.36009e-05	5.03711e-05	3.30837e-05	5.54439e-05	3.77795e-05	6.0409e-05	4.12628e-05	4.06251e-05	5.88577e-05	5.78393e-05	7.62351e-05	4.61877e-05	2.62892e-05	3.39761e-05	7.08612e-05	4.76009e-05	6.55971e-05	6.28498e-05	5.98445e-05	3.54133e-05	2.36713e-05	4.34498e-05	5.16452e-05	3.09007e-05	5.37598e-05	5.69132e-05
ko00590	Metabolism	Lipid metabolism	Arachidonic acid metabolism	6.27317e-05	4.83289e-05	0.000184766	9.5727e-05	8.01462e-05	7.86508e-05	6.2181e-05	0.000113269	9.97889e-05	9.29466e-05	5.62693e-05	9.76713e-05	0.000143718	0.000160619	0.000114456	9.26652e-05	0.00011965	0.000114813	6.72892e-05	7.6644e-05	0.00011931	0.000127021	0.000108923	0.000170327	9.88256e-05	6.38996e-05	0.000141882	0.000170784	9.18586e-05	0.000132644	0.000202055	0.000142865	9.775e-05	6.51842e-05	0.000124877	0.000124942	8.64072e-05	7.36425e-05	8.70197e-05
ko00591	Metabolism	Lipid metabolism	Linoleic acid metabolism	1.32168e-05	1.41977e-05	4.342e-05	2.00459e-05	6.72714e-06	9.68834e-06	9.26806e-06	7.74415e-05	5.03638e-05	3.24186e-05	1.02028e-05	1.91545e-05	2.73022e-05	2.00342e-05	9.50199e-06	2.72195e-05	2.36457e-05	2.89684e-05	2.33627e-05	2.06788e-05	7.62618e-05	7.49556e-05	6.24716e-05	7.52824e-05	2.5211e-05	4.6515e-06	2.1601e-05	7.79952e-05	8.42466e-05	6.59429e-05	5.55866e-05	6.31707e-05	1.38402e-05	1.38274e-05	5.35659e-05	4.10791e-05	8.69362e-06	1.29905e-05	1.97398e-05
ko00592	Metabolism	Lipid metabolism	alpha-Linolenic acid metabolism	0.000539623	0.00056069	0.00029562	0.000562929	0.000553354	0.00060182	0.000548175	0.000685971	0.000631959	0.000529784	0.0005389	0.000542276	0.000438437	0.00054843	0.000544492	0.000539816	0.000485437	0.000507077	0.000567619	0.000563725	0.000600612	0.000651165	0.000650759	0.00058303	0.000534038	0.000572072	0.00044809	0.000557193	0.000712766	0.000639099	0.000420338	0.000632052	0.000550564	0.000561623	0.000574689	0.000548059	0.000607957	0.000615302	0.000599867
ko00600	Metabolism	Lipid metabolism	Sphingolipid metabolism	0.000359353	0.00050253	0.000530319	0.000444451	0.000388322	0.000400621	0.000361749	0.000444786	0.000443014	0.00045914	0.000523686	0.000425588	0.000417949	0.00043916	0.000520957	0.000417131	0.000497838	0.000430899	0.000516089	0.00050013	0.00093331	0.000427383	0.000422649	0.000652001	0.000363027	0.000393444	0.000326339	0.000570557	0.000433136	0.000543512	0.000327027	0.000412526	0.000353221	0.000450055	0.000502865	0.000435968	0.000377321	0.000451236	0.000478463
ko00603	Metabolism	Glycan biosynthesis and metabolism	Glycosphingolipid biosynthesis - globo and isoglobo series	4.72629e-05	7.06045e-05	0.000176098	8.16703e-05	4.62708e-05	4.32888e-05	4.04923e-05	4.89452e-05	4.45986e-05	8.26765e-05	5.11574e-05	8.78607e-05	6.55391e-05	6.73833e-05	9.52445e-05	4.42469e-05	0.000108109	5.7456e-05	6.14876e-05	6.62949e-05	8.90494e-05	3.41606e-05	3.79394e-05	0.000113247	4.423e-05	3.51567e-05	4.04e-05	0.000142243	3.21716e-05	9.0874e-05	6.37788e-05	7.56513e-05	5.00423e-05	5.7504e-05	7.138e-05	8.56422e-05	3.81518e-05	4.49939e-05	5.1672e-05
ko00604	Metabolism	Glycan biosynthesis and metabolism	Glycosphingolipid biosynthesis - ganglio series	1.37569e-05	2.3437e-05	2.83937e-05	1.96242e-05	9.60632e-06	7.62904e-06	9.41215e-06	2.25785e-05	2.2961e-05	4.10643e-05	1.92073e-05	4.88935e-05	2.23637e-05	3.55074e-05	8.47072e-06	2.31705e-05	6.74707e-05	3.12756e-05	1.56029e-05	1.91354e-05	5.23028e-05	1.98464e-05	1.59566e-05	7.23357e-05	9.96212e-06	6.83989e-06	1.30399e-05	4.24602e-05	1.64277e-05	5.41334e-05	3.80627e-05	4.47448e-05	2.7298e-05	1.93163e-05	2.92666e-05	4.8228e-05	7.33634e-06	1.10621e-05	1.53038e-05
ko00620	Metabolism	Carbohydrate metabolism	Pyruvate metabolism	0.012873	0.012917	0.0118802	0.012717	0.0129838	0.0129726	0.0128241	0.0128353	0.0126811	0.0127382	0.0128943	0.0128538	0.0123424	0.0121705	0.0126826	0.0127446	0.0122162	0.0125213	0.0130256	0.0128627	0.0126501	0.0127838	0.0128323	0.0120375	0.0127946	0.0129587	0.0125498	0.0120443	0.0130163	0.0125064	0.0120427	0.0123851	0.0126808	0.0128283	0.0124697	0.0125704	0.0129085	0.0130175	0.0129935
ko00621	Metabolism	Xenobiotics biodegradation and metabolism	Dioxin degradation	0.000277072	0.000291706	0.000430017	0.000304924	0.000409684	0.000501388	0.000376027	0.000377231	0.000362185	0.000327734	0.000270175	0.000286436	0.000262839	0.000421926	0.000240736	0.000325922	0.000277342	0.000340658	0.000292396	0.000317682	0.000360297	0.000348906	0.000359197	0.000290038	0.000356068	0.000411	0.0003591	0.000411043	0.000344968	0.000337923	0.000304844	0.000584232	0.000377455	0.000332478	0.000338105	0.000354264	0.000473119	0.000461761	0.00042713
ko00622	Metabolism	Xenobiotics biodegradation and metabolism	Xylene degradation	0.00094188	0.00114619	0.000880683	0.00112099	0.00115814	0.00128972	0.00116848	0.00117292	0.00115009	0.00109604	0.00114475	0.000958991	0.000905678	0.00115998	0.000997818	0.00109768	0.00110084	0.00107822	0.00103868	0.00110172	0.0010691	0.00112619	0.00117694	0.00101394	0.00107439	0.00123234	0.000972246	0.00110091	0.00120935	0.00117768	0.000847027	0.00133477	0.0010663	0.00109207	0.00105565	0.00108083	0.00123604	0.00124013	0.00116655
ko00623	Metabolism	Xenobiotics biodegradation and metabolism	Toluene degradation	0.000470631	0.00048812	0.0006766	0.000512772	0.000480225	0.000477439	0.000524335	0.000620749	0.000592629	0.000526791	0.000542623	0.00051933	0.000552459	0.000553427	0.000547244	0.000599633	0.000723148	0.000586607	0.000503996	0.000522433	0.000474803	0.000672251	0.000649872	0.000653328	0.000531141	0.000503404	0.000474301	0.000571944	0.000625669	0.000708588	0.000611184	0.000674533	0.000573629	0.000486728	0.000504811	0.000521885	0.000443487	0.000478951	0.000472929
ko00624	Metabolism	Xenobiotics biodegradation and metabolism	Polycyclic aromatic hydrocarbon degradation	0.000488473	0.000393834	0.00015785	0.000399161	0.000403778	0.000432393	0.000472663	0.00038415	0.000387897	0.000384965	0.000408619	0.000385616	0.000351068	0.000339118	0.000380128	0.000474878	0.000430873	0.000440075	0.000397402	0.000395668	0.000360094	0.000380243	0.000388971	0.000299012	0.000423161	0.000457121	0.000363326	0.000343643	0.000360851	0.000411178	0.000277333	0.00045991	0.00050072	0.000406712	0.00038647	0.00039765	0.00039734	0.00042134	0.000398531
ko00625	Metabolism	Xenobiotics biodegradation and metabolism	Chloroalkane and chloroalkene degradation	0.00257765	0.00263387	0.00228683	0.00295597	0.002446	0.00261402	0.00278538	0.00284027	0.00280626	0.00257959	0.00270297	0.00260693	0.00257276	0.00251636	0.00311503	0.00267074	0.00253758	0.00256913	0.00244379	0.00255485	0.0024023	0.00283331	0.00281404	0.00252262	0.00266506	0.00267083	0.00246643	0.00272174	0.00283196	0.00275291	0.00235032	0.00261952	0.00262529	0.00267611	0.00267276	0.00263391	0.00259501	0.00259407	0.00258556
ko00626	Metabolism	Xenobiotics biodegradation and metabolism	Naphthalene degradation	0.000954587	0.000945367	0.00115477	0.00115574	0.000913545	0.00105046	0.000985737	0.00107569	0.00107335	0.000958073	0.000979213	0.00100509	0.000877515	0.00103473	0.00134616	0.00088792	0.000822713	0.000889967	0.000888586	0.000958206	0.000883276	0.000948836	0.000980785	0.000893635	0.000919675	0.00103441	0.000847981	0.00105342	0.00102708	0.0010063	0.000688056	0.00105685	0.000944694	0.00102682	0.00104687	0.000959521	0.0010592	0.00107447	0.00101896
ko00627	Metabolism	Xenobiotics biodegradation and metabolism	Aminobenzoate degradation	0.00277383	0.00296454	0.00148655	0.00289744	0.00292058	0.00311195	0.00286437	0.00333048	0.0030929	0.00276716	0.00276728	0.00273335	0.0022287	0.00250065	0.00263939	0.00273938	0.00250925	0.00264377	0.00302262	0.00292945	0.00265502	0.00304258	0.00313095	0.0026275	0.00275858	0.00296591	0.00231965	0.00257637	0.00339532	0.00300004	0.002126	0.00309398	0.00290429	0.00290676	0.00267603	0.00271007	0.0030402	0.00309548	0.00302427
ko00630	Metabolism	Carbohydrate metabolism	Glyoxylate and dicarboxylate metabolism	0.0129194	0.0122391	0.00924617	0.0122665	0.0120498	0.0121632	0.0123051	0.0118723	0.0118933	0.0120357	0.0124204	0.0121604	0.0119519	0.0112933	0.0129083	0.0119335	0.0111717	0.0117268	0.0120887	0.0122136	0.0117599	0.0115943	0.0118384	0.0108027	0.0121092	0.0125084	0.0119096	0.0108391	0.0119636	0.0111899	0.0108467	0.011477	0.0121559	0.0122841	0.0117423	0.0119614	0.0122432	0.0121374	0.0119624
ko00633	Metabolism	Xenobiotics biodegradation and metabolism	Nitrotoluene degradation	0.000169323	0.000186955	0.000939608	0.000328007	0.000250214	0.000265558	0.000212047	0.000232719	0.000234574	0.000200706	0.000121758	0.000250062	0.000231272	0.000364421	0.000278139	0.000212422	0.000232476	0.000187022	0.000279621	0.000230036	0.000305667	0.000256504	0.000248634	0.000304901	0.00024102	0.000165236	0.00019671	0.000427588	0.000218222	0.000269895	0.000240077	0.000280775	0.000225979	0.000203616	0.000311158	0.000303857	0.000220322	0.000339211	0.000328791
ko00640	Metabolism	Carbohydrate metabolism	Propanoate metabolism	0.0114626	0.0120192	0.0086483	0.0116349	0.012249	0.01272	0.0113364	0.0126111	0.0120016	0.011525	0.0114445	0.0114158	0.0102161	0.0109297	0.0106786	0.0111618	0.0101541	0.0109679	0.0124217	0.0119247	0.0118278	0.0119561	0.0121391	0.0108987	0.0115578	0.0119878	0.0107766	0.0104671	0.0129093	0.0114487	0.00999992	0.011752	0.0112873	0.0118259	0.0112549	0.0114048	0.0126435	0.0126656	0.012521
ko00642	Metabolism	Xenobiotics biodegradation and metabolism	Ethylbenzene degradation	0.000544455	0.000560761	0.000299202	0.000559509	0.000565372	0.000619587	0.000560176	0.000681125	0.000627306	0.000540234	0.000539491	0.00054627	0.00042214	0.00055876	0.000540014	0.00053713	0.000477508	0.000512213	0.000558189	0.000556278	0.000574497	0.000622098	0.00063761	0.000549486	0.000527819	0.000597533	0.00045137	0.000473599	0.000690804	0.000622674	0.000392311	0.000705407	0.000569755	0.000563074	0.000564582	0.000542114	0.000614465	0.000622762	0.000598227
ko00643	Metabolism	Xenobiotics biodegradation and metabolism	Styrene degradation	0.00172786	0.00195205	0.00106043	0.00172549	0.0016779	0.00176538	0.00190866	0.00184435	0.00184081	0.00179103	0.00196006	0.00164946	0.00141493	0.00151953	0.00155448	0.0017412	0.00155767	0.00165628	0.00184587	0.00184763	0.00162073	0.00170299	0.00181611	0.0014539	0.00167173	0.00185315	0.00138706	0.00169481	0.00196122	0.00165299	0.00114577	0.00158956	0.00169833	0.00184657	0.00170044	0.00163924	0.00173632	0.00178166	0.00170612
ko00650	Metabolism	Carbohydrate metabolism	Butanoate metabolism	0.0111777	0.011925	0.00710819	0.0118404	0.0116351	0.0123384	0.0115712	0.0119895	0.0116591	0.0109281	0.0113054	0.0109041	0.00942412	0.0104608	0.0111448	0.0110736	0.0103508	0.0105918	0.0117105	0.0116325	0.011114	0.0113655	0.0116291	0.0103685	0.0110711	0.0118104	0.00966677	0.0107427	0.0121597	0.0113933	0.00842225	0.0111862	0.0112307	0.0116561	0.0110093	0.0110695	0.0121328	0.0123973	0.0121675
ko00660	Metabolism	Carbohydrate metabolism	C5-Branched dibasic acid metabolism	0.00222095	0.0019001	0.0015856	0.0019558	0.00203583	0.00192556	0.0017376	0.00178092	0.00174215	0.00190507	0.00177198	0.00193236	0.00202956	0.00190069	0.00179405	0.00177986	0.00161439	0.0018074	0.00183185	0.0018483	0.00186653	0.00175386	0.00173564	0.00168987	0.00191863	0.00191619	0.00210083	0.00176585	0.0017631	0.0016569	0.00203593	0.00178997	0.00188298	0.00188629	0.00184693	0.0019423	0.00195684	0.00187739	0.00186878
ko00670	Metabolism	Metabolism of cofactors and vitamins	One carbon pool by folate	0.00239451	0.00233385	0.00247575	0.00232296	0.00243638	0.00231402	0.00244455	0.00220379	0.00227071	0.00255562	0.00245764	0.00257114	0.00261049	0.00247332	0.00253235	0.00256261	0.00241037	0.00254598	0.0023628	0.00236374	0.00254201	0.00233536	0.00230781	0.00236427	0.00247816	0.00240147	0.00275385	0.00230275	0.00220156	0.00227745	0.00276898	0.00225804	0.00250055	0.00241693	0.00247937	0.00250293	0.0023756	0.0023049	0.00234025
ko00680	Metabolism	Energy metabolism	Methane metabolism	0.00669549	0.00699481	0.00718261	0.00669226	0.00685495	0.00662179	0.00696077	0.00646679	0.00670911	0.00687355	0.00722125	0.00661951	0.00749117	0.00688511	0.00680414	0.0069232	0.00653818	0.00696352	0.00690906	0.0066501	0.00634863	0.00693412	0.00681551	0.00638726	0.00728279	0.00688424	0.00746743	0.00607767	0.00661756	0.0060321	0.00746186	0.00611186	0.00651603	0.00700763	0.00662845	0.00673726	0.00670326	0.00670094	0.00680313
ko00710	Metabolism	Energy metabolism	Carbon fixation in photosynthetic organisms	0.00281342	0.00279305	0.00296917	0.00286414	0.00258412	0.00256008	0.00272598	0.0025945	0.00266314	0.00298569	0.00307971	0.00300967	0.00301232	0.00268765	0.00364514	0.00279663	0.00276812	0.00280896	0.00274079	0.00278145	0.00290627	0.0025933	0.00265385	0.00268959	0.00282338	0.00281523	0.0028536	0.00245704	0.00256391	0.00258442	0.00273088	0.00262998	0.0027888	0.00287716	0.0029203	0.00284854	0.00263091	0.00256536	0.00257132
ko00720	Metabolism	Energy metabolism	Carbon fixation pathways in prokaryotes	0.00768887	0.00745917	0.00723231	0.00746202	0.00784781	0.00770434	0.00741012	0.00757899	0.00742091	0.00768038	0.00753723	0.00770679	0.00765519	0.00767455	0.00745585	0.00762733	0.0070766	0.00758217	0.00751294	0.00752376	0.00768538	0.00762054	0.00764248	0.00731121	0.00767482	0.00771513	0.00811662	0.00678601	0.00768004	0.00726351	0.00800218	0.00747704	0.00757361	0.00761975	0.00742906	0.00762132	0.00784283	0.007738	0.00765568
ko00730	Metabolism	Metabolism of cofactors and vitamins	Thiamine metabolism	0.0019749	0.00179633	0.0021761	0.00186474	0.00199599	0.00186451	0.00177279	0.00176662	0.00175088	0.00189256	0.00182767	0.00206855	0.00230582	0.00201907	0.00207327	0.00188433	0.0019878	0.00195572	0.00185955	0.00184944	0.00194231	0.00188589	0.00180587	0.00205863	0.00199263	0.00184755	0.00227273	0.00208407	0.00169156	0.00186745	0.00246924	0.00195343	0.00195108	0.00181003	0.00195908	0.00196364	0.00187112	0.00180349	0.00186908
ko00740	Metabolism	Metabolism of cofactors and vitamins	Riboflavin metabolism	0.00127058	0.00111273	0.00152339	0.00111572	0.00118704	0.00119638	0.00116005	0.00113092	0.00113127	0.00122535	0.00113847	0.00133082	0.00136739	0.00132365	0.00110389	0.00123307	0.00118276	0.00122586	0.00118713	0.00117801	0.00132402	0.0012368	0.00121969	0.0012789	0.00128193	0.00117429	0.00133575	0.00132472	0.00112433	0.00118256	0.00143719	0.00120232	0.00125699	0.00120516	0.00128055	0.00127818	0.00121067	0.00115256	0.00118324
ko00750	Metabolism	Metabolism of cofactors and vitamins	Vitamin B6 metabolism	0.00104113	0.000870134	0.000920163	0.0008944	0.00100767	0.000936746	0.000852896	0.000987102	0.000955019	0.000944569	0.000805867	0.000959756	0.00101035	0.00100424	0.000787784	0.000903419	0.00100001	0.000970184	0.00093475	0.00093469	0.00101296	0.000957477	0.000935572	0.00104902	0.000928747	0.000904319	0.00105949	0.000987431	0.000943531	0.00102167	0.00116904	0.00111497	0.00097199	0.000873883	0.000974152	0.000972163	0.000945163	0.000931246	0.000957907
ko00760	Metabolism	Metabolism of cofactors and vitamins	Nicotinate and nicotinamide metabolism	0.00474895	0.00470293	0.00387042	0.00470097	0.00475398	0.00466409	0.00478238	0.0047309	0.00470012	0.00443545	0.00456231	0.00451133	0.00446786	0.00442216	0.00452928	0.00468325	0.00477555	0.00472566	0.00456894	0.00458295	0.00448647	0.00463306	0.00459227	0.00450909	0.00452427	0.00467194	0.00456826	0.00460946	0.00465718	0.00478388	0.00458998	0.00484659	0.00481536	0.00463034	0.00446129	0.0044544	0.0046166	0.00460926	0.00459947
ko00770	Metabolism	Metabolism of cofactors and vitamins	Pantothenate and CoA biosynthesis	0.00313106	0.00297702	0.00276634	0.00301127	0.00313736	0.00300709	0.00289507	0.00273601	0.00274308	0.00290281	0.00285444	0.00296767	0.0031242	0.00288871	0.00305548	0.00285618	0.00276032	0.00289735	0.00302086	0.00296259	0.00302574	0.00274783	0.00271639	0.00279821	0.00299735	0.00293887	0.00317594	0.00285602	0.00269598	0.00270827	0.00308104	0.00276496	0.00287147	0.00290687	0.00296628	0.00307686	0.00299406	0.00296993	0.00303093
ko00780	Metabolism	Metabolism of cofactors and vitamins	Biotin metabolism	0.00567133	0.00565108	0.00397129	0.00561766	0.0056934	0.00567283	0.00551005	0.00610476	0.00587318	0.00576118	0.00567175	0.00569432	0.00580668	0.00571153	0.00594958	0.00571784	0.0057551	0.0057616	0.00587288	0.00582451	0.00567227	0.00607344	0.00600435	0.00611667	0.00573843	0.00564416	0.00568412	0.00633979	0.00605064	0.00612195	0.00587238	0.00584459	0.00567633	0.00559834	0.00560676	0.00574358	0.00563191	0.00566338	0.00568438
ko00785	Metabolism	Metabolism of cofactors and vitamins	Lipoic acid metabolism	0.000279299	0.000256729	0.00036745	0.000257925	0.000282979	0.000257655	0.000279187	0.000264789	0.000265359	0.000298123	0.000274851	0.000322204	0.000327298	0.000304498	0.000265831	0.000287156	0.000287067	0.00029965	0.000257214	0.000272159	0.00031811	0.000283531	0.000272213	0.000303466	0.000278419	0.000267435	0.000339719	0.000305016	0.000266297	0.000277447	0.000378609	0.000275287	0.000272447	0.000262275	0.00028544	0.0002967	0.000268906	0.00024471	0.000250913
ko00790	Metabolism	Metabolism of cofactors and vitamins	Folate biosynthesis	0.00331978	0.00300693	0.00389601	0.00299869	0.0035352	0.00319958	0.00339432	0.00341803	0.00339906	0.0036703	0.00324374	0.00376602	0.00420381	0.00401385	0.00317275	0.00355304	0.00359107	0.00369982	0.00343932	0.00341916	0.00379518	0.00374619	0.00354646	0.00399684	0.00363125	0.00317341	0.00426378	0.00410458	0.00339473	0.00359514	0.00499425	0.00363557	0.00355468	0.00324234	0.00359835	0.00363245	0.0033006	0.00311159	0.00332455
ko00791	Metabolism	Xenobiotics biodegradation and metabolism	Atrazine degradation	0.00123889	0.000987985	0.000679795	0.00108879	0.00111119	0.00117806	0.000901793	0.000859801	0.000859415	0.000840589	0.000917014	0.000993017	0.0011295	0.000975496	0.00118043	0.000985976	0.00104544	0.000958612	0.00104402	0.000961344	0.000939145	0.000910626	0.000931828	0.000862179	0.00111924	0.00105868	0.00105722	0.000720486	0.000819805	0.000917732	0.00103357	0.00103819	0.00114405	0.00101289	0.000955425	0.00100352	0.00113587	0.00108286	0.00107913
ko00830	Metabolism	Metabolism of cofactors and vitamins	Retinol metabolism	0.000700237	0.000621091	0.000448838	0.000836964	0.000612927	0.000705831	0.000618192	0.000766358	0.00072722	0.000648368	0.000647965	0.000728146	0.000633836	0.000638953	0.00102732	0.000572685	0.000533792	0.000579076	0.000595396	0.000649182	0.000602419	0.000654468	0.000674369	0.000622225	0.000630063	0.000685269	0.000586743	0.000702003	0.000732469	0.000683117	0.000494268	0.000745973	0.000649953	0.00067011	0.000680874	0.000648759	0.000715785	0.000709846	0.000673283
ko00860	Metabolism	Metabolism of cofactors and vitamins	Porphyrin and chlorophyll metabolism	0.00585537	0.0051249	0.00608371	0.00515912	0.00544602	0.00566397	0.00554668	0.0050841	0.00505254	0.0055453	0.00478651	0.00549647	0.00554247	0.00532478	0.00451489	0.00566532	0.00556556	0.005614	0.00518927	0.00513562	0.00532268	0.00506403	0.00516282	0.00552794	0.00578293	0.00555376	0.00610959	0.0060797	0.00473611	0.00511345	0.00594542	0.00554218	0.00576411	0.0053679	0.00533938	0.00558894	0.00564743	0.00560142	0.00549432
ko00900	Metabolism	Metabolism of terpenoids and polyketides	Terpenoid backbone biosynthesis	0.00295686	0.00283678	0.0027326	0.00281484	0.0031588	0.00309581	0.0029809	0.00304382	0.00299004	0.00299847	0.00290845	0.00300631	0.00312614	0.00315553	0.00286968	0.00304888	0.00290743	0.00309696	0.00288088	0.00295328	0.00297478	0.00309767	0.00303044	0.00299121	0.00303026	0.00305479	0.00339204	0.00275888	0.00302589	0.00298363	0.00346798	0.00309309	0.00297011	0.00291909	0.00295995	0.00302103	0.00317426	0.00304966	0.00304572
ko00901	Metabolism	Biosynthesis of other secondary metabolites	Indole alkaloid biosynthesis	6.55982e-05	9.17628e-05	2.21178e-05	8.14827e-05	5.83583e-05	6.75346e-05	8.30926e-05	6.60949e-05	6.85613e-05	7.59026e-05	0.000100238	7.24346e-05	5.91838e-05	6.15024e-05	9.20756e-05	6.60691e-05	4.35887e-05	6.26852e-05	5.66767e-05	7.50726e-05	7.53678e-05	5.63497e-05	6.48323e-05	4.47214e-05	6.34082e-05	8.33191e-05	5.48107e-05	6.92093e-05	7.04172e-05	4.71551e-05	3.14249e-05	3.89652e-05	6.06707e-05	9.2557e-05	7.45442e-05	6.90638e-05	7.70494e-05	6.15279e-05	5.45147e-05
ko00902	Metabolism	Metabolism of terpenoids and polyketides	Monoterpenoid biosynthesis	3.7065e-06	1.61447e-06	1.29202e-06	1.29877e-06	3.17848e-06	5.77248e-06	1.13673e-05	3.87714e-05	2.76357e-05	3.18646e-05	1.5543e-05	2.20185e-05	1.14973e-05	7.64362e-06	5.77352e-06	1.02593e-05	6.38946e-06	1.27177e-05	1.29211e-05	3.40127e-05	1.49761e-05	2.89069e-05	3.41071e-05	2.45335e-05	1.11233e-05	1.56793e-05	8.29607e-06	9.4889e-06	3.53482e-05	2.96464e-05	1.31002e-05	4.00257e-05	9.31197e-06	5.5256e-06	1.20845e-05	1.74205e-05	8.57872e-06	6.87392e-06	5.06796e-06
ko00903	Metabolism	Metabolism of terpenoids and polyketides	Limonene and pinene degradation	0.0027142	0.00312916	0.00145721	0.00296479	0.00291629	0.00314099	0.00306132	0.00334205	0.00315596	0.00289271	0.00305405	0.00274259	0.00235995	0.00264536	0.00267412	0.00293884	0.00263521	0.00279804	0.00301204	0.00299049	0.00276451	0.00318607	0.00324696	0.00277813	0.00288245	0.00308865	0.00245774	0.00285726	0.0034455	0.0031151	0.00219781	0.00298181	0.00283647	0.00303058	0.00283026	0.00277802	0.003084	0.00312752	0.00302587
ko00906	Metabolism	Metabolism of terpenoids and polyketides	Carotenoid biosynthesis	0.000451299	0.000386224	0.000134383	0.000378136	0.000405164	0.00042299	0.000397234	0.000314995	0.000327113	0.000568993	0.000436028	0.000469742	0.000454058	0.000442999	0.000385228	0.000418378	0.000302968	0.000403625	0.000322227	0.00040663	0.000391925	0.000299414	0.000349824	0.000298465	0.000425123	0.000497495	0.000565563	0.000242371	0.00031688	0.000265749	0.000460422	0.000316748	0.000355993	0.000399178	0.000385605	0.000464878	0.000469524	0.000378971	0.000360707
ko00908	Metabolism	Metabolism of terpenoids and polyketides	Zeatin biosynthesis	0.000208611	0.000210744	0.000184924	0.000173229	0.000225562	0.00022349	0.000198924	0.000188231	0.000187527	0.000209866	0.000215554	0.000188975	0.000208072	0.000204054	0.000152201	0.000206072	0.000186629	0.000211936	0.000203365	0.000211904	0.00020493	0.000190631	0.000192815	0.000185329	0.000208509	0.000229715	0.000237922	0.000163178	0.000194862	0.000175986	0.000218258	0.000200891	0.000189821	0.000203893	0.000207954	0.00020313	0.000228747	0.000211882	0.000209957
ko00909	Metabolism	Metabolism of terpenoids and polyketides	Sesquiterpenoid and triterpenoid biosynthesis	3.80599e-07	7.67243e-07	3.52277e-06	5.80056e-06	2.23982e-06	1.25363e-06	2.61661e-06	1.67107e-06	1.66238e-06	3.6216e-06	2.63074e-06	3.8184e-06	1.99536e-06	5.2178e-06	9.10241e-06	2.09542e-06	2.06693e-06	1.42714e-06	3.05781e-06	7.55923e-06	4.25021e-06	8.5969e-07	1.92279e-06	1.83665e-06	1.41485e-06	1.7376e-06	2.2257e-06	4.78795e-06	1.56603e-06	2.08849e-06	2.08846e-06	2.87462e-06	9.37983e-07	2.46667e-06	3.70362e-06	4.49219e-06	1.09302e-06	4.99505e-06	4.73171e-06
ko00910	Metabolism	Energy metabolism	Nitrogen metabolism	0.00372251	0.00359749	0.00414048	0.00364931	0.00332363	0.00334342	0.00340205	0.00365095	0.00360457	0.00375325	0.0037176	0.00369837	0.00372678	0.00362533	0.00390556	0.00356714	0.00361515	0.0035824	0.00353797	0.00349879	0.00378617	0.00368931	0.00368682	0.00382326	0.00367993	0.00349621	0.00343187	0.00327371	0.00367906	0.00363051	0.00353597	0.00375872	0.0036425	0.0036819	0.00360928	0.00366636	0.00331592	0.00344021	0.00341568
ko00920	Metabolism	Energy metabolism	Sulfur metabolism	0.00743583	0.00769418	0.00668814	0.00751283	0.00721418	0.00700374	0.00768414	0.00717011	0.00739202	0.00757861	0.00802858	0.0070305	0.00764638	0.00733629	0.00778329	0.00742716	0.00717898	0.00744197	0.0073752	0.00748088	0.00718497	0.00722387	0.00730627	0.00683299	0.00740761	0.00753896	0.00746977	0.00678641	0.007375	0.00685002	0.0071051	0.00682553	0.00711603	0.00753704	0.00729201	0.00724602	0.00704162	0.00711995	0.0070534
ko00930	Metabolism	Xenobiotics biodegradation and metabolism	Caprolactam degradation	0.00224255	0.00261028	0.00111779	0.00246711	0.00261684	0.00290504	0.00236533	0.00309357	0.0027368	0.00240438	0.0023443	0.00227447	0.00174561	0.00216813	0.00198654	0.00222705	0.0019163	0.00221284	0.00271731	0.00260046	0.00245384	0.0026884	0.00278909	0.00234457	0.0023702	0.00260911	0.00194782	0.00204552	0.00317375	0.00260163	0.00170058	0.0028396	0.00231299	0.00249214	0.0022791	0.00228824	0.00284581	0.00288276	0.00277567
ko00940	Metabolism	Biosynthesis of other secondary metabolites	Phenylpropanoid biosynthesis	0.000265636	0.000247659	0.00064067	0.000260548	0.000196406	0.000197268	0.000248669	0.00029335	0.000276089	0.000329731	0.000223321	0.000287853	0.000268196	0.000317888	0.000269215	0.000313704	0.000504225	0.000339124	0.000242839	0.000263317	0.000413329	0.000255079	0.000259328	0.000512333	0.000229839	0.00023061	0.000258045	0.000386167	0.000233404	0.000429614	0.000321308	0.000390389	0.000296211	0.000236367	0.000332918	0.00028645	0.000196137	0.000226532	0.000238951
ko00941	Metabolism	Biosynthesis of other secondary metabolites	Flavonoid biosynthesis	1.05259e-05	6.59224e-06	8.14549e-06	3.01313e-06	8.78374e-07	1.68065e-06	2.38183e-06	5.26563e-06	3.63777e-06	2.12124e-05	7.9091e-06	1.75606e-05	3.81638e-06	5.8498e-06	2.65941e-06	1.05497e-05	6.81202e-06	5.44236e-06	6.92517e-06	8.38346e-06	4.61401e-05	3.47588e-06	2.93995e-06	1.86991e-05	2.65215e-06	1.94883e-06	4.50111e-06	2.25038e-05	8.3683e-06	1.03351e-05	4.30125e-06	4.49438e-06	3.78149e-06	7.30541e-06	1.98046e-05	2.30978e-05	2.58989e-06	1.82985e-06	4.45269e-06
ko00943	Metabolism	Biosynthesis of other secondary metabolites	Isoflavonoid biosynthesis	8.35899e-07	1.82644e-06	1.47155e-06	7.08833e-07	7.03679e-07	7.14978e-07	3.55069e-06	2.86471e-06	3.11468e-06	5.14176e-06	1.22815e-06	1.05492e-06	1.00135e-06	5.45962e-06	2.69978e-06	3.31272e-06	3.56494e-07	1.77021e-06	2.71255e-06	4.59887e-06	4.40933e-06	9.80816e-07	1.76582e-06	6.24243e-06	1.87928e-06	4.18372e-07	1.48662e-06	2.4614e-05	4.92712e-06	3.49738e-06	8.44905e-07	5.79244e-07	4.74464e-07	1.11001e-06	3.50019e-06	1.19861e-05	5.51814e-07	1.69707e-06	2.13061e-06
ko00944	Metabolism	Biosynthesis of other secondary metabolites	Flavone and flavonol biosynthesis	2.58201e-06	1.47929e-05	4.95722e-06	6.69836e-06	2.08055e-05	1.7294e-05	7.09295e-06	1.29342e-05	1.45562e-05	2.10766e-05	5.45039e-06	1.89289e-05	1.26144e-05	1.71775e-05	3.08201e-06	1.299e-05	3.84697e-05	1.71575e-05	3.47025e-05	1.68218e-05	4.03921e-05	1.58359e-05	1.38324e-05	3.87714e-05	1.28801e-05	3.96299e-06	7.17602e-06	1.78503e-05	8.2356e-06	3.22273e-05	1.96349e-05	2.25933e-05	1.41924e-05	8.22634e-06	1.5238e-05	3.27315e-05	1.14225e-05	2.01732e-05	2.59871e-05
ko00945	Metabolism	Biosynthesis of other secondary metabolites	Stilbenoid, diarylheptanoid and gingerol biosynthesis	1.05259e-05	6.59224e-06	8.14549e-06	3.01313e-06	8.78374e-07	1.68065e-06	2.38183e-06	5.26563e-06	3.63777e-06	2.12124e-05	7.9091e-06	1.75606e-05	3.81638e-06	5.8498e-06	2.65941e-06	1.05497e-05	6.81202e-06	5.44236e-06	6.92517e-06	8.38346e-06	4.61401e-05	3.47588e-06	2.93995e-06	1.86991e-05	2.65215e-06	1.94883e-06	4.50111e-06	2.25038e-05	8.3683e-06	1.03351e-05	4.30125e-06	4.49438e-06	3.78149e-06	7.30541e-06	1.98046e-05	2.30978e-05	2.58989e-06	1.82985e-06	4.45269e-06
ko00950	Metabolism	Biosynthesis of other secondary metabolites	Isoquinoline alkaloid biosynthesis	0.000932355	0.00089489	0.000708071	0.000918045	0.000788999	0.000811758	0.000823339	0.000763563	0.000783967	0.000848386	0.000884569	0.000821335	0.000765869	0.000800415	0.000885035	0.000852946	0.000751816	0.000807303	0.0008106	0.000837713	0.000839529	0.000721976	0.000767928	0.000761722	0.000816376	0.000872535	0.000788888	0.000822771	0.000785787	0.000734786	0.00064854	0.000718156	0.000858077	0.000875625	0.000829263	0.000828894	0.000820695	0.000797665	0.000770454
ko00960	Metabolism	Biosynthesis of other secondary metabolites	Tropane, piperidine and pyridine alkaloid biosynthesis	0.00136042	0.00115535	0.00101244	0.00116849	0.00113126	0.0011267	0.00107828	0.00101079	0.00104135	0.00108806	0.00109692	0.0011356	0.00111637	0.00109499	0.00105536	0.00111556	0.00101057	0.00107302	0.00105895	0.00108618	0.00108987	0.0010282	0.00102633	0.00100841	0.00112333	0.00113871	0.00110671	0.00097844	0.00104074	0.000986516	0.00103593	0.000982514	0.00117705	0.00116347	0.00111138	0.00112088	0.00113639	0.00109681	0.00107516
ko00965	Metabolism	Biosynthesis of other secondary metabolites	Betalain biosynthesis	0.000104713	0.000155839	0.000110295	0.00015334	0.000153544	0.000163157	0.000127834	0.000150105	0.000142846	0.000118799	0.000124753	0.000123697	0.000119241	0.000149457	0.000123916	0.000133646	0.000170154	0.000140603	0.000185679	0.000135852	0.00015711	0.000146033	0.000144937	0.000162193	0.000145995	0.000120975	0.000101124	0.000141999	0.000147808	0.000168812	0.000137796	0.000138596	0.000147255	0.000147321	0.000149437	0.000135759	0.000149244	0.000159919	0.000165429
ko00966	Metabolism	Biosynthesis of other secondary metabolites	Glucosinolate biosynthesis	0.000211355	0.000180809	0.000169735	0.000182672	0.000194679	0.000190306	0.000155585	0.000164005	0.000164923	0.000188149	0.000161399	0.000213117	0.000188508	0.000207611	0.000149067	0.000168982	0.000160566	0.00017303	0.00015799	0.000160132	0.000188753	0.000167794	0.000165168	0.000172455	0.000185285	0.000180363	0.000200584	0.000169935	0.000161953	0.000165014	0.000219014	0.00017888	0.000198238	0.000198788	0.000181945	0.000192634	0.000200804	0.000176617	0.000173647
ko00970	Genetic Information Processing	Translation	Aminoacyl-tRNA biosynthesis	0.00408526	0.00379743	0.0047406	0.00375318	0.00420207	0.0038695	0.00402194	0.00398423	0.00398695	0.00427875	0.00404937	0.00431603	0.00466441	0.00441756	0.0039876	0.0042124	0.0041409	0.00436737	0.00382249	0.0040538	0.00422247	0.00416588	0.00403864	0.0042463	0.00408544	0.00398859	0.00485761	0.00417671	0.00399608	0.00404025	0.00530022	0.00413645	0.00406465	0.00394969	0.00413275	0.00422909	0.00402214	0.00380065	0.00384844
ko00980	Metabolism	Xenobiotics biodegradation and metabolism	Metabolism of xenobiotics by cytochrome P450	0.00187855	0.00184617	0.000995486	0.00209518	0.001808	0.00199399	0.00176509	0.00193429	0.00186918	0.0017283	0.00174834	0.00177807	0.00163926	0.00172338	0.00214931	0.00163946	0.00163862	0.00165966	0.00177676	0.00184819	0.00164124	0.00170712	0.00180003	0.00168853	0.00175138	0.00190811	0.00157468	0.0018872	0.00188792	0.00184717	0.00141522	0.00190776	0.0018181	0.00186506	0.00181641	0.00175875	0.00200578	0.00193744	0.00185442
ko00981	Metabolism	Metabolism of terpenoids and polyketides	Insect hormone biosynthesis	0.00120553	0.00131453	0.000710263	0.00130547	0.00119652	0.00122973	0.00140026	0.00130401	0.00129183	0.00122935	0.00132266	0.00124002	0.00116065	0.0010945	0.00132651	0.00138199	0.00132609	0.00125562	0.00124767	0.00120446	0.00119021	0.00136973	0.00135079	0.00122143	0.00128434	0.00125876	0.00113331	0.00142393	0.00132405	0.00139035	0.00109572	0.0012064	0.00130963	0.00128299	0.00125872	0.0012532	0.00117232	0.00120243	0.00121662
ko00982	Metabolism	Xenobiotics biodegradation and metabolism	Drug metabolism - cytochrome P450	0.00194759	0.00196444	0.00107153	0.00222187	0.0019171	0.00211066	0.00187476	0.00202766	0.00196857	0.0018279	0.0018637	0.00185552	0.00172017	0.0017999	0.00229294	0.00175717	0.00173444	0.00176902	0.00189784	0.00195498	0.00174826	0.00179111	0.00189614	0.0017865	0.00186088	0.00202966	0.00169577	0.00202568	0.00198492	0.00193302	0.00148111	0.00200741	0.00191097	0.00196603	0.00191184	0.00186194	0.00211387	0.00205479	0.0019753
ko00983	Metabolism	Xenobiotics biodegradation and metabolism	Drug metabolism - other enzymes	0.00291492	0.00280735	0.00237405	0.00276163	0.00278149	0.00282259	0.00273127	0.00273842	0.00269278	0.00278528	0.00274202	0.00275736	0.00266223	0.00255634	0.00276231	0.0026893	0.00264134	0.00267302	0.00275868	0.00281493	0.00281793	0.00259404	0.00267892	0.00260934	0.00270092	0.0028281	0.002678	0.00265901	0.00277666	0.00268842	0.00254923	0.00273146	0.00274489	0.00279786	0.00278916	0.00282817	0.00283837	0.00273765	0.00271367
ko00984	Metabolism	Xenobiotics biodegradation and metabolism	Steroid degradation	0.000360585	0.000422332	0.000135983	0.000458016	0.000460908	0.000521817	0.000472591	0.000466086	0.000470324	0.00044285	0.000393687	0.000485908	0.000325976	0.000525255	0.000445757	0.000439602	0.000403436	0.000407501	0.000502956	0.000461706	0.000468752	0.00047491	0.00047483	0.000456517	0.000449676	0.000442436	0.000331761	0.00042984	0.000437518	0.000508975	0.000285748	0.000432536	0.000477083	0.000438409	0.000413445	0.000442751	0.000501023	0.000529948	0.000517878
ko01040	Metabolism	Lipid metabolism	Biosynthesis of unsaturated fatty acids	0.00431589	0.00441472	0.00257062	0.00427917	0.00423936	0.00437667	0.00408558	0.00496562	0.00462144	0.00432886	0.00427424	0.00416755	0.00387644	0.00409895	0.00418342	0.0042118	0.00420495	0.00424231	0.00447157	0.00445714	0.00436305	0.00466272	0.00471741	0.00466833	0.00419856	0.00436007	0.00382759	0.0045657	0.00497202	0.00484093	0.00375971	0.0046515	0.0041814	0.00426278	0.00423856	0.00427321	0.00431044	0.00443151	0.00433473
ko01051	Metabolism	Metabolism of terpenoids and polyketides	Biosynthesis of ansamycins	0.000332109	0.000479648	0.000418185	0.000461928	0.000394034	0.000392998	0.000411471	0.000426954	0.000429393	0.000459641	0.000548458	0.0004044	0.000427326	0.000379655	0.000663031	0.000416745	0.000445884	0.00042749	0.00041737	0.000444325	0.000433549	0.000409044	0.000432365	0.000406962	0.000393828	0.00044554	0.000394467	0.000322253	0.000454929	0.000402226	0.00037387	0.000358928	0.000334427	0.000446568	0.000456301	0.000413699	0.0004025	0.00039737	0.000375123
ko01052	Metabolism	Metabolism of terpenoids and polyketides	Type I polyketide structures	4.98398e-05	6.82186e-05	5.82195e-05	7.95576e-05	9.88311e-05	0.000130201	9.06462e-05	0.000147802	0.000111717	0.000123267	4.04097e-05	7.94966e-05	8.61307e-05	0.000171891	8.4341e-05	9.52583e-05	0.000226105	0.000121702	0.00012882	0.00027418	0.000198696	0.000105202	0.000104681	0.0002563	8.34469e-05	7.16606e-05	6.73543e-05	0.000555437	0.00010137	0.000241063	0.000149361	0.000194549	0.000133377	8.00721e-05	0.000144341	0.000119336	0.000134495	0.000126265	0.000129875
ko01053	Metabolism	Metabolism of terpenoids and polyketides	Biosynthesis of siderophore group nonribosomal peptides	0.000980085	0.000718248	0.00088367	0.000768115	0.000773804	0.00083049	0.000885647	0.00130701	0.00112797	0.000879394	0.000637534	0.000894793	0.000800382	0.000815055	0.000748928	0.000802254	0.0010562	0.00092781	0.000989789	0.00120755	0.000962626	0.00112529	0.00104984	0.00127916	0.000756043	0.000745521	0.000676679	0.00201652	0.00119022	0.00139015	0.000961202	0.00132965	0.00111219	0.000773956	0.000941692	0.000890781	0.000829509	0.000897265	0.000923405
ko01054	Metabolism	Metabolism of terpenoids and polyketides	Nonribosomal peptide structures	0.000270856	0.000267274	0.000535849	0.000350208	0.000286269	0.00028874	0.00025717	0.000292722	0.000298514	0.000386049	0.000152212	0.000351228	0.000269962	0.000303263	0.000325847	0.000240401	0.000345012	0.000285663	0.000494907	0.000808696	0.000534014	0.00019963	0.000214304	0.000448612	0.000257802	0.00018267	0.00021387	0.00179036	0.000185083	0.00045682	0.000271399	0.000311831	0.000386671	0.000259777	0.000533718	0.000408769	0.00027498	0.00033084	0.000357275
ko01055	Metabolism	Metabolism of terpenoids and polyketides	Biosynthesis of vancomycin group antibiotics	0.000305781	0.000242963	0.000396295	0.000344385	0.000261316	0.000270094	0.000301014	0.000238135	0.000256907	0.000289246	0.00025633	0.000295261	0.00030447	0.000328983	0.000345435	0.000291145	0.000315636	0.000288175	0.000221823	0.000287134	0.000384631	0.00023633	0.000233597	0.000330132	0.000253336	0.000261984	0.000302538	0.000347056	0.000218704	0.000289553	0.00028402	0.00029694	0.000307502	0.000267648	0.000312426	0.000354509	0.000277541	0.000264828	0.000277703
ko01056	Metabolism	Metabolism of terpenoids and polyketides	Biosynthesis of type II polyketide backbone	3.87411e-05	4.03414e-05	5.24749e-05	3.73569e-05	4.99567e-05	5.52282e-05	4.13331e-05	7.76938e-05	6.8727e-05	5.1016e-05	2.77668e-05	6.08323e-05	3.26694e-05	4.33063e-05	1.5152e-05	5.69864e-05	7.37841e-05	5.61807e-05	6.46235e-05	5.29051e-05	8.79334e-05	8.06178e-05	6.83451e-05	9.03442e-05	4.36693e-05	3.24897e-05	2.94444e-05	7.82966e-05	7.61861e-05	9.88848e-05	6.14386e-05	8.11202e-05	7.03577e-05	4.60184e-05	5.50605e-05	6.26939e-05	5.28101e-05	5.8438e-05	6.47924e-05
ko01057	Metabolism	Metabolism of terpenoids and polyketides	Biosynthesis of type II polyketide products	6.88309e-05	9.69437e-05	9.11593e-05	9.88987e-05	9.1598e-05	0.000104388	0.000123447	0.000114671	0.000112194	0.000107648	0.000114624	9.68088e-05	8.46397e-05	9.53871e-05	0.000125802	0.000124754	0.000150716	0.000109475	9.46391e-05	0.000103306	8.24874e-05	0.000125712	0.000121509	0.000130064	0.000100565	9.8578e-05	7.53613e-05	0.000120321	0.000112489	0.000142803	9.2891e-05	0.000126523	0.000112115	9.74878e-05	8.85842e-05	8.4984e-05	9.2264e-05	0.000106038	0.000102803
ko01059	Metabolism	Metabolism of terpenoids and polyketides	Biosynthesis of enediyne antibiotics	0.000431023	0.000471758	0.000209253	0.000417163	0.000390654	0.000414724	0.000496497	0.000443898	0.00044259	0.000444057	0.000522989	0.00038658	0.000370838	0.000373359	0.000441255	0.000404851	0.000379894	0.000423047	0.000422759	0.00049492	0.00039021	0.000398863	0.000415829	0.000374187	0.000393792	0.000474649	0.000343462	0.000472461	0.000444641	0.000402453	0.000258313	0.000384536	0.000405783	0.000447514	0.000398696	0.000383311	0.000430936	0.000424799	0.00039017
ko01062	Metabolism	Chemical structure transformation maps	Biosynthesis of terpenoids and steroids	0.000157521	0.000141498	4.68632e-05	0.000140776	0.000188136	0.000165079	0.000120131	0.000100645	0.000110667	0.00015969	0.000141045	0.000138007	0.000200861	0.00015306	0.000145505	0.000135011	0.000101297	0.000150825	0.000129221	0.000138079	0.000119683	0.000114265	0.000110481	9.77573e-05	0.000159481	0.0001663	0.000240699	4.82513e-05	9.79239e-05	7.37416e-05	0.00023373	0.000109618	0.000133246	0.000141547	0.000128253	0.00014595	0.000179849	0.000134913	0.000143702
ko01100	Metabolism	Global and overview maps	Metabolic pathways	0.135221	0.13213	0.131795	0.133442	0.135996	0.133739	0.132875	0.130502	0.130729	0.135149	0.132794	0.136111	0.138794	0.135456	0.137807	0.134606	0.133196	0.134968	0.132964	0.13327	0.136512	0.13169	0.131173	0.133642	0.134913	0.133667	0.140995	0.132641	0.129783	0.131311	0.141629	0.132043	0.133991	0.132957	0.134299	0.135892	0.134502	0.132521	0.133349
ko01110	Metabolism	Global and overview maps	Biosynthesis of secondary metabolites	0.0542722	0.0520818	0.0540666	0.0524216	0.0543413	0.0527711	0.0524904	0.0530842	0.0528241	0.0552631	0.0529794	0.055226	0.0565504	0.0554271	0.0539137	0.0539416	0.0535587	0.0546676	0.0527812	0.0537325	0.0557379	0.0536364	0.0530754	0.0553787	0.0537744	0.053242	0.0579039	0.0538412	0.0529103	0.0533935	0.0594487	0.0536105	0.0531034	0.0526814	0.0542149	0.0549378	0.0535996	0.0525308	0.0528681
ko01120	Metabolism	Global and overview maps	Microbial metabolism in diverse environments	0.0594875	0.059598	0.0514799	0.0589868	0.0593033	0.0599427	0.0589158	0.0585507	0.0581655	0.0580797	0.058693	0.0577268	0.0565649	0.0564397	0.0575715	0.0581949	0.0557555	0.057472	0.0591305	0.0583702	0.057713	0.057973	0.0582985	0.0549736	0.0587992	0.0594856	0.0571639	0.0543676	0.0590585	0.0565104	0.0546414	0.0574045	0.0582833	0.0590502	0.0573074	0.0579618	0.0594621	0.059663	0.0592804
ko01130	Metabolism	Global and overview maps	Biosynthesis of antibiotics	0.0477789	0.046623	0.0444916	0.0461579	0.0479115	0.0469863	0.0466277	0.0476794	0.0471463	0.0484913	0.0471817	0.048511	0.0484172	0.0479064	0.0472748	0.0472723	0.0466758	0.0476963	0.0473099	0.0478477	0.0488519	0.0475376	0.0472336	0.0481682	0.0471466	0.0472109	0.0491584	0.0471048	0.0477046	0.0474234	0.0497992	0.0472506	0.0467867	0.0468134	0.0473569	0.0481621	0.047511	0.0467771	0.0469776
ko01200	Metabolism	Global and overview maps	Carbon metabolism	0.0275679	0.0276535	0.0237972	0.027192	0.0278285	0.0277596	0.0267203	0.0273046	0.0269119	0.0278373	0.0276809	0.0277455	0.0271666	0.0269158	0.0277995	0.0269161	0.0255618	0.0269501	0.0278539	0.0276208	0.0277729	0.0268842	0.0272037	0.0262152	0.0275747	0.0278624	0.0277659	0.024965	0.0275279	0.0260173	0.0267523	0.0268327	0.0268604	0.0276013	0.0271657	0.0274686	0.0279863	0.0276214	0.0275963
ko01210	Metabolism	Global and overview maps	2-Oxocarboxylic acid metabolism	0.00575235	0.00517111	0.0055401	0.00532656	0.00574444	0.00528295	0.00512845	0.00511276	0.005153	0.00521088	0.00512486	0.00535744	0.00601022	0.00556103	0.00544096	0.00530834	0.00521895	0.0054904	0.00521249	0.00521207	0.0053896	0.00526105	0.00502913	0.00535603	0.00538846	0.00521552	0.00624434	0.00532057	0.00504192	0.00504698	0.00654735	0.00521893	0.00543621	0.0052473	0.00534393	0.00543679	0.00540775	0.00516306	0.00530835
ko01212	Metabolism	Global and overview maps	Fatty acid metabolism	0.013614	0.0144557	0.00831954	0.0136832	0.0145863	0.0153382	0.0136085	0.0162147	0.0149907	0.0139595	0.0137644	0.0133761	0.0122515	0.0134795	0.0124573	0.0135513	0.012652	0.013512	0.0148041	0.0146208	0.0141978	0.0152717	0.0154142	0.0142957	0.0138707	0.0145237	0.0127179	0.0132295	0.0165502	0.0149365	0.0123686	0.0151109	0.013616	0.0141538	0.0135913	0.0138104	0.015285	0.0152364	0.0150102
ko01220	Metabolism	Global and overview maps	Degradation of aromatic compounds	0.00488262	0.00489392	0.00413808	0.00524148	0.00487229	0.00535543	0.00514079	0.005218	0.005116	0.00466279	0.00489029	0.00467855	0.00413017	0.0046847	0.00510698	0.00483937	0.00457661	0.00470015	0.00463694	0.00473583	0.00449522	0.00488493	0.00504448	0.00431683	0.00475228	0.00524137	0.00423649	0.00457396	0.00515338	0.00500815	0.00363084	0.00566043	0.005164	0.00493111	0.00464359	0.00467459	0.00517501	0.00525473	0.00498578
ko01230	Metabolism	Global and overview maps	Biosynthesis of amino acids	0.0227653	0.0214976	0.0242645	0.0213032	0.0227746	0.021233	0.0217485	0.0207832	0.0212593	0.0226729	0.0221694	0.0229094	0.0247279	0.0232788	0.0223648	0.0224607	0.0221721	0.022887	0.0214733	0.0219127	0.0231771	0.0217701	0.0211874	0.0224587	0.0223672	0.0216734	0.0252041	0.02222	0.0208513	0.0211012	0.02658	0.0209737	0.022065	0.0219213	0.022545	0.0228331	0.0218275	0.0208786	0.0213098
ko01501	Human Diseases	Drug resistance: Antimicrobial	beta-Lactam resistance	0.00640343	0.00721346	0.00532485	0.00590423	0.00629818	0.006328	0.00714463	0.00702754	0.00731487	0.00692484	0.00776994	0.00643978	0.00621644	0.00648636	0.00555224	0.00698274	0.00674252	0.00704618	0.00659383	0.00700343	0.00619757	0.00703044	0.00712797	0.00626962	0.00643763	0.00720569	0.00621858	0.00538147	0.00740498	0.00651449	0.005952	0.00649591	0.00675587	0.00713772	0.00637528	0.00611224	0.0065718	0.0063019	0.00624074
ko01502	Human Diseases	Drug resistance: Antimicrobial	Vancomycin resistance	0.000903988	0.000793175	0.0015585	0.000740072	0.000867592	0.000753853	0.000876679	0.000824406	0.000856629	0.00100025	0.000899945	0.00100819	0.00102391	0.000988532	0.000758159	0.000913974	0.000873948	0.00095309	0.000778363	0.000853759	0.000956878	0.000873762	0.000834531	0.000933066	0.000855736	0.000833791	0.00108748	0.000918281	0.000824728	0.000835328	0.00120608	0.000835228	0.000886084	0.000852255	0.000887566	0.000907202	0.000820986	0.000754803	0.000760988
ko01503	Human Diseases	Drug resistance: Antimicrobial	Cationic antimicrobial peptide (CAMP) resistance	0.00289842	0.00276009	0.00362671	0.00334276	0.00283898	0.0029148	0.00316636	0.00322344	0.00323043	0.00302196	0.00298443	0.00316853	0.00356752	0.00353311	0.00394178	0.00315148	0.00337687	0.0033072	0.00284475	0.002897	0.00307409	0.003346	0.00319972	0.00355567	0.00319278	0.00291577	0.00341857	0.00361513	0.00304298	0.00336187	0.00377521	0.00347569	0.00328717	0.00295575	0.00332965	0.00319748	0.00299088	0.00287576	0.00297184
ko01521	Human Diseases	Drug resistance: Antineoplastic	EGFR tyrosine kinase inhibitor resistance	0	0	0	0	0	0	0	0	0	0	0	0	0	0	0	0	0	0	0	0	0	0	0	0	0	0	0	0	0	0	0	0	0	0	0	0	0	0	0
ko01522	Human Diseases	Drug resistance: Antineoplastic	Endocrine resistance	8.43633e-09	4.2919e-08	0	4.65232e-08	8.72329e-09	5.7103e-08	3.10338e-07	7.11852e-07	2.38348e-06	7.61343e-07	2.45079e-06	4.30556e-06	2.35204e-07	2.9352e-07	2.03055e-08	1.36251e-07	6.55981e-08	1.61208e-07	1.19914e-07	1.10443e-08	2.29139e-07	1.13883e-06	1.91637e-07	1.55282e-07	1.31533e-08	1.14951e-07	4.65956e-07	4.19622e-08	6.29052e-07	1.32003e-07	1.37381e-07	1.11215e-07	1.22897e-07	1.0724e-07	2.89385e-07	4.64805e-07	1.17027e-07	6.04523e-08	7.07257e-08
ko01523	Human Diseases	Drug resistance: Antineoplastic	Antifolate resistance	0.000680601	0.000640822	0.000865875	0.000660013	0.000751444	0.000669555	0.000752609	0.000681318	0.000699365	0.00077418	0.000686785	0.000796023	0.000862656	0.000826469	0.000645657	0.000787973	0.000790256	0.0008162	0.000670047	0.000686217	0.000795952	0.000760917	0.000720939	0.000807874	0.00074237	0.000670807	0.000928685	0.000783676	0.000673377	0.000728299	0.0010861	0.000725424	0.000769419	0.000688553	0.000736473	0.000768356	0.000704705	0.0006563	0.000681758
ko01524	Human Diseases	Drug resistance: Antineoplastic	Platinum drug resistance	0.00227211	0.00208753	0.00131769	0.00214969	0.00208755	0.00219909	0.00206074	0.00200741	0.00198409	0.00202741	0.00201654	0.00196444	0.00200327	0.00190422	0.00203796	0.00196715	0.00192085	0.00198478	0.00210563	0.00206764	0.00193159	0.00189705	0.00195984	0.00181201	0.00208807	0.00214624	0.00192373	0.00190267	0.00195719	0.00195702	0.00172859	0.0020888	0.00212723	0.00206301	0.00195544	0.00199375	0.00214658	0.00211787	0.00207023
ko02010	Environmental Information Processing	Membrane transport	ABC transporters	0.0630855	0.0698401	0.0595577	0.0640558	0.0630579	0.0633076	0.0658551	0.0562738	0.0607562	0.0574711	0.0665746	0.058621	0.0557204	0.0535962	0.060949	0.0622556	0.0626271	0.0592198	0.0649893	0.0617863	0.0538665	0.0565049	0.0585087	0.0497172	0.0614953	0.0643826	0.053956	0.0520046	0.0580763	0.0553502	0.0462687	0.0527595	0.0617911	0.0659838	0.0582944	0.0564934	0.0611552	0.0634043	0.0630154
ko02020	Environmental Information Processing	Signal transduction	Two-component system	0.0297987	0.0278407	0.0619616	0.0348548	0.0287183	0.029026	0.0306067	0.0332568	0.0338078	0.0297823	0.0280404	0.0311053	0.0343473	0.0385318	0.0346725	0.0307103	0.0392267	0.0324686	0.0299012	0.0299653	0.0314461	0.0343515	0.0330295	0.0410885	0.0312869	0.0273874	0.0304937	0.0445859	0.0312023	0.0383077	0.0377041	0.0381956	0.0331544	0.0295373	0.0343348	0.0324673	0.0286165	0.0320139	0.0319203
ko02024	Cellular Processes	Cellular community - prokaryotes	Quorum sensing	0.0386814	0.0436536	0.029906	0.0361492	0.0378118	0.0386583	0.0433341	0.0396127	0.0412294	0.0387289	0.044636	0.0360064	0.0346187	0.0343838	0.0316879	0.040558	0.0379178	0.0397122	0.0392125	0.0402744	0.0341344	0.0396105	0.0403172	0.0332459	0.0382789	0.0424041	0.0346096	0.0314245	0.0415452	0.0362196	0.0303911	0.0358325	0.0391321	0.0421488	0.0367056	0.0350623	0.0389899	0.0386491	0.0379416
ko02025	Cellular Processes	Cellular community - prokaryotes	Biofilm formation - Pseudomonas aeruginosa	0.00444049	0.0043982	0.0121401	0.00604152	0.004227	0.00443425	0.00509734	0.00618111	0.00634449	0.00502636	0.00463455	0.00477491	0.0066425	0.00778484	0.00509918	0.00559166	0.00872377	0.00637686	0.00499845	0.00513135	0.00526695	0.00692395	0.00648049	0.00943939	0.00544311	0.00425806	0.00519126	0.00991837	0.00573412	0.00847384	0.00829487	0.00785496	0.0060296	0.00484658	0.00676109	0.00590222	0.00433253	0.00508899	0.00515288
ko02026	Cellular Processes	Cellular community - prokaryotes	Biofilm formation - Escherichia coli	0.00424412	0.00392408	0.00731539	0.00514542	0.00374558	0.00395441	0.00447131	0.00488926	0.00497568	0.00421543	0.00405707	0.00424009	0.00517299	0.00520684	0.00510617	0.00452866	0.00561281	0.00475778	0.00433641	0.0041998	0.00430556	0.0052098	0.0049695	0.00583899	0.00466711	0.00388167	0.00435408	0.00651028	0.00459331	0.00556683	0.00547342	0.00542435	0.00489694	0.0042032	0.00532548	0.00473592	0.0038547	0.00418598	0.00434046
ko02030	Cellular Processes	Cell motility	Bacterial chemotaxis	0.00275528	0.00285081	0.0101007	0.00442657	0.00278418	0.00309044	0.00365626	0.00382865	0.00406071	0.00302087	0.00295008	0.00332807	0.00411862	0.00497639	0.00484817	0.00349026	0.00559108	0.00377519	0.00318544	0.00324209	0.00327932	0.00410963	0.00395757	0.00539366	0.0035094	0.00271466	0.00308832	0.00719487	0.00335406	0.00511593	0.00454694	0.00464966	0.00387888	0.00312804	0.00430067	0.00383353	0.00295329	0.00370809	0.00351497
ko02040	Cellular Processes	Cell motility	Flagellar assembly	0.00323923	0.004042	0.0053291	0.00444577	0.00347161	0.0035735	0.00421818	0.00438887	0.00467562	0.00398175	0.00436557	0.00377765	0.00440546	0.00495781	0.00568108	0.0041772	0.00513082	0.00432299	0.00452111	0.00395567	0.00364223	0.00459013	0.00453945	0.00482681	0.00436985	0.00368408	0.00371524	0.00521703	0.00411738	0.00476859	0.00409156	0.00436912	0.00405573	0.00406128	0.0044228	0.00407959	0.00338825	0.00382579	0.00396208
ko02060	Environmental Information Processing	Membrane transport	Phosphotransferase system (PTS)	0.000472842	0.000474089	0.0103116	0.00054802	0.000522988	0.000521613	0.000508427	0.000548923	0.000604608	0.00048224	0.000439559	0.00195414	0.000738785	0.000567105	0.000571855	0.000551945	0.00053452	0.000542565	0.000597806	0.000522875	0.000501042	0.000667018	0.000592271	0.0006638	0.000623913	0.000439469	0.000694114	0.00150685	0.000524615	0.000556535	0.000837327	0.000530462	0.000482628	0.000632354	0.000626953	0.000626579	0.000488018	0.000508224	0.000603912
ko03008	Genetic Information Processing	Translation	Ribosome biogenesis in eukaryotes	0.000195443	0.000148009	0.000258581	0.000165367	0.000200622	0.000164555	0.000156884	0.00019052	0.000188432	0.000176631	0.000155655	0.000188743	0.000277622	0.000277891	0.00015872	0.000204499	0.000263394	0.000236959	0.000170247	0.000168405	0.000200121	0.000231514	0.000200877	0.000291215	0.000205952	0.000156533	0.000270902	0.000228093	0.000178528	0.000248094	0.000382695	0.000241774	0.000216475	0.000166806	0.000202733	0.000200818	0.000175827	0.000155898	0.000175061
ko03010	Genetic Information Processing	Translation	Ribosome	0.00757042	0.00690439	0.00854378	0.00672252	0.00771911	0.0070183	0.00725592	0.00709117	0.00713044	0.00808122	0.00747759	0.00808721	0.00895417	0.0082648	0.0073772	0.00776692	0.00768497	0.00810314	0.0069951	0.00741083	0.00821728	0.0076014	0.00730099	0.00809764	0.00761104	0.00729881	0.00930335	0.00755093	0.00711552	0.00731743	0.0102726	0.00747549	0.0074158	0.00722942	0.00774697	0.00800123	0.00736894	0.00679219	0.00697255
ko03013	Genetic Information Processing	Translation	RNA transport	0.000173374	0.000104353	0.000382858	0.000150405	0.000210081	0.000129952	8.31684e-05	0.000137758	0.000116728	0.000145781	9.39998e-05	0.000159577	0.000231263	0.000242532	0.000157046	0.000154324	0.000170178	0.000171957	0.000147353	0.000147259	0.000247069	0.000154999	0.000120727	0.000253228	0.000137941	9.22882e-05	0.000274326	0.000271257	0.000133344	0.000173418	0.000361587	0.000173047	0.000141362	0.000101481	0.000171997	0.000188124	0.000134973	0.000142432	0.000157675
ko03015	Genetic Information Processing	Translation	mRNA surveillance pathway	0	0	0	0	0	0	0	0	0	0	0	0	0	0	0	0	0	0	0	5.52214e-09	0	0	0	0	0	0	0	0	0	0	0	0	0	0	0	0	0	0	0
ko03018	Genetic Information Processing	Folding, sorting and degradation	RNA degradation	0.00288838	0.00272232	0.00384498	0.0027686	0.00284438	0.00269029	0.00283166	0.00290084	0.00290361	0.0031717	0.0028482	0.0031062	0.00329377	0.00333783	0.00285351	0.00306798	0.00325977	0.00315114	0.00276764	0.00290711	0.00343248	0.00304496	0.00296041	0.00350089	0.00294784	0.00277243	0.00331621	0.00346982	0.00284298	0.00320246	0.00372536	0.00311213	0.00297268	0.00284557	0.00328827	0.00319454	0.00276495	0.00272263	0.00276028
ko03020	Genetic Information Processing	Transcription	RNA polymerase	0.000784545	0.000727374	0.000880422	0.000693172	0.000759351	0.000720481	0.000764994	0.000694123	0.000709153	0.000803153	0.000781343	0.000807112	0.000832116	0.00076586	0.000749434	0.000787748	0.00075279	0.000790884	0.000711674	0.000761312	0.000777208	0.000725813	0.0007317	0.000721817	0.000765032	0.000774491	0.000858732	0.000729992	0.000705456	0.00071433	0.000873232	0.000715164	0.000760412	0.000757327	0.00077704	0.000797093	0.000748199	0.000708682	0.000700954
ko03022	Genetic Information Processing	Transcription	Basal transcription factors	3.62705e-06	5.75732e-06	4.32417e-05	1.22486e-05	3.78266e-06	2.5699e-06	6.9887e-06	2.88109e-05	2.05389e-05	4.06079e-06	1.91803e-06	7.16949e-06	2.38741e-06	2.38583e-05	2.01919e-06	1.42784e-05	9.08478e-06	1.42422e-05	4.16135e-06	5.88681e-06	7.4166e-06	2.49404e-05	2.41303e-05	2.00278e-05	7.48162e-06	9.03141e-06	1.68845e-05	8.44792e-06	2.8199e-05	2.03058e-05	1.78898e-05	2.69682e-05	9.37207e-06	4.46277e-06	4.37217e-06	5.86803e-06	3.96191e-06	5.11883e-06	3.0932e-06
ko03030	Genetic Information Processing	Replication and repair	DNA replication	0.00233699	0.00219158	0.00272651	0.00212278	0.00223032	0.00211128	0.0022534	0.00228313	0.00228266	0.0025765	0.00238203	0.00251519	0.00260756	0.00253185	0.00224706	0.00239997	0.00245803	0.00247501	0.00216302	0.00234542	0.00261919	0.0023471	0.00230781	0.00257645	0.00230351	0.00227243	0.0026189	0.00245874	0.00229498	0.00236914	0.00281978	0.00237706	0.00223695	0.00223342	0.00244181	0.00248599	0.00219414	0.00211568	0.0021229
ko03040	Genetic Information Processing	Transcription	Spliceosome	8.85814e-08	1.45925e-07	9.86415e-07	1.16308e-07	8.34528e-08	1.3673e-07	6.60522e-08	4.17444e-07	8.01261e-08	1.01297e-06	7.99809e-07	9.9359e-07	1.39508e-07	5.36394e-07	2.43666e-07	1.27315e-06	1.4947e-07	1.02954e-06	1.65681e-06	1.27046e-06	4.25005e-06	2.97826e-07	2.79921e-07	4.39431e-07	2.02232e-07	1.67636e-07	4.7071e-07	8.91637e-07	3.49908e-06	1.91819e-06	2.52626e-07	3.88325e-07	3.26444e-07	5.11451e-07	4.97866e-07	1.07244e-06	2.81731e-07	1.41055e-07	6.8486e-07
ko03050	Genetic Information Processing	Folding, sorting and degradation	Proteasome	5.5873e-06	2.84565e-06	7.65199e-05	3.5936e-06	6.66364e-06	9.76601e-06	1.1707e-05	1.67215e-05	1.02583e-05	2.73359e-05	8.82387e-06	2.93075e-05	7.8461e-06	7.94688e-06	8.67382e-06	7.68499e-06	2.4212e-06	9.39979e-06	8.76124e-06	2.26775e-05	1.2001e-05	4.5631e-06	1.23798e-05	9.00367e-06	1.09677e-05	1.55001e-05	1.05043e-05	6.86958e-05	1.03986e-05	8.78371e-06	2.54654e-06	3.49827e-05	1.13177e-05	4.69804e-06	1.01986e-05	1.3893e-05	7.25585e-06	1.41043e-05	6.13659e-06
ko03060	Genetic Information Processing	Folding, sorting and degradation	Protein export	0.00255741	0.00231398	0.00299161	0.0023649	0.0026012	0.00239325	0.00244557	0.00254209	0.00250087	0.00268045	0.0024529	0.00272609	0.00298033	0.00289505	0.00247639	0.00263747	0.00279965	0.00278547	0.0023634	0.00248955	0.0027458	0.00264576	0.00254395	0.00291334	0.00257636	0.00244037	0.00306412	0.0026432	0.00249448	0.00270815	0.00349399	0.00280831	0.00258455	0.00239734	0.00260398	0.00270693	0.00247589	0.00234135	0.00240293
ko03070	Environmental Information Processing	Membrane transport	Bacterial secretion system	0.00471958	0.00512957	0.00581431	0.00525363	0.00572077	0.00591682	0.004979	0.00562636	0.00534179	0.00503903	0.00502267	0.00470426	0.00569181	0.00592615	0.00466421	0.00549911	0.00622455	0.00563381	0.00560481	0.0052468	0.00531326	0.00601913	0.00571875	0.0063935	0.00573546	0.00518453	0.00557762	0.00610058	0.00553474	0.00630471	0.0064596	0.00633552	0.00529143	0.00495291	0.00544462	0.0053698	0.00555446	0.0056884	0.00586187
ko03320	Organismal Systems	Endocrine system	PPAR signaling pathway	0.00262618	0.00310229	0.00157206	0.00274812	0.00315857	0.0035067	0.00285232	0.0039889	0.00345699	0.00303087	0.00289331	0.00272289	0.00221411	0.00273526	0.00211007	0.00269863	0.00231026	0.00274933	0.00328441	0.00319003	0.00294125	0.00350887	0.00361743	0.00303104	0.00289957	0.00321151	0.00247441	0.00239159	0.00415743	0.00328662	0.00237592	0.00356961	0.00273736	0.00304465	0.00283152	0.00282915	0.00352986	0.00347963	0.00339525
ko03410	Genetic Information Processing	Replication and repair	Base excision repair	0.00178684	0.001608	0.00224467	0.00163218	0.00175972	0.0016743	0.00173644	0.00165021	0.00167747	0.00185738	0.00171232	0.00187411	0.00205102	0.00200169	0.00171728	0.00180027	0.00181513	0.00182893	0.00164354	0.00175597	0.00178654	0.00177842	0.00173352	0.00188007	0.00179958	0.00172515	0.00204787	0.00186877	0.00163931	0.00174489	0.00224132	0.00174877	0.00174953	0.00167204	0.0018134	0.00185238	0.00173445	0.00162303	0.00164799
ko03420	Genetic Information Processing	Replication and repair	Nucleotide excision repair	0.00113663	0.00108615	0.00173319	0.00114492	0.00124839	0.0011074	0.00114481	0.00123864	0.00120558	0.00128163	0.00117898	0.00131541	0.00151778	0.00144657	0.00125875	0.00129815	0.00134254	0.0013707	0.0011004	0.0011685	0.00135958	0.00134928	0.00126845	0.00148301	0.00124594	0.00114445	0.00160838	0.00132836	0.0012377	0.00132896	0.00187472	0.00131574	0.00119006	0.00112751	0.00131253	0.00132142	0.00116533	0.00107289	0.0011197
ko03430	Genetic Information Processing	Replication and repair	Mismatch repair	0.00248836	0.00232958	0.00352744	0.00235242	0.00235032	0.00228893	0.00242185	0.00248335	0.00248892	0.00273374	0.00250898	0.00271042	0.00285908	0.00279704	0.00249672	0.00262419	0.00281986	0.00268577	0.00234692	0.00249903	0.00286335	0.00260716	0.00255204	0.00296695	0.00254883	0.0024086	0.00277884	0.00274975	0.00246621	0.00268837	0.003108	0.00264794	0.00247087	0.00241254	0.00270794	0.00273806	0.00235206	0.00232593	0.00235152
ko03440	Genetic Information Processing	Replication and repair	Homologous recombination	0.00295507	0.00275243	0.0035568	0.00267033	0.00290488	0.0027368	0.00288131	0.00296398	0.00294243	0.00328144	0.00295963	0.00322841	0.00340194	0.00332573	0.00276557	0.00311773	0.00319787	0.00320016	0.00281167	0.00297407	0.00340862	0.0031216	0.00303064	0.00341357	0.00300884	0.00284497	0.00341804	0.00319389	0.00298589	0.00311238	0.00386453	0.00310336	0.00294543	0.00286339	0.00316141	0.00323336	0.00283275	0.00271465	0.00278414
ko03450	Genetic Information Processing	Replication and repair	Non-homologous end-joining	8.48719e-05	7.2241e-05	0.000143506	0.000114369	9.96094e-05	0.000105467	2.69811e-05	2.69653e-05	3.16367e-05	7.74564e-05	7.34741e-05	9.25231e-05	7.51873e-05	9.90339e-05	0.000157165	3.06933e-05	1.54139e-05	2.39726e-05	9.45903e-05	8.34139e-05	6.04248e-05	1.66544e-05	3.13368e-05	1.88228e-05	7.42659e-05	8.27722e-05	6.25006e-05	2.15916e-05	2.55419e-05	2.3183e-05	1.5611e-05	4.86032e-05	5.32415e-05	5.70154e-05	6.67999e-05	8.15533e-05	9.96345e-05	9.64197e-05	9.44706e-05
ko03460	Genetic Information Processing	Replication and repair	Fanconi anemia pathway	8.43633e-09	3.1474e-08	2.33593e-07	5.16925e-08	1.17897e-07	9.51717e-09	3.5095e-07	1.01065e-07	1.13957e-07	9.03289e-08	5.38098e-08	1.22665e-08	1.84474e-08	6.15817e-07	8.12219e-08	1.13543e-07	1.87423e-08	3.19858e-08	7.59455e-08	1.50939e-07	1.24117e-07	7.84747e-08	9.82754e-08	1.6661e-07	1.07419e-07	1.91584e-08	7.92442e-08	7.11223e-09	6.4148e-08	5.63714e-08	1.45324e-07	1.18629e-07	6.7209e-08	1.92482e-07	1.38296e-07	2.54997e-07	1.95045e-08	3.42563e-07	2.22036e-07
ko04010	Environmental Information Processing	Signal transduction	MAPK signaling pathway	0	0	9.07744e-09	0	0	0	3.06507e-09	2.19708e-09	1.2286e-07	2.15069e-09	1.22295e-09	0	0	0	0	0	1.56186e-09	0	0	0	0	0	4.91377e-09	3.83412e-09	0	0	0	4.74149e-09	0	7.82936e-10	8.44905e-10	0	8.00108e-10	9.62408e-09	4.14889e-08	6.45563e-09	0	0	0
ko04011	Environmental Information Processing	Signal transduction	MAPK signaling pathway - yeast	7.91747e-05	4.18297e-05	7.48078e-05	7.80774e-05	5.34715e-05	6.75297e-05	3.96727e-05	7.0181e-05	6.43152e-05	3.98235e-05	4.36261e-05	6.92164e-05	9.88599e-05	0.00013231	9.94296e-05	5.18135e-05	7.74493e-05	6.00882e-05	4.59994e-05	6.00526e-05	5.08887e-05	7.75491e-05	7.14276e-05	9.12399e-05	8.14912e-05	5.98984e-05	7.03225e-05	0.000133562	5.23595e-05	7.42909e-05	9.28358e-05	0.000101989	6.82489e-05	4.31231e-05	8.26554e-05	7.92169e-05	6.21002e-05	5.5121e-05	6.32212e-05
ko04013	Environmental Information Processing	Signal transduction	MAPK signaling pathway - fly	0.000139768	0.000127658	0.000233748	0.000122062	0.00010595	0.000116482	0.000139851	0.000156847	0.000152476	0.000149494	0.000135116	0.00015114	0.000134447	0.000135715	0.000132033	0.000139173	0.000149059	0.000138083	0.000129944	0.000138528	0.000151089	0.000151694	0.000152943	0.00015903	0.000132453	0.000133457	0.00011846	0.000138158	0.000154094	0.000151843	0.000124254	0.000153452	0.000132781	0.000130281	0.000146553	0.000145272	0.000119152	0.000122402	0.000122478
ko04014	Environmental Information Processing	Signal transduction	Ras signaling pathway	2.09291e-06	2.38773e-06	3.23913e-05	8.38194e-06	2.84874e-06	3.55546e-06	3.93462e-06	3.73602e-06	2.66535e-06	1.53495e-05	4.93032e-06	9.56484e-06	4.8595e-06	6.02004e-06	1.15775e-05	2.14733e-06	2.60674e-06	2.24221e-06	3.72533e-06	5.42734e-06	2.42983e-06	2.57477e-06	6.77636e-06	4.64192e-06	8.68282e-06	6.76676e-06	4.51533e-06	1.69508e-06	3.37258e-06	4.10259e-06	3.84939e-06	9.19552e-06	4.15456e-06	2.98621e-06	5.44351e-06	1.02104e-05	4.50716e-06	6.36008e-06	7.2258e-06
ko04016	Environmental Information Processing	Signal transduction	MAPK signaling pathway - plant	0.00079965	0.000636318	0.000788079	0.000728798	0.000683092	0.000696327	0.000643812	0.000634982	0.000628526	0.000696343	0.000666969	0.000723936	0.000789881	0.000751882	0.000784347	0.000666656	0.000661432	0.000688415	0.000633784	0.000653139	0.000712632	0.000653776	0.000629045	0.000649182	0.000730785	0.000692002	0.000733867	0.00065376	0.000594985	0.00064165	0.000690573	0.000762872	0.000691309	0.000619804	0.000684764	0.00072114	0.00065268	0.000666776	0.000667317
ko04020	Environmental Information Processing	Signal transduction	Calcium signaling pathway	1.08999e-07	1.62694e-07	2.05276e-06	6.90095e-07	3.96318e-07	2.462e-07	3.82602e-07	1.34284e-06	9.82817e-07	2.51896e-06	3.20989e-07	4.3371e-07	7.02449e-07	1.27108e-06	2.63923e-06	1.18733e-06	9.01555e-07	5.80234e-07	1.36716e-06	6.51667e-06	3.58174e-06	3.87444e-07	6.76689e-07	3.26313e-06	4.78083e-07	1.1543e-07	7.57404e-07	3.34632e-05	9.15821e-07	4.52272e-06	5.83195e-07	4.46203e-07	2.26579e-07	9.43248e-07	5.85744e-06	8.79741e-07	2.22049e-07	1.13339e-06	9.76486e-07
ko04022	Environmental Information Processing	Signal transduction	cGMP-PKG signaling pathway	4.02132e-07	6.19751e-07	3.48973e-05	1.05023e-05	3.82793e-06	3.21839e-06	2.30409e-06	3.41553e-06	3.36238e-06	1.62377e-06	9.25598e-07	1.67745e-06	1.45411e-06	3.57318e-06	1.05216e-05	2.1413e-06	1.15221e-06	1.73653e-06	1.15029e-06	1.08944e-06	1.94066e-06	5.01695e-06	3.93571e-06	6.13756e-06	1.31116e-06	1.92916e-06	3.9359e-06	2.9552e-06	3.13196e-06	4.99802e-06	1.99617e-06	7.8647e-06	2.78235e-06	1.63116e-06	2.21946e-06	1.71853e-06	2.43385e-06	9.37204e-06	5.09935e-06
ko04024	Environmental Information Processing	Signal transduction	cAMP signaling pathway	2.1867e-06	3.17959e-06	6.73283e-05	2.00589e-05	6.86741e-06	6.91978e-06	6.39495e-06	8.41135e-06	6.76227e-06	1.97661e-05	6.32211e-06	1.30062e-05	6.79868e-06	9.98746e-06	2.47219e-05	4.39902e-06	3.85802e-06	4.01405e-06	5.05029e-06	9.79841e-06	5.66894e-06	7.71028e-06	1.08781e-05	1.30794e-05	1.04266e-05	8.79018e-06	9.0275e-06	2.78139e-05	7.24264e-06	9.67966e-06	6.05273e-06	1.7169e-05	7.52907e-06	4.6237e-06	8.04536e-06	1.14446e-05	6.88661e-06	1.55306e-05	1.19685e-05
ko04064	Environmental Information Processing	Signal transduction	NF-kappa B signaling pathway	1.44683e-06	3.16456e-07	1.0669e-06	5.00383e-07	2.02962e-07	3.74659e-07	1.26373e-06	1.7258e-06	1.69743e-06	3.52627e-06	1.23298e-06	2.39443e-06	9.40815e-07	6.67615e-07	2.75884e-06	8.76592e-07	7.8093e-07	8.46824e-07	9.12545e-07	4.24505e-06	2.34581e-06	4.47211e-07	7.30623e-07	4.67791e-06	7.6026e-07	5.95061e-07	8.95459e-07	3.20918e-05	2.22975e-06	2.62127e-06	5.00184e-07	7.07697e-07	9.92934e-07	1.48101e-06	1.84141e-06	4.88239e-06	8.2829e-07	6.57922e-07	8.44936e-07
ko04066	Environmental Information Processing	Signal transduction	HIF-1 signaling pathway	0.00124866	0.00113179	0.000717438	0.00106926	0.00106707	0.00106816	0.001043	0.000989587	0.000986772	0.0012445	0.0011949	0.00128761	0.00108009	0.000941922	0.00132752	0.00111645	0.000911592	0.00105141	0.00117863	0.00114323	0.00125367	0.000931595	0.000999914	0.000925752	0.00112499	0.00117372	0.0011239	0.000929397	0.000999888	0.000934176	0.00084799	0.000988662	0.00112164	0.00114952	0.00113953	0.00117731	0.00107811	0.00105574	0.00106631
ko04068	Environmental Information Processing	Signal transduction	FoxO signaling pathway	0.00021927	0.000169955	0.000309926	0.000201182	0.000160774	0.000184387	0.000184521	0.000230643	0.000220698	0.000192457	0.000180019	0.000224406	0.000234193	0.000274561	0.000231988	0.000194744	0.000227864	0.000200553	0.000178164	0.000199889	0.000203769	0.000234207	0.000228583	0.000258107	0.000215879	0.000193916	0.000190013	0.000274213	0.000211189	0.000231457	0.000218514	0.000257068	0.000201756	0.000174373	0.000231054	0.000226372	0.000181661	0.000181359	0.000187988
ko04070	Environmental Information Processing	Signal transduction	Phosphatidylinositol signaling system	0.000642874	0.000660689	0.000537835	0.000631359	0.000676208	0.00064859	0.000650799	0.000565949	0.000609801	0.000663293	0.000639239	0.000645127	0.000722481	0.000655381	0.000578868	0.000648938	0.000660964	0.000668573	0.000666496	0.00065657	0.000628118	0.000610457	0.000603817	0.000624884	0.000684931	0.00064831	0.00071236	0.000608602	0.000556123	0.000593236	0.000729705	0.000586827	0.000638938	0.000652485	0.000665422	0.00066344	0.000653103	0.000637426	0.00065974
ko04071	Environmental Information Processing	Signal transduction	Sphingolipid signaling pathway	3.36799e-05	6.1415e-05	4.82875e-05	3.78182e-05	4.45507e-05	5.09684e-05	6.17944e-05	7.47879e-05	6.94379e-05	7.41191e-05	7.85328e-05	4.37284e-05	3.7144e-05	5.12556e-05	2.68946e-05	5.26557e-05	4.54478e-05	5.38406e-05	4.54418e-05	6.6666e-05	3.90052e-05	7.02557e-05	7.60421e-05	5.44195e-05	5.04037e-05	6.89177e-05	4.04676e-05	2.69871e-05	8.61332e-05	5.71174e-05	3.47463e-05	5.72263e-05	3.41633e-05	5.74021e-05	5.2141e-05	4.84333e-05	5.81531e-05	5.75682e-05	5.03842e-05
ko04072	Environmental Information Processing	Signal transduction	Phospholipase D signaling pathway	4.93365e-05	4.64828e-05	0.000123946	6.8121e-05	7.86716e-05	6.93757e-05	3.85199e-05	3.49871e-05	3.90943e-05	6.02295e-05	2.61784e-05	5.47735e-05	8.60291e-05	8.17929e-05	4.20489e-05	6.23132e-05	7.76726e-05	7.26798e-05	4.78422e-05	4.36735e-05	9.6318e-05	5.42271e-05	4.61399e-05	9.52248e-05	8.00216e-05	4.34674e-05	0.000100722	8.99724e-05	3.1309e-05	6.24204e-05	0.000144215	7.48189e-05	7.08033e-05	5.532e-05	7.94255e-05	8.59411e-05	7.29734e-05	6.13093e-05	7.46753e-05
ko04080	Environmental Information Processing	Signaling molecules and interaction	Neuroactive ligand-receptor interaction	4.68675e-05	4.96488e-05	6.73424e-05	7.32308e-05	4.93636e-05	5.93744e-05	3.42551e-05	4.84723e-05	3.90213e-05	9.05134e-05	4.59622e-05	7.544e-05	5.26419e-05	3.22131e-05	0.000100368	3.81765e-05	3.73222e-05	3.23498e-05	5.87185e-05	6.00335e-05	6.6123e-05	3.18409e-05	4.8039e-05	5.46239e-05	5.14194e-05	5.94802e-05	5.2172e-05	7.49792e-05	4.48733e-05	4.14683e-05	3.49458e-05	5.33661e-05	3.08222e-05	4.20807e-05	5.76071e-05	7.57689e-05	5.76056e-05	5.75233e-05	5.60093e-05
ko04110	Cellular Processes	Cell growth and death	Cell cycle	0	0	0	0	0	0	0	0	0	0	0	0	0	0	0	0	0	0	0	0	0	0	0	0	0	0	0	0	0	0	0	0	0	0	0	0	0	0	0
ko04112	Cellular Processes	Cell growth and death	Cell cycle - Caulobacter	0.00393924	0.00361107	0.00774772	0.00442802	0.00376478	0.00369352	0.00427959	0.00406807	0.0043972	0.00424918	0.00379571	0.00421618	0.00485753	0.00553059	0.00433482	0.00438817	0.0059934	0.00473053	0.00392484	0.0041261	0.00414431	0.00442745	0.00437355	0.0057839	0.00431282	0.00373365	0.00428905	0.00606672	0.00369414	0.0053282	0.00562391	0.00507998	0.00462753	0.00394314	0.00482406	0.0045006	0.00370904	0.004223	0.00413767
ko04113	Cellular Processes	Cell growth and death	Meiosis - yeast	0.00029628	0.000353115	0.00037286	0.000356727	0.000310388	0.000348867	0.000453386	0.000451092	0.000487305	0.000411383	0.000392042	0.000412156	0.00048563	0.000473929	0.000250403	0.000440236	0.00054747	0.000472478	0.000342627	0.000385671	0.000387056	0.00049584	0.000475496	0.000649686	0.000362985	0.000362476	0.000377432	0.000551141	0.00045399	0.00050281	0.000568823	0.000509521	0.000479825	0.000436378	0.000446332	0.000487221	0.000393709	0.000365692	0.000397166
ko04114	Cellular Processes	Cell growth and death	Oocyte meiosis	0	0	9.07744e-09	0	0	0	3.06507e-09	2.19708e-09	1.2286e-07	2.15069e-09	1.22295e-09	0	0	0	0	0	1.56186e-09	0	0	0	0	0	4.91377e-09	3.83412e-09	0	0	0	4.74149e-09	0	7.82936e-10	8.44905e-10	0	8.00108e-10	9.62408e-09	4.14889e-08	6.45563e-09	0	0	0
ko04115	Cellular Processes	Cell growth and death	p53 signaling pathway	0.000531532	0.000422568	0.000220197	0.0003964	0.000434098	0.000427557	0.000435456	0.000360278	0.000377736	0.000438198	0.000428851	0.000399198	0.000476014	0.00035703	0.000378172	0.00041809	0.000363959	0.000410629	0.000488991	0.000428721	0.000383518	0.000369464	0.00037615	0.0003099	0.000463973	0.000433179	0.000447237	0.000318098	0.000345469	0.000330461	0.000373631	0.000357226	0.00045278	0.000423035	0.000361978	0.000397518	0.000408845	0.000419177	0.000429268
ko04122	Genetic Information Processing	Folding, sorting and degradation	Sulfur relay system	0.00184706	0.00175567	0.00265721	0.00185542	0.0019185	0.00171853	0.00188114	0.00201221	0.00198585	0.00193431	0.00190542	0.00197347	0.0022056	0.00218301	0.00208392	0.0019209	0.00199673	0.00204465	0.00171881	0.00185935	0.00196117	0.00209137	0.00197478	0.00215479	0.00188462	0.00180969	0.00225005	0.00209358	0.00200937	0.00205484	0.00258036	0.0021357	0.00187456	0.00182119	0.00196858	0.00186041	0.00175682	0.00173081	0.00174411
ko04138	Cellular Processes	Transport and catabolism	Autophagy - yeast	0.000134882	0.000122127	7.98449e-05	0.000117175	0.000102134	0.000108068	0.000119198	9.39187e-05	9.73667e-05	0.00012558	0.000127016	0.000118665	9.6446e-05	8.98394e-05	0.000113522	0.000114306	8.22508e-05	0.000102681	0.000107694	0.000116967	0.000126425	8.55452e-05	9.43309e-05	8.53775e-05	0.000107007	0.000121793	9.86171e-05	7.34637e-05	9.88418e-05	8.6154e-05	5.9405e-05	8.88907e-05	0.000111374	0.000121703	0.00011324	0.000118089	0.000109124	0.000112066	0.000103154
ko04140	Cellular Processes	Transport and catabolism	Autophagy - animal	0	4.2919e-09	0	7.75387e-09	0	0	1.19538e-07	4.2843e-08	5.34174e-09	1.29041e-08	3.66885e-09	7.35993e-08	0	5.17977e-08	0	3.15397e-09	0	4.79787e-09	0	0	7.16059e-09	5.67287e-09	6.55169e-09	2.87559e-09	3.28832e-09	5.74753e-09	1.4264e-08	0	3.00694e-09	4.69762e-09	5.06943e-09	5.56074e-09	2.40032e-09	8.24921e-09	2.07444e-08	0	0	1.51131e-08	0
ko04141	Genetic Information Processing	Folding, sorting and degradation	Protein processing in endoplasmic reticulum	0.000330955	0.000310066	0.000483533	0.000313274	0.00032235	0.000318211	0.000346265	0.000318207	0.00032557	0.000360053	0.000328542	0.000388103	0.000377139	0.000373499	0.00038142	0.000361244	0.000351072	0.000370752	0.000321736	0.000325068	0.000378496	0.000338025	0.000310413	0.000368098	0.000352863	0.000329017	0.000370959	0.000353013	0.000278166	0.000326575	0.000362577	0.000375441	0.000374961	0.000339858	0.000340601	0.000363957	0.000313927	0.000334334	0.000354005
ko04142	Cellular Processes	Transport and catabolism	Lysosome	0.000123229	0.000128064	0.00025962	0.00010633	0.000100147	9.478e-05	5.90159e-05	0.000115322	0.000112878	0.000161328	9.53518e-05	0.00019335	0.000109645	0.000143104	3.8962e-05	0.00012991	0.000253323	0.000133034	0.000154398	0.000111539	0.000331344	0.000111319	9.45036e-05	0.000320856	7.84639e-05	5.32982e-05	6.83313e-05	0.000147285	9.88699e-05	0.000219176	0.000153121	0.000180921	0.000130017	9.65051e-05	0.000158674	0.000218926	6.85327e-05	0.000102235	0.000132941
ko04144	Cellular Processes	Transport and catabolism	Endocytosis	1.6351e-06	1.93765e-06	3.24664e-05	8.13433e-06	2.93946e-06	3.41429e-06	3.95761e-06	3.76787e-06	3.74563e-06	1.53086e-05	4.95478e-06	1.26701e-05	4.89639e-06	6.02004e-06	1.15843e-05	2.00014e-06	2.73341e-06	2.18063e-06	3.68016e-06	5.37212e-06	2.16489e-06	2.6055e-06	6.79689e-06	4.64575e-06	8.67569e-06	6.78113e-06	4.54449e-06	2.12419e-06	3.40265e-06	4.17086e-06	3.8008e-06	9.13027e-06	4.12736e-06	2.72843e-06	5.40894e-06	9.47993e-06	4.34462e-06	6.26688e-06	6.92168e-06
ko04145	Cellular Processes	Transport and catabolism	Phagosome	0	4.2919e-09	0	7.75387e-09	0	0	1.19538e-07	4.2843e-08	5.34174e-09	1.29041e-08	3.66885e-09	7.35993e-08	0	5.17977e-08	0	3.15397e-09	0	4.79787e-09	0	0	7.16059e-09	5.67287e-09	6.55169e-09	2.87559e-09	3.28832e-09	5.74753e-09	1.4264e-08	0	3.00694e-09	4.69762e-09	5.06943e-09	5.56074e-09	2.40032e-09	8.24921e-09	2.07444e-08	0	0	1.51131e-08	0
ko04146	Cellular Processes	Transport and catabolism	Peroxisome	0.00270245	0.00289733	0.00183178	0.00276326	0.00275545	0.00296259	0.00268591	0.0033932	0.00307358	0.00285914	0.00289626	0.00257148	0.00238791	0.00256484	0.00250073	0.00263181	0.00234012	0.00264817	0.00280518	0.00290904	0.00259978	0.0030953	0.00316524	0.00272891	0.00271989	0.00298937	0.00248165	0.00239238	0.00352767	0.00292198	0.00228042	0.00309917	0.00255429	0.00282421	0.00270723	0.00264931	0.00297617	0.00295498	0.00285354
ko04150	Environmental Information Processing	Signal transduction	mTOR signaling pathway	0	0	9.07744e-09	0	0	0	3.06507e-09	2.19708e-09	1.2286e-07	2.15069e-09	1.22295e-09	0	0	0	0	0	1.56186e-09	0	0	0	0	0	4.91377e-09	3.83412e-09	0	0	0	4.74149e-09	0	7.82936e-10	8.44905e-10	0	8.00108e-10	9.62408e-09	4.14889e-08	6.45563e-09	0	0	0
ko04151	Environmental Information Processing	Signal transduction	PI3K-Akt signaling pathway	2.37094e-05	2.64091e-05	0.000187365	3.5339e-05	5.41772e-05	3.14022e-05	3.04525e-05	5.2023e-05	4.54538e-05	4.14783e-05	1.79567e-05	3.60474e-05	7.95113e-05	9.40936e-05	3.57877e-05	6.16532e-05	0.000107427	7.149e-05	3.2331e-05	2.8405e-05	8.03207e-05	7.51909e-05	5.55278e-05	0.000121312	4.61109e-05	1.43708e-05	8.22206e-05	9.0692e-05	4.96054e-05	9.51729e-05	0.000158862	7.93429e-05	5.11812e-05	3.09521e-05	5.66324e-05	6.0375e-05	3.26903e-05	3.64293e-05	4.27847e-05
ko04152	Environmental Information Processing	Signal transduction	AMPK signaling pathway	0.000150926	0.000133355	0.000391726	0.000199962	0.000168506	0.0001463	0.000101331	0.000162999	0.000154517	0.000147688	0.000126483	0.000188597	0.000227781	0.000169537	0.000273569	0.000137661	0.00013667	0.000150433	0.000205976	0.000145874	0.000267181	0.00018387	0.000150683	0.000219897	0.000182058	9.60639e-05	0.000194719	0.000241108	0.00015629	0.000172474	0.00024501	0.000175359	0.000156738	0.000142009	0.000228565	0.00020931	0.000136885	0.000157969	0.000187113
ko04210	Cellular Processes	Cell growth and death	Apoptosis	0.000539211	0.000470622	0.000239518	0.000425812	0.000436282	0.000439544	0.000487296	0.000419493	0.000429665	0.00050793	0.000499109	0.000431982	0.000497594	0.000390669	0.000390349	0.000469135	0.00040424	0.000463357	0.000502092	0.000478148	0.000440479	0.00041633	0.000430839	0.000372294	0.000484668	0.000473871	0.000470144	0.0003566	0.000421477	0.00037057	0.000393905	0.000377122	0.000466397	0.000464842	0.000408101	0.000433292	0.000429646	0.000431091	0.00043208
ko04211	Organismal Systems	Aging	Longevity regulating pathway	0.000218943	0.000169488	0.000308555	0.00020014	0.000159421	0.000184012	0.000179524	0.000227028	0.000216791	0.000189317	0.000178743	0.000220356	0.000233307	0.000268025	0.000231462	0.000190987	0.000226508	0.000198172	0.000175943	0.000198581	0.000201978	0.000229243	0.000224371	0.00025027	0.000213944	0.000193355	0.000188782	0.00027172	0.000206453	0.000226134	0.00021709	0.000255441	0.00020103	0.000173405	0.000229208	0.000224489	0.000181252	0.000177523	0.000185699
ko04212	Organismal Systems	Aging	Longevity regulating pathway - worm	0.000677574	0.000612414	0.00107176	0.000648361	0.000716809	0.000656091	0.000669453	0.000727967	0.000721232	0.000699798	0.000629493	0.000758573	0.000860867	0.000856505	0.000671274	0.000731213	0.000775554	0.000760651	0.000646578	0.000667665	0.000781011	0.000814569	0.000748583	0.000830163	0.000733281	0.000632816	0.000863122	0.000796767	0.000706378	0.00076466	0.0010551	0.000798183	0.000699328	0.000633262	0.000746739	0.000764749	0.000665181	0.000626452	0.000673021
ko04213	Organismal Systems	Aging	Longevity regulating pathway - multiple species	0.000907762	0.000878259	0.00107536	0.000876704	0.000843882	0.000882057	0.000990141	0.00109084	0.00109673	0.00100253	0.000951603	0.00099153	0.00111207	0.00112721	0.000770384	0.000995237	0.00109385	0.0010561	0.000871947	0.000972957	0.000989788	0.00112797	0.00108807	0.00126733	0.000936883	0.000929327	0.00097784	0.00119189	0.00109371	0.00109943	0.00120896	0.00116789	0.00102359	0.000954177	0.00106214	0.0011049	0.000933272	0.000882417	0.000925358
ko04214	Cellular Processes	Cell growth and death	Apoptosis - fly	0.000889348	0.000771608	0.000638225	0.000761467	0.000779404	0.000767538	0.000821836	0.000785559	0.000787712	0.000947213	0.000853823	0.00084162	0.00090833	0.000749948	0.000841677	0.00081525	0.00074888	0.000826604	0.000826022	0.000819892	0.000789091	0.000772344	0.000800646	0.000722012	0.000841942	0.000849191	0.000892181	0.000700198	0.000768224	0.000738459	0.000820421	0.000803076	0.000823864	0.000797239	0.000792816	0.000809442	0.00077689	0.000759472	0.000759948
ko04215	Cellular Processes	Cell growth and death	Apoptosis - multiple species	0.000496522	0.000400813	0.000214406	0.000375389	0.000403363	0.000405122	0.000433273	0.000355355	0.000374846	0.000430299	0.000422395	0.000389194	0.000463014	0.000350109	0.000370991	0.000413753	0.000362161	0.000406734	0.000455952	0.000406437	0.000365906	0.000367262	0.000373483	0.00030589	0.000447735	0.000419015	0.000434478	0.000293219	0.000340442	0.000326755	0.000371025	0.000348688	0.000437833	0.000412978	0.000352918	0.00038583	0.000392649	0.000396811	0.00040474
ko04216	Cellular Processes	Cell growth and death	Ferroptosis	0.00114438	0.00134924	0.000817023	0.00118454	0.00122639	0.00133835	0.00125789	0.00171059	0.00153331	0.00136374	0.0014069	0.00119143	0.00102134	0.00114309	0.0010349	0.00125013	0.0010734	0.00123687	0.00127203	0.00133638	0.001188	0.00160129	0.00162532	0.00133977	0.00122989	0.00139373	0.00108751	0.00108298	0.00184715	0.00145484	0.00107787	0.00144162	0.00114745	0.00134106	0.0012569	0.00119536	0.00138721	0.00137636	0.00130254
ko04217	Cellular Processes	Cell growth and death	Necroptosis	0.000968772	0.000975535	0.00104034	0.000995277	0.00100367	0.000991379	0.00101024	0.000862629	0.000898498	0.00095681	0.000959625	0.000975957	0.00109301	0.00106848	0.00100903	0.00105409	0.00100432	0.00101902	0.00101274	0.000942386	0.00107622	0.000976785	0.000941591	0.00100685	0.00104334	0.000944696	0.00108076	0.000922452	0.000870346	0.000933168	0.00114569	0.000873661	0.00103612	0.00100338	0.00101958	0.00104101	0.000993144	0.000966044	0.00100401
ko04260	Organismal Systems	Circulatory system	Cardiac muscle contraction	0.000413427	0.000365386	0.00036616	0.000387896	0.000423511	0.000386147	0.00039189	0.000385923	0.000391179	0.000398205	0.000391025	0.000344032	0.000493414	0.00044235	0.000413853	0.000403516	0.000417269	0.000435437	0.000364909	0.000386559	0.000343037	0.00042252	0.000404322	0.000406891	0.000419462	0.000402177	0.000507388	0.000381528	0.000375898	0.000402546	0.000559034	0.000413278	0.000402928	0.000382931	0.000389328	0.000376506	0.000401162	0.000377431	0.000370623
ko04261	Organismal Systems	Circulatory system	Adrenergic signaling in cardiomyocytes	3.95101e-07	6.15459e-07	3.43345e-05	1.04971e-05	3.80321e-06	3.2057e-06	2.29796e-06	3.41443e-06	3.36238e-06	1.62377e-06	9.20706e-07	1.67745e-06	1.43682e-06	3.52138e-06	1.05148e-05	2.13184e-06	1.14596e-06	1.72814e-06	1.15029e-06	1.05263e-06	1.93111e-06	5.01316e-06	3.93052e-06	6.13229e-06	1.28979e-06	1.92916e-06	3.92322e-06	2.62567e-06	3.12895e-06	4.99645e-06	1.97589e-06	7.823e-06	2.77755e-06	1.58442e-06	2.18834e-06	1.68061e-06	2.43168e-06	8.99925e-06	4.94494e-06
ko04310	Environmental Information Processing	Signal transduction	Wnt signaling pathway	3.23393e-08	7.01011e-08	3.63098e-08	5.42771e-08	1.45388e-08	5.86892e-08	3.85432e-07	5.9321e-08	4.44255e-07	6.45206e-09	7.94917e-08	5.51995e-08	5.07302e-08	5.17977e-08	7.10691e-08	1.68212e-07	3.24867e-07	1.83918e-07	1.59885e-08	9.75578e-08	1.90949e-08	8.46203e-08	1.39223e-07	1.16365e-06	5.48054e-08	4.02327e-08	2.21884e-08	4.22111e-06	7.81804e-08	6.45922e-07	6.84373e-08	1.39019e-08	1.36018e-08	7.14931e-08	2.78321e-07	1.39119e-06	7.80179e-08	3.2745e-08	4.47929e-08
ko04320	Organismal Systems	Development	Dorso-ventral axis formation	8.43633e-09	4.2919e-08	0	4.65232e-08	8.72329e-09	5.7103e-08	3.10338e-07	7.11852e-07	2.38348e-06	7.61343e-07	2.45079e-06	4.30556e-06	2.35204e-07	2.9352e-07	2.03055e-08	1.36251e-07	6.55981e-08	1.61208e-07	1.19914e-07	1.10443e-08	2.29139e-07	1.13883e-06	1.91637e-07	1.55282e-07	1.31533e-08	1.14951e-07	4.65956e-07	4.19622e-08	6.29052e-07	1.32003e-07	1.37381e-07	1.11215e-07	1.22897e-07	1.0724e-07	2.89385e-07	4.64805e-07	1.17027e-07	6.04523e-08	7.07257e-08
ko04330	Environmental Information Processing	Signal transduction	Notch signaling pathway	4.07756e-08	1.1302e-07	3.63098e-08	1.008e-07	2.32621e-08	1.15792e-07	6.9577e-07	7.71174e-07	2.82774e-06	7.67795e-07	2.53028e-06	4.36076e-06	2.85934e-07	3.45318e-07	9.13746e-08	3.04463e-07	3.90465e-07	3.45127e-07	1.35902e-07	1.08602e-07	2.48234e-07	1.22345e-06	3.30861e-07	1.31894e-06	6.79587e-08	1.55183e-07	4.88144e-07	4.26307e-06	7.07232e-07	7.77925e-07	2.05819e-07	1.25117e-07	1.36498e-07	1.78733e-07	5.67706e-07	1.85599e-06	1.95045e-07	9.31972e-08	1.15519e-07
ko04370	Environmental Information Processing	Signal transduction	VEGF signaling pathway	1.44683e-06	3.16456e-07	1.0669e-06	5.00383e-07	2.02962e-07	3.74659e-07	1.26373e-06	1.7258e-06	1.69743e-06	3.52627e-06	1.23298e-06	2.39443e-06	9.40815e-07	6.67615e-07	2.75884e-06	8.76592e-07	7.8093e-07	8.46824e-07	9.12545e-07	4.24505e-06	2.34581e-06	4.47211e-07	7.30623e-07	4.67791e-06	7.6026e-07	5.95061e-07	8.95459e-07	3.20918e-05	2.22975e-06	2.62127e-06	5.00184e-07	7.07697e-07	9.92934e-07	1.48101e-06	1.84141e-06	4.88239e-06	8.2829e-07	6.57922e-07	8.44936e-07
ko04371	Environmental Information Processing	Signal transduction	Apelin signaling pathway	0	0	0	0	0	0	0	0	0	0	0	0	0	0	0	0	0	0	0	0	0	0	0	0	0	0	0	0	0	0	0	0	0	0	0	0	0	0	0
ko04380	Organismal Systems	Development	Osteoclast differentiation	5.42737e-08	2.88583e-07	5.47208e-06	1.52837e-07	1.5181e-07	1.79134e-07	1.18886e-06	2.14936e-05	1.41962e-05	4.51405e-07	1.87927e-07	5.13559e-07	5.96311e-07	1.1924e-06	1.07822e-06	2.45018e-06	4.11808e-06	5.12362e-06	1.3922e-06	1.65836e-06	5.00313e-06	1.77819e-05	1.52442e-05	1.20069e-05	8.11412e-07	2.54743e-07	1.57321e-06	5.64278e-06	2.31603e-05	1.58133e-05	1.01813e-05	1.88222e-05	2.31699e-06	6.17407e-07	1.0828e-05	2.09846e-06	5.28788e-07	6.99105e-07	9.32164e-07
ko04391	Environmental Information Processing	Signal transduction	Hippo signaling pathway - fly	1.53682e-06	4.62524e-06	1.59374e-07	1.06021e-05	3.11531e-06	1.58937e-06	1.75609e-06	4.14698e-08	1.69578e-06	1.39795e-07	7.45999e-08	1.83998e-07	6.56611e-07	2.15824e-07	7.68224e-07	2.30977e-06	7.51027e-06	2.74363e-06	5.19627e-08	6.39648e-08	2.03912e-07	8.57198e-07	1.07143e-06	2.37855e-06	5.56823e-07	1.00702e-06	1.16489e-06	7.01648e-06	2.9153e-08	2.01113e-06	4.23973e-06	4.39299e-07	9.23324e-07	2.85809e-07	6.18234e-07	3.58829e-07	8.49528e-07	2.23925e-06	3.34768e-07
ko04392	Environmental Information Processing	Signal transduction	Hippo signaling pathway - multiple species	1.53682e-06	4.62524e-06	1.59374e-07	1.06021e-05	3.11531e-06	1.58937e-06	1.75609e-06	4.14698e-08	1.69578e-06	1.39795e-07	7.45999e-08	1.83998e-07	6.56611e-07	2.15824e-07	7.68224e-07	2.30977e-06	7.51027e-06	2.74363e-06	5.19627e-08	6.39648e-08	2.03912e-07	8.57198e-07	1.07143e-06	2.37855e-06	5.56823e-07	1.00702e-06	1.16489e-06	7.01648e-06	2.9153e-08	2.01113e-06	4.23973e-06	4.39299e-07	9.23324e-07	2.85809e-07	6.18234e-07	3.58829e-07	8.49528e-07	2.23925e-06	3.34768e-07
ko04510	Cellular Processes	Cellular community - eukaryotes	Focal adhesion	3.27892e-06	6.26618e-07	1.44029e-06	1.24062e-07	4.65242e-08	1.04689e-07	1.53253e-09	6.59123e-09	0	3.1228e-06	6.40826e-07	1.61918e-06	6.2721e-07	1.20861e-07	3.65498e-07	1.0303e-07	1.71805e-08	1.40738e-07	4.15702e-07	9.31401e-07	7.90052e-06	1.60731e-08	3.60343e-08	1.82121e-08	1.40302e-07	3.02703e-07	1.87016e-07	3.12938e-07	5.41249e-08	1.72246e-08	9.12497e-08	2.78037e-07	1.01134e-06	1.0229e-06	2.39598e-06	2.85339e-06	6.93492e-07	2.51884e-08	1.55596e-07
ko04512	Environmental Information Processing	Signaling molecules and interaction	ECM-receptor interaction	3.27892e-06	6.26618e-07	1.44029e-06	1.24062e-07	4.65242e-08	1.04689e-07	1.53253e-09	6.59123e-09	0	3.1228e-06	6.40826e-07	1.61918e-06	6.2721e-07	1.20861e-07	3.65498e-07	1.0303e-07	1.71805e-08	1.40738e-07	4.15702e-07	9.31401e-07	7.90052e-06	1.60731e-08	3.60343e-08	1.82121e-08	1.40302e-07	3.02703e-07	1.87016e-07	3.12938e-07	5.41249e-08	1.72246e-08	9.12497e-08	2.78037e-07	1.01134e-06	1.0229e-06	2.39598e-06	2.85339e-06	6.93492e-07	2.51884e-08	1.55596e-07
ko04530	Cellular Processes	Cellular community - eukaryotes	Tight junction	0	0	0	0	0	0	0	0	0	0	0	0	0	0	0	0	0	0	0	0	0	0	0	0	0	0	0	0	0	0	0	0	0	0	0	0	0	0	0
ko04611	Organismal Systems	Immune system	Platelet activation	3.27892e-06	6.26618e-07	1.44029e-06	1.24062e-07	4.65242e-08	1.04689e-07	1.53253e-09	6.59123e-09	0	3.1228e-06	6.40826e-07	1.61918e-06	6.2721e-07	1.20861e-07	3.65498e-07	1.0303e-07	1.71805e-08	1.40738e-07	4.15702e-07	9.31401e-07	7.90052e-06	1.60731e-08	3.60343e-08	1.82121e-08	1.40302e-07	3.02703e-07	1.87016e-07	3.12938e-07	5.41249e-08	1.72246e-08	9.12497e-08	2.78037e-07	1.01134e-06	1.0229e-06	2.39598e-06	2.85339e-06	6.93492e-07	2.51884e-08	1.55596e-07
ko04612	Organismal Systems	Immune system	Antigen processing and presentation	2.01287e-05	2.51948e-05	0.000184172	3.42816e-05	5.28111e-05	3.08569e-05	2.56101e-05	5.04402e-05	4.37016e-05	3.58542e-05	1.63332e-05	3.10224e-05	7.81157e-05	8.69392e-05	3.48962e-05	5.89303e-05	0.000106634	7.0059e-05	2.99847e-05	2.61726e-05	7.09513e-05	7.40322e-05	5.39052e-05	0.000117667	4.43462e-05	1.36277e-05	8.09679e-05	8.98277e-05	4.69087e-05	9.32087e-05	0.000157556	7.76109e-05	4.94235e-05	2.89906e-05	5.31788e-05	5.59401e-05	3.15707e-05	3.33395e-05	3.98713e-05
ko04614	Organismal Systems	Endocrine system	Renin-angiotensin system	1.76962e-05	1.45905e-05	4.97115e-05	1.90683e-05	5.99594e-06	9.94554e-06	2.02276e-05	3.49877e-05	2.92706e-05	6.69537e-05	2.44701e-05	4.45042e-05	2.56637e-05	6.44481e-05	2.81897e-05	3.11975e-05	4.33032e-05	3.4614e-05	3.07493e-05	5.52943e-05	0.000101225	1.88727e-05	3.04031e-05	6.39508e-05	1.70649e-05	2.08145e-05	1.8307e-05	7.56962e-05	4.01001e-05	5.35395e-05	2.88634e-05	4.08793e-05	2.32924e-05	1.79391e-05	5.35564e-05	5.05536e-05	1.47174e-05	1.96641e-05	1.90096e-05
ko04621	Organismal Systems	Immune system	NOD-like receptor signaling pathway	0.00059518	0.000482483	0.00113677	0.000548316	0.000508264	0.000437527	0.000510084	0.000545004	0.000581297	0.000643604	0.000518162	0.000678876	0.000713623	0.000751849	0.000554105	0.000655339	0.000784516	0.000680936	0.00052065	0.000529882	0.000771824	0.000622418	0.000579538	0.00081561	0.000571847	0.000441415	0.000673328	0.000794648	0.000517628	0.0006834	0.000922567	0.000658205	0.000698671	0.000543567	0.000637889	0.000635847	0.00046894	0.000480546	0.000483303
ko04622	Organismal Systems	Immune system	RIG-I-like receptor signaling pathway	8.53339e-05	0.000128236	7.60942e-05	8.2242e-05	0.000101551	8.05708e-05	0.000123681	0.00010622	0.000129448	0.000120398	0.000162423	9.53814e-05	0.000146041	0.000102016	0.000106423	0.000115691	0.000141263	0.000124752	8.55657e-05	0.000108649	6.69458e-05	0.000124589	0.000119002	9.81828e-05	0.00010677	0.00011914	0.000137689	6.55759e-05	0.000117387	8.06811e-05	0.000152569	6.3817e-05	6.56938e-05	0.000118286	9.95393e-05	9.26534e-05	9.53673e-05	7.75515e-05	7.62398e-05
ko04625	Organismal Systems	Immune system	C-type lectin receptor signaling pathway	1.44683e-06	3.16456e-07	1.0669e-06	5.00383e-07	2.02962e-07	3.74659e-07	1.26373e-06	1.7258e-06	1.69743e-06	3.52627e-06	1.23298e-06	2.39443e-06	9.40815e-07	6.67615e-07	2.75884e-06	8.76592e-07	7.8093e-07	8.46824e-07	9.12545e-07	4.24505e-06	2.34581e-06	4.47211e-07	7.30623e-07	4.67791e-06	7.6026e-07	5.95061e-07	8.95459e-07	3.20918e-05	2.22975e-06	2.62127e-06	5.00184e-07	7.07697e-07	9.92934e-07	1.48101e-06	1.84141e-06	4.88239e-06	8.2829e-07	6.57922e-07	8.44936e-07
ko04626	Organismal Systems	Environmental adaptation	Plant-pathogen interaction	0.000712042	0.000628734	0.000979978	0.000654011	0.000518185	0.000504238	0.000628942	0.000658269	0.000701415	0.00074164	0.000696011	0.000790138	0.000679862	0.000729461	0.000699465	0.000706338	0.000785135	0.000703557	0.000620788	0.000659572	0.00072297	0.000668619	0.000694427	0.000766113	0.000645415	0.000600108	0.000588742	0.000807748	0.000657722	0.000729272	0.000682343	0.000665613	0.000780962	0.000704819	0.00079132	0.000689469	0.00053805	0.000557414	0.000525954
ko04640	Organismal Systems	Immune system	Hematopoietic cell lineage	0	8.58381e-09	1.81549e-08	0	0	0	2.2988e-08	5.27298e-08	2.1367e-08	7.74247e-08	2.93508e-08	0	1.38355e-08	6.90636e-08	0	0	0	1.43936e-08	4.79656e-08	1.65664e-07	0	5.67287e-09	9.82754e-09	0	1.31533e-08	3.44852e-08	2.85279e-08	0	2.40555e-08	9.39523e-09	2.02777e-08	4.17056e-08	4.80065e-09	2.47476e-08	4.14889e-08	0	2.6006e-08	0	0
ko04657	Organismal Systems	Immune system	IL-17 signaling pathway	2.15755e-05	2.5507e-05	0.000185239	3.47742e-05	5.3014e-05	3.12315e-05	2.67543e-05	5.21232e-05	4.53937e-05	3.93676e-05	1.75625e-05	3.33433e-05	7.90565e-05	8.75551e-05	3.7655e-05	5.98037e-05	0.000107415	7.0901e-05	3.08973e-05	3.04177e-05	7.329e-05	7.44738e-05	5.46292e-05	0.000122342	4.51032e-05	1.4217e-05	8.18491e-05	0.00012192	4.91354e-05	9.58253e-05	0.000158051	7.8313e-05	5.04141e-05	3.04633e-05	5.49995e-05	6.08225e-05	3.2399e-05	3.39823e-05	4.07162e-05
ko04658	Organismal Systems	Immune system	Th1 and Th2 cell differentiation	8.43633e-09	4.2919e-08	0	4.65232e-08	8.72329e-09	5.7103e-08	3.10338e-07	7.11852e-07	2.38348e-06	7.61343e-07	2.45079e-06	4.30556e-06	2.35204e-07	2.9352e-07	2.03055e-08	1.36251e-07	6.55981e-08	1.61208e-07	1.19914e-07	1.10443e-08	2.29139e-07	1.13883e-06	1.91637e-07	1.55282e-07	1.31533e-08	1.14951e-07	4.65956e-07	4.19622e-08	6.29052e-07	1.32003e-07	1.37381e-07	1.11215e-07	1.22897e-07	1.0724e-07	2.89385e-07	4.64805e-07	1.17027e-07	6.04523e-08	7.07257e-08
ko04659	Organismal Systems	Immune system	Th17 cell differentiation	2.01287e-05	2.51905e-05	0.000184172	3.42739e-05	5.28111e-05	3.08569e-05	2.54906e-05	5.03973e-05	4.36963e-05	3.58413e-05	1.63295e-05	3.09489e-05	7.81157e-05	8.68874e-05	3.48962e-05	5.89271e-05	0.000106634	7.00542e-05	2.99847e-05	2.61726e-05	7.09442e-05	7.40265e-05	5.38986e-05	0.000117664	4.43429e-05	1.36219e-05	8.09536e-05	8.98277e-05	4.69057e-05	9.3204e-05	0.00015755	7.76053e-05	4.94211e-05	2.89823e-05	5.3158e-05	5.59401e-05	3.15707e-05	3.33244e-05	3.98713e-05
ko04664	Organismal Systems	Immune system	Fc epsilon RI signaling pathway	0	0	0	3.87694e-09	0	0	0	0	0	0	0	0	0	0	0	0	0	0	0	0	0	0	0	0	0	0	0	0	0	0	0	0	0	0	0	0	0	0	0
ko04666	Organismal Systems	Immune system	Fc gamma R-mediated phagocytosis	1.5783e-06	1.76111e-06	3.22824e-05	8.06403e-06	2.77459e-06	3.39842e-06	3.90321e-06	3.68329e-06	2.6333e-06	1.52849e-05	4.90097e-06	9.41764e-06	4.8595e-06	5.87328e-06	1.15775e-05	1.98332e-06	2.59269e-06	2.12946e-06	3.64139e-06	5.33899e-06	2.12908e-06	2.53932e-06	6.75179e-06	4.62706e-06	8.66966e-06	6.76676e-06	4.48681e-06	1.5315e-06	3.33349e-06	4.02977e-06	3.77757e-06	9.0843e-06	4.12095e-06	2.68924e-06	5.1116e-06	9.31466e-06	4.33379e-06	6.15605e-06	6.80145e-06
ko04668	Environmental Information Processing	Signal transduction	TNF signaling pathway	1.44683e-06	3.16456e-07	1.0669e-06	5.00383e-07	2.02962e-07	3.74659e-07	1.26373e-06	1.7258e-06	1.69743e-06	3.52627e-06	1.23298e-06	2.39443e-06	9.40815e-07	6.67615e-07	2.75884e-06	8.76592e-07	7.8093e-07	8.46824e-07	9.12545e-07	4.24505e-06	2.34581e-06	4.47211e-07	7.30623e-07	4.67791e-06	7.6026e-07	5.95061e-07	8.95459e-07	3.20918e-05	2.22975e-06	2.62127e-06	5.00184e-07	7.07697e-07	9.92934e-07	1.48101e-06	1.84141e-06	4.88239e-06	8.2829e-07	6.57922e-07	8.44936e-07
ko04714	Organismal Systems	Environmental adaptation	Thermogenesis	0.00206702	0.00218114	0.00136571	0.00198985	0.00218145	0.00220416	0.00214055	0.00255306	0.00239516	0.00227214	0.00231114	0.00201257	0.00213224	0.0020831	0.00190422	0.00215024	0.00198502	0.0022119	0.00210398	0.00221443	0.0019713	0.00252086	0.00250637	0.00220426	0.00215385	0.00230064	0.00221958	0.00186017	0.00267907	0.00229814	0.00232059	0.0023218	0.0020357	0.00220373	0.00211294	0.00205369	0.00229575	0.00217461	0.00211449
ko04720	Organismal Systems	Nervous system	Long-term potentiation	0	0	9.07744e-09	0	0	0	3.06507e-09	2.19708e-09	1.2286e-07	2.15069e-09	1.22295e-09	0	0	0	0	0	1.56186e-09	0	0	0	0	0	4.91377e-09	3.83412e-09	0	0	0	4.74149e-09	0	7.82936e-10	8.44905e-10	0	8.00108e-10	9.62408e-09	4.14889e-08	6.45563e-09	0	0	0
ko04721	Organismal Systems	Nervous system	Synaptic vesicle cycle	1.40605e-08	5.72254e-09	2.48117e-07	1.13723e-07	1.30849e-07	1.26896e-08	2.45205e-08	6.59123e-09	1.95864e-08	8.60275e-09	1.71213e-08	8.58658e-08	9.22368e-09	2.58989e-07	4.73794e-08	6.30793e-09	1.0933e-08	1.59929e-09	1.19914e-08	7.36285e-09	9.54746e-09	1.70186e-08	4.04021e-08	2.30047e-08	3.28832e-08	2.10743e-08	2.53581e-08	7.11223e-09	8.01851e-09	2.34881e-08	2.36573e-08	8.15575e-08	2.08028e-08	4.1246e-08	2.07444e-08	1.93669e-08	1.73373e-08	1.15867e-07	9.43009e-08
ko04722	Organismal Systems	Nervous system	Neurotrophin signaling pathway	0	0	9.07744e-09	0	0	0	3.06507e-09	2.19708e-09	1.2286e-07	2.15069e-09	1.22295e-09	0	0	0	0	0	1.56186e-09	0	0	0	0	0	4.91377e-09	3.83412e-09	0	0	0	4.74149e-09	0	7.82936e-10	8.44905e-10	0	8.00108e-10	9.62408e-09	4.14889e-08	6.45563e-09	0	0	0
ko04723	Organismal Systems	Nervous system	Retrograde endocannabinoid signaling	4.77576e-06	9.83072e-06	3.58109e-06	3.92658e-05	7.47716e-06	9.65726e-06	1.4484e-05	5.27314e-05	3.76601e-05	1.11461e-05	1.93674e-05	1.58519e-05	2.26983e-05	9.88566e-06	8.11429e-05	1.10245e-05	1.92994e-05	1.74022e-05	6.46484e-06	1.66499e-05	1.19627e-05	4.02607e-05	3.88934e-05	3.55076e-05	1.04104e-05	1.10964e-05	1.31987e-05	4.30926e-05	5.59147e-05	4.19124e-05	2.76045e-05	4.17406e-05	9.34963e-06	1.19921e-05	2.66731e-05	1.70922e-05	1.1381e-05	1.49882e-05	1.13023e-05
ko04724	Organismal Systems	Nervous system	Glutamatergic synapse	0.00054855	0.000574169	0.000458332	0.000586725	0.000565213	0.00060727	0.000615825	0.000465046	0.000505346	0.000525891	0.00053984	0.000537405	0.000581785	0.000566357	0.000528061	0.000600898	0.000569117	0.000557239	0.000584495	0.000523975	0.000576795	0.000533952	0.000524803	0.000532713	0.000611639	0.000556039	0.000558659	0.000518011	0.000458321	0.000507461	0.000552373	0.000459899	0.000602404	0.000589761	0.000569401	0.000583945	0.000595132	0.000590985	0.000606475
ko04726	Organismal Systems	Nervous system	Serotonergic synapse	0.000138884	0.000216334	9.94533e-05	0.000223492	0.000171308	0.000187161	0.000196775	0.00016481	0.000175228	0.000185481	0.000221543	0.000160162	0.000145076	0.000149747	0.000246113	0.000188303	0.000141765	0.000175679	0.000182053	0.00019236	0.000186665	0.000145528	0.000166796	0.00015142	0.000176061	0.000209272	0.000178897	0.00022191	0.000173487	0.000141381	9.95041e-05	0.000142301	0.000157134	0.000195734	0.000176179	0.000183648	0.000188352	0.000182486	0.00017807
ko04727	Organismal Systems	Nervous system	GABAergic synapse	0.000551776	0.000585358	0.000446612	0.000611668	0.000572465	0.000611846	0.000616565	0.000466451	0.000508196	0.000520437	0.000537049	0.000531369	0.00057985	0.000568415	0.000533063	0.000603148	0.000569951	0.000558532	0.000584872	0.000527748	0.00058274	0.000533946	0.000521495	0.000538578	0.000607646	0.000554313	0.000560873	0.000575868	0.000458444	0.000509497	0.000553821	0.000454883	0.000604086	0.000592832	0.000584934	0.000582558	0.00059711	0.00059443	0.000608739
ko04728	Organismal Systems	Nervous system	Dopaminergic synapse	0.000137437	0.000216018	9.84045e-05	0.000222988	0.000171105	0.000186786	0.000195511	0.000163084	0.00017353	0.000181954	0.00022031	0.000157768	0.000144135	0.00014908	0.000243354	0.000187426	0.000140984	0.000174832	0.000181141	0.000188115	0.000184319	0.000145081	0.000166066	0.000146742	0.000175301	0.000208681	0.000178002	0.000189819	0.000171257	0.000138759	9.90039e-05	0.000141596	0.000156141	0.000194253	0.000174338	0.000178766	0.000187524	0.000181828	0.000177225
ko04910	Organismal Systems	Endocrine system	Insulin signaling pathway	0.000107802	0.000111961	0.000281516	0.000228815	0.000117627	0.0001266	0.000100939	0.000100613	0.000106835	0.000107514	0.000120824	0.000140358	0.000198905	0.000169828	0.000352589	0.000127625	0.000159232	0.000128113	0.000150085	0.00012643	0.000157473	0.000124955	0.000118707	0.000180782	0.000164721	0.000100524	0.000149278	0.000188706	8.25613e-05	0.000142003	0.000158818	0.000127782	0.000135535	0.000118786	0.000192561	0.000177068	0.000112417	0.000134307	0.000157536
ko04911	Organismal Systems	Endocrine system	Insulin secretion	3.95101e-07	6.15459e-07	3.43345e-05	1.04971e-05	3.80321e-06	3.2057e-06	2.29796e-06	3.41443e-06	3.36238e-06	1.62377e-06	9.20706e-07	1.67745e-06	1.43682e-06	3.52138e-06	1.05148e-05	2.13184e-06	1.14596e-06	1.72814e-06	1.15029e-06	1.05263e-06	1.93111e-06	5.01316e-06	3.93052e-06	6.13229e-06	1.28979e-06	1.92916e-06	3.92322e-06	2.62567e-06	3.12895e-06	4.99645e-06	1.97589e-06	7.823e-06	2.77755e-06	1.58442e-06	2.18834e-06	1.68061e-06	2.43168e-06	8.99925e-06	4.94494e-06
ko04912	Organismal Systems	Endocrine system	GnRH signaling pathway	1.5783e-06	1.76111e-06	3.22824e-05	8.06403e-06	2.77459e-06	3.39842e-06	3.90014e-06	3.68329e-06	2.6333e-06	1.52849e-05	4.90097e-06	9.41764e-06	4.8595e-06	5.87328e-06	1.15775e-05	1.98332e-06	2.59269e-06	2.12946e-06	3.64139e-06	5.33899e-06	2.12908e-06	2.53932e-06	6.75179e-06	4.61172e-06	8.66966e-06	6.76676e-06	4.48681e-06	1.5315e-06	3.33349e-06	4.02977e-06	3.77588e-06	9.0843e-06	4.12095e-06	2.68924e-06	5.1116e-06	9.31466e-06	4.33162e-06	6.15605e-06	6.80145e-06
ko04913	Organismal Systems	Endocrine system	Ovarian steroidogenesis	1.44683e-06	3.16456e-07	1.0669e-06	5.0426e-07	2.02962e-07	3.74659e-07	1.26373e-06	1.7258e-06	1.69743e-06	3.52627e-06	1.23298e-06	2.39443e-06	9.40815e-07	6.67615e-07	2.75884e-06	8.76592e-07	7.8093e-07	8.46824e-07	9.12545e-07	4.24505e-06	2.34581e-06	4.47211e-07	7.30623e-07	4.67791e-06	7.6026e-07	5.95061e-07	8.95459e-07	3.20918e-05	2.22975e-06	2.62127e-06	5.00184e-07	7.07697e-07	9.92934e-07	1.48101e-06	1.84141e-06	4.88239e-06	8.2829e-07	6.57922e-07	8.44936e-07
ko04914	Organismal Systems	Endocrine system	Progesterone-mediated oocyte maturation	2.01287e-05	2.51905e-05	0.000184181	3.42739e-05	5.28111e-05	3.08569e-05	2.54936e-05	5.03995e-05	4.38192e-05	3.58435e-05	1.63307e-05	3.09489e-05	7.81157e-05	8.68874e-05	3.48962e-05	5.89271e-05	0.000106636	7.00542e-05	2.99847e-05	2.61726e-05	7.09442e-05	7.40265e-05	5.39035e-05	0.000117668	4.43429e-05	1.36219e-05	8.09536e-05	8.98325e-05	4.69057e-05	9.32048e-05	0.000157551	7.76053e-05	4.94219e-05	2.8992e-05	5.31995e-05	5.59466e-05	3.15707e-05	3.33244e-05	3.98713e-05
ko04915	Organismal Systems	Endocrine system	Estrogen signaling pathway	2.01287e-05	2.51905e-05	0.000184172	3.42739e-05	5.28111e-05	3.08569e-05	2.54906e-05	5.03973e-05	4.36963e-05	3.58413e-05	1.63295e-05	3.09489e-05	7.81157e-05	8.68874e-05	3.48962e-05	5.89271e-05	0.000106634	7.00542e-05	2.99847e-05	2.61726e-05	7.09442e-05	7.40265e-05	5.38986e-05	0.000117664	4.43429e-05	1.36219e-05	8.09536e-05	8.98277e-05	4.69057e-05	9.3204e-05	0.00015755	7.76053e-05	4.94211e-05	2.89823e-05	5.3158e-05	5.59401e-05	3.15707e-05	3.33244e-05	3.98713e-05
ko04916	Organismal Systems	Endocrine system	Melanogenesis	2.67132e-06	1.54345e-05	1.91997e-06	1.83321e-05	2.22027e-05	1.99876e-05	3.27366e-06	1.19808e-05	8.80789e-06	1.19957e-05	4.34805e-06	1.00041e-05	1.11238e-05	1.32653e-05	1.87e-05	8.36729e-06	2.98399e-05	1.55573e-05	3.2419e-05	1.39662e-05	1.481e-05	7.68646e-06	8.10602e-06	2.72919e-05	1.21724e-05	5.20276e-06	6.53099e-06	1.31219e-05	7.91756e-06	2.73796e-05	1.67274e-05	2.05878e-05	1.34848e-05	7.02238e-06	1.1588e-05	1.09208e-05	1.15786e-05	1.98874e-05	2.34633e-05
ko04917	Organismal Systems	Endocrine system	Prolactin signaling pathway	6.15295e-06	9.94286e-06	0.00014656	1.59553e-05	4.82016e-06	4.28542e-06	8.83688e-06	1.50105e-05	1.55025e-05	2.80807e-05	9.95807e-06	2.74561e-05	1.46822e-05	1.90832e-05	7.95007e-06	1.2277e-05	3.85779e-05	1.7632e-05	1.15137e-05	2.36658e-05	3.28079e-05	1.09481e-05	1.38192e-05	5.98012e-05	5.86416e-06	6.95223e-06	7.53988e-06	3.65414e-05	6.83931e-06	2.82288e-05	2.09442e-05	2.90679e-05	1.37019e-05	8.67102e-06	2.44857e-05	1.44827e-05	5.23748e-06	8.66073e-06	7.39584e-06
ko04918	Organismal Systems	Endocrine system	Thyroid hormone synthesis	0.000312981	0.000308877	0.00038177	0.00044292	0.000346311	0.000341072	0.000311872	0.000312655	0.000311085	0.00033157	0.000311162	0.000397615	0.000366934	0.000351658	0.000587765	0.000290226	0.000314779	0.000305526	0.000345606	0.000332237	0.000350587	0.000288752	0.000290282	0.000351498	0.00033271	0.000310897	0.000352087	0.000394015	0.000270525	0.000328968	0.000329685	0.000355842	0.00033369	0.000312794	0.00035027	0.000353586	0.000332479	0.000345922	0.000349787
ko04919	Organismal Systems	Endocrine system	Thyroid hormone signaling pathway	2.95134e-06	7.51231e-06	3.57971e-05	3.83805e-05	7.9754e-06	9.12142e-06	4.60697e-06	7.52231e-06	8.43617e-06	8.95777e-06	2.02325e-05	2.2593e-05	1.85025e-05	8.49765e-06	8.00844e-05	4.16548e-06	1.78488e-06	3.94147e-06	4.72438e-06	6.04838e-06	6.03292e-06	7.77893e-06	7.44806e-06	8.91232e-06	8.41613e-06	1.08758e-05	1.40828e-05	3.66744e-06	6.5537e-06	7.20721e-06	3.72472e-06	1.06942e-05	4.46801e-06	8.68356e-06	1.68134e-05	1.17775e-05	9.28786e-06	1.33854e-05	8.71285e-06
ko04920	Organismal Systems	Endocrine system	Adipocytokine signaling pathway	0.00112849	0.00133393	0.000739426	0.00116416	0.00121792	0.00132872	0.00124106	0.00169157	0.00151304	0.00133311	0.00139373	0.0011553	0.00101063	0.00110764	0.00101772	0.00121152	0.00104393	0.00121031	0.00125513	0.00131399	0.0011239	0.00157807	0.00160228	0.00130211	0.0012136	0.00138019	0.00106362	0.00101102	0.00182777	0.00141801	0.00105753	0.00142397	0.00112214	0.00132653	0.001211	0.00115823	0.00137684	0.00136064	0.00128767
ko04921	Organismal Systems	Endocrine system	Oxytocin signaling pathway	1.45611e-06	3.21607e-07	1.08082e-06	5.02968e-07	2.21499e-07	3.87632e-07	1.31602e-06	1.95183e-06	1.79068e-06	3.54455e-06	1.25083e-06	2.39443e-06	9.65604e-07	6.9783e-07	2.78083e-06	1.141e-06	2.3743e-06	9.96518e-07	9.3373e-07	4.3554e-06	2.38304e-06	4.92831e-07	7.52653e-07	5.06775e-06	7.64371e-07	6.2878e-07	9.34606e-07	3.47821e-05	2.27545e-06	3.36212e-06	1.46574e-06	7.31006e-07	1.01882e-06	1.50191e-06	2.28085e-06	4.9647e-06	8.30457e-07	6.73035e-07	8.6969e-07
ko04922	Organismal Systems	Endocrine system	Glucagon signaling pathway	0.000848108	0.000779564	0.000748239	0.000790948	0.000726199	0.000745942	0.000788304	0.000727791	0.00074516	0.000911794	0.00082909	0.00102004	0.000755259	0.000693857	0.000991193	0.000847528	0.000805787	0.000786484	0.000873832	0.000848762	0.000885314	0.000697852	0.0007566	0.00075632	0.00081674	0.000835854	0.000774137	0.000737223	0.000719486	0.00075669	0.000589637	0.000768731	0.000821946	0.00078983	0.000822115	0.00086218	0.00072255	0.000793703	0.000795742
ko04923	Organismal Systems	Endocrine system	Regulation of lipolysis in adipocytes	1.44683e-06	3.16456e-07	1.0669e-06	5.00383e-07	2.02962e-07	3.74659e-07	1.26373e-06	1.7258e-06	1.69743e-06	3.52627e-06	1.23298e-06	2.39443e-06	9.40815e-07	6.67615e-07	2.75884e-06	8.76592e-07	7.8093e-07	8.46824e-07	9.12545e-07	4.24505e-06	2.34581e-06	4.47211e-07	7.30623e-07	4.67791e-06	7.6026e-07	5.95061e-07	8.95459e-07	3.20918e-05	2.22975e-06	2.62127e-06	5.00184e-07	7.07697e-07	9.92934e-07	1.48101e-06	1.84141e-06	4.88239e-06	8.2829e-07	6.57922e-07	8.44936e-07
ko04924	Organismal Systems	Endocrine system	Renin secretion	1.50094e-06	7.67147e-07	2.58941e-06	8.61825e-07	7.2987e-07	9.73426e-07	4.43582e-06	5.51142e-06	4.94191e-06	1.8561e-05	6.05802e-06	9.71388e-06	4.85102e-06	7.26494e-06	5.22102e-06	3.63129e-06	2.0402e-06	3.45512e-06	5.98264e-06	1.8437e-05	1.31373e-05	2.31325e-06	7.08724e-06	7.51296e-06	3.83186e-06	4.63334e-06	2.77055e-06	2.86268e-05	5.11319e-06	6.82355e-06	1.84576e-06	5.28599e-06	2.24287e-06	2.77488e-06	1.36421e-05	6.94975e-06	3.11455e-06	3.37358e-06	2.94018e-06
ko04925	Organismal Systems	Endocrine system	Aldosterone synthesis and secretion	3.95101e-07	6.15459e-07	3.43345e-05	1.04971e-05	3.80321e-06	3.2057e-06	2.29796e-06	3.41443e-06	3.36238e-06	1.62377e-06	9.20706e-07	1.67745e-06	1.43682e-06	3.52138e-06	1.05148e-05	2.13184e-06	1.14596e-06	1.72814e-06	1.15029e-06	1.05263e-06	1.93111e-06	5.01316e-06	3.93052e-06	6.13229e-06	1.28979e-06	1.92916e-06	3.92322e-06	2.62567e-06	3.12895e-06	4.99645e-06	1.97589e-06	7.823e-06	2.77755e-06	1.58442e-06	2.18834e-06	1.68061e-06	2.43168e-06	8.99925e-06	4.94494e-06
ko04926	Organismal Systems	Endocrine system	Relaxin signaling pathway	3.27892e-06	6.26618e-07	1.44029e-06	1.24062e-07	4.65242e-08	1.04689e-07	1.53253e-09	6.59123e-09	0	3.1228e-06	6.40826e-07	1.61918e-06	6.2721e-07	1.20861e-07	3.65498e-07	1.0303e-07	1.71805e-08	1.40738e-07	4.15702e-07	9.31401e-07	7.90052e-06	1.60731e-08	3.60343e-08	1.82121e-08	1.40302e-07	3.02703e-07	1.87016e-07	3.12938e-07	5.41249e-08	1.72246e-08	9.12497e-08	2.78037e-07	1.01134e-06	1.0229e-06	2.39598e-06	2.85339e-06	6.93492e-07	2.51884e-08	1.55596e-07
ko04928	Organismal Systems	Endocrine system	Parathyroid hormone synthesis, secretion and action	3.37021e-06	7.19707e-06	7.75444e-05	1.98119e-05	6.39395e-06	5.64308e-06	6.82759e-06	6.56744e-06	7.86468e-06	1.71707e-05	8.35117e-06	1.55713e-05	6.57138e-06	9.09303e-06	1.31805e-05	4.1364e-06	5.9579e-06	4.56695e-06	6.15474e-06	8.04944e-06	5.99683e-06	5.07616e-06	9.23663e-06	7.42459e-06	1.02969e-05	8.33903e-06	6.85365e-06	8.31424e-06	5.46907e-06	7.95305e-06	5.09377e-06	1.46434e-05	5.9234e-06	4.71032e-06	1.93785e-05	1.36032e-05	5.91513e-06	9.09761e-06	9.21624e-06
ko04930	Human Diseases	Endocrine and metabolic diseases	Type II diabetes mellitus	0.000141902	0.000129876	0.000199972	0.00013006	0.000113453	0.000122056	0.000150655	0.000120598	0.000130318	0.000155994	0.000142086	0.000157717	0.000136582	0.000167071	0.000133735	0.000162085	0.000164673	0.000150507	0.000132812	0.000143303	0.000161265	0.00013	0.000135906	0.000150625	0.000146763	0.000141117	0.000137263	0.000158099	0.000118576	0.000145406	0.000125799	0.0001339	0.000147886	0.000139775	0.00015662	0.00015832	0.000122197	0.000131921	0.000131126
ko04931	Human Diseases	Endocrine and metabolic diseases	Insulin resistance	0.000224239	0.000227956	0.000344772	0.000289716	0.000265084	0.000249544	0.000230374	0.000224009	0.00023064	0.000206126	0.000191905	0.000236423	0.000304308	0.000286062	0.000291217	0.000246113	0.000299073	0.000251685	0.000280176	0.00022396	0.000247854	0.000270552	0.000249475	0.000318379	0.000272246	0.00020463	0.000281268	0.000255048	0.000211375	0.000267614	0.000347027	0.000251946	0.000258297	0.000225684	0.000256961	0.000258127	0.000227451	0.000254746	0.000280283
ko04932	Human Diseases	Endocrine and metabolic diseases	Non-alcoholic fatty liver disease (NAFLD)	0.000909553	0.000765612	0.000546331	0.000752812	0.000823075	0.000788073	0.000822867	0.000737869	0.000762672	0.00082689	0.000812505	0.000731561	0.000955667	0.000789285	0.000774336	0.000815187	0.000778382	0.000840524	0.000819751	0.000791998	0.000707022	0.000784802	0.000773926	0.000706686	0.000866108	0.000819272	0.000937952	0.000672125	0.000713214	0.000724315	0.000928178	0.00075416	0.000837985	0.000794332	0.000740062	0.000760679	0.000791423	0.000765401	0.000770699
ko04933	Human Diseases	Endocrine and metabolic diseases	AGE-RAGE signaling pathway in diabetic complications	3.27892e-06	6.26618e-07	1.44029e-06	1.24062e-07	4.65242e-08	1.04689e-07	1.53253e-09	6.59123e-09	0	3.1228e-06	6.40826e-07	1.61918e-06	6.2721e-07	1.20861e-07	3.65498e-07	1.0303e-07	1.71805e-08	1.40738e-07	4.15702e-07	9.31401e-07	7.90052e-06	1.60731e-08	3.60343e-08	1.82121e-08	1.40302e-07	3.02703e-07	1.87016e-07	3.12938e-07	5.41249e-08	1.72246e-08	9.12497e-08	2.78037e-07	1.01134e-06	1.0229e-06	2.39598e-06	2.85339e-06	6.93492e-07	2.51884e-08	1.55596e-07
ko04934	Human Diseases	Endocrine and metabolic diseases	Cushing's syndrome	0.000136102	0.000125035	0.000107051	0.000115264	0.00010366	0.000109291	0.000136702	0.000131153	0.000137285	0.000137327	0.000130051	0.000143934	0.000108618	0.00014398	0.000117118	0.000129569	0.000132292	0.000126952	0.000115824	0.000125721	0.000144502	0.000120352	0.000124052	0.000133426	0.000115962	0.000126201	0.000105382	0.000131117	0.000128516	0.000139225	9.26386e-05	0.000127386	0.000126837	0.00012958	0.00014125	0.000136135	0.000113516	0.000118882	0.000115683
ko04940	Human Diseases	Endocrine and metabolic diseases	Type I diabetes mellitus	0.000161439	0.00017513	0.000222488	0.00018533	0.000191376	0.000169135	0.000162949	0.000150284	0.000155041	0.000174872	0.000154587	0.000185149	0.000179924	0.000180578	0.000170859	0.000180425	0.000184559	0.000172857	0.000171174	0.000169861	0.000179859	0.00016933	0.000158717	0.000178182	0.000176916	0.000155179	0.00019082	0.000221919	0.000145381	0.000174263	0.00021477	0.000158902	0.000175406	0.000168801	0.000184786	0.00018013	0.000162947	0.0001674	0.000177314
ko04960	Organismal Systems	Excretory system	Aldosterone-regulated sodium reabsorption	3.95101e-07	6.15459e-07	3.43345e-05	1.04971e-05	3.80321e-06	3.2057e-06	2.29796e-06	3.41443e-06	3.36238e-06	1.62377e-06	9.20706e-07	1.67745e-06	1.43682e-06	3.52138e-06	1.05148e-05	2.13184e-06	1.14596e-06	1.72814e-06	1.15029e-06	1.05263e-06	1.93111e-06	5.01316e-06	3.93052e-06	6.13229e-06	1.28979e-06	1.92916e-06	3.92322e-06	2.62567e-06	3.12895e-06	4.99645e-06	1.97589e-06	7.823e-06	2.77755e-06	1.58442e-06	2.18834e-06	1.68061e-06	2.43168e-06	8.99925e-06	4.94494e-06
ko04961	Organismal Systems	Excretory system	Endocrine and other factor-regulated calcium reabsorption	3.95101e-07	6.15459e-07	3.43345e-05	1.04971e-05	3.80321e-06	3.2057e-06	2.29796e-06	3.41443e-06	3.36238e-06	1.62377e-06	9.20706e-07	1.67745e-06	1.43682e-06	3.52138e-06	1.05148e-05	2.13184e-06	1.14596e-06	1.72814e-06	1.15162e-06	1.05263e-06	1.93111e-06	5.01316e-06	3.93052e-06	6.13229e-06	1.28979e-06	1.92916e-06	3.92322e-06	2.62646e-06	3.12962e-06	4.99697e-06	1.97589e-06	7.823e-06	2.77755e-06	1.58442e-06	2.18834e-06	1.68061e-06	2.43168e-06	8.99925e-06	4.94651e-06
ko04962	Organismal Systems	Excretory system	Vasopressin-regulated water reabsorption	1.68727e-08	8.58381e-09	2.54168e-07	1.18893e-07	1.33757e-07	1.90343e-08	2.45205e-08	6.59123e-09	2.1367e-08	8.60275e-09	1.71213e-08	8.58658e-08	9.22368e-09	2.58989e-07	4.73794e-08	1.05132e-08	1.0933e-08	3.19858e-09	1.19914e-08	7.36285e-09	9.54746e-09	1.70186e-08	4.04021e-08	2.30047e-08	3.28832e-08	2.10743e-08	2.53581e-08	1.42245e-08	8.01851e-09	2.34881e-08	2.36573e-08	8.15575e-08	2.08028e-08	4.1246e-08	2.07444e-08	1.93669e-08	1.73373e-08	1.15867e-07	9.43009e-08
ko04964	Organismal Systems	Excretory system	Proximal tubule bicarbonate reclamation	0.000157721	0.000188869	0.000126055	0.000180933	0.000204068	0.000220931	0.000185697	0.000134879	0.000140784	0.000139547	0.000143951	0.000158052	0.000121291	0.000131158	0.000145681	0.000148701	0.000128161	0.000145436	0.000223311	0.000170111	0.000234164	0.000108793	0.0001212	0.00015053	0.000166959	0.0001763	0.000153026	0.000166621	0.000120108	0.000129822	9.43906e-05	0.000153049	0.00017843	0.000180193	0.000185017	0.000166946	0.000209779	0.000219517	0.000227225
ko04970	Organismal Systems	Digestive system	Salivary secretion	3.95101e-07	6.15459e-07	3.43345e-05	1.04971e-05	3.80321e-06	3.2057e-06	2.29796e-06	3.41443e-06	3.36238e-06	1.62377e-06	9.20706e-07	1.67745e-06	1.43682e-06	3.52138e-06	1.05148e-05	2.13184e-06	1.14596e-06	1.72814e-06	1.15029e-06	1.05263e-06	1.93111e-06	5.01316e-06	3.93052e-06	6.13229e-06	1.28979e-06	1.92916e-06	3.92322e-06	2.62567e-06	3.12895e-06	4.99645e-06	1.97589e-06	7.823e-06	2.77755e-06	1.58442e-06	2.18834e-06	1.68061e-06	2.43168e-06	8.99925e-06	4.94494e-06
ko04971	Organismal Systems	Digestive system	Gastric acid secretion	3.95101e-07	6.15459e-07	3.43345e-05	1.04971e-05	3.80321e-06	3.2057e-06	2.29796e-06	3.41443e-06	3.36238e-06	1.62377e-06	9.20706e-07	1.67745e-06	1.43682e-06	3.52138e-06	1.05148e-05	2.13184e-06	1.14596e-06	1.72814e-06	1.15029e-06	1.05263e-06	1.93111e-06	5.01316e-06	3.93052e-06	6.13229e-06	1.28979e-06	1.92916e-06	3.92322e-06	2.62567e-06	3.12895e-06	4.99645e-06	1.97589e-06	7.823e-06	2.77755e-06	1.58442e-06	2.18834e-06	1.68061e-06	2.43168e-06	8.99925e-06	4.94494e-06
ko04972	Organismal Systems	Digestive system	Pancreatic secretion	4.82933e-06	1.81899e-05	4.32629e-05	2.69403e-05	2.72888e-05	2.1573e-05	4.20601e-06	2.83151e-05	1.98241e-05	9.60852e-06	3.25978e-06	7.66414e-06	5.19306e-06	1.0289e-05	1.89543e-05	5.81889e-06	5.33609e-06	6.75987e-06	3.34814e-05	2.05469e-05	1.85774e-05	2.35427e-05	2.0043e-05	2.2545e-05	1.31473e-05	7.72419e-06	1.09222e-05	5.4834e-05	2.8463e-05	2.19446e-05	1.25681e-05	2.82115e-05	9.62934e-06	7.65816e-06	7.9527e-06	6.79721e-06	1.34912e-05	2.69871e-05	2.77177e-05
ko04973	Organismal Systems	Digestive system	Carbohydrate digestion and absorption	2.55415e-05	2.11361e-05	0.000162825	1.8949e-05	1.04576e-05	1.00156e-05	1.21006e-05	5.59335e-05	3.64632e-05	5.39241e-05	2.06173e-05	3.83992e-05	4.6325e-05	6.34993e-05	2.73169e-05	4.57213e-05	0.000146853	7.05023e-05	2.40612e-05	4.51461e-05	7.79737e-05	3.94941e-05	3.98307e-05	0.000203791	1.5942e-05	1.48943e-05	2.18382e-05	8.43141e-05	2.82847e-05	0.000121633	8.37323e-05	0.000106492	5.5246e-05	3.12366e-05	4.49332e-05	4.70763e-05	1.4314e-05	1.72537e-05	2.07987e-05
ko04974	Organismal Systems	Digestive system	Protein digestion and absorption	2.7327e-05	3.74682e-05	0.000119035	4.30848e-05	3.1843e-05	2.8987e-05	1.92346e-05	4.76971e-05	3.76988e-05	6.41921e-05	3.23953e-05	5.53189e-05	1.97991e-05	4.03515e-05	3.93223e-05	3.20866e-05	1.58629e-05	2.58151e-05	5.97021e-05	5.40628e-05	0.000137109	3.57867e-05	3.75996e-05	6.76192e-05	2.7114e-05	2.28993e-05	2.57429e-05	9.45809e-05	5.29115e-05	5.02098e-05	2.11531e-05	4.28893e-05	2.30362e-05	2.83922e-05	6.26979e-05	6.43976e-05	2.52254e-05	3.93341e-05	4.72225e-05
ko04975	Organismal Systems	Digestive system	Fat digestion and absorption	0	0	0	0	0	0	3.06507e-09	0	0	0	0	0	0	0	0	0	0	0	0	0	0	0	0	1.53365e-08	0	0	0	0	0	0	1.68981e-09	0	0	0	0	0	2.16716e-09	0	0
ko04976	Organismal Systems	Digestive system	Bile secretion	2.9883e-06	3.67062e-06	5.07594e-05	1.69289e-05	6.72506e-06	6.21437e-06	8.84805e-06	1.60333e-05	1.95504e-05	1.32572e-05	9.81864e-06	1.17011e-05	7.66212e-06	2.26715e-05	2.1624e-05	1.32978e-05	8.55811e-06	1.31329e-05	1.02645e-05	1.57991e-05	1.96411e-05	1.99497e-05	1.91527e-05	2.56987e-05	6.78386e-06	6.73731e-06	8.77758e-06	3.31379e-05	1.77053e-05	2.80031e-05	7.44117e-06	1.41333e-05	7.29151e-06	8.04413e-06	3.22508e-05	1.78912e-05	5.91814e-06	1.65885e-05	1.01694e-05
ko04978	Organismal Systems	Digestive system	Mineral absorption	0.000123759	6.48428e-05	0.00013775	0.000101227	8.28066e-05	8.68897e-05	5.38091e-05	5.20165e-05	5.013e-05	7.70027e-05	5.74999e-05	0.000109574	8.02678e-05	8.61244e-05	0.000110199	7.0073e-05	8.86908e-05	6.69455e-05	6.61176e-05	5.77609e-05	8.29032e-05	5.25667e-05	5.39535e-05	7.81839e-05	8.06654e-05	6.90297e-05	6.61547e-05	3.42636e-05	4.28333e-05	7.77246e-05	5.78663e-05	9.81563e-05	0.00010221	7.15616e-05	6.41359e-05	7.52954e-05	7.32355e-05	9.12262e-05	8.17318e-05
ko04979	Organismal Systems	Digestive system	Cholesterol metabolism	4.24333e-05	3.20743e-05	5.8414e-05	5.67875e-05	2.58781e-05	4.10071e-05	3.23471e-05	2.35717e-05	2.25596e-05	8.25287e-05	4.36231e-05	6.94533e-05	4.88856e-05	2.54455e-05	9.19289e-05	3.44894e-05	3.31321e-05	2.73181e-05	2.63874e-05	4.05392e-05	4.94767e-05	1.33113e-05	3.19266e-05	3.82112e-05	3.95619e-05	5.36852e-05	4.5173e-05	2.27709e-05	1.95392e-05	2.45201e-05	2.43535e-05	3.29776e-05	2.39704e-05	3.60069e-05	5.18427e-05	7.06523e-05	4.6546e-05	3.95354e-05	3.32365e-05
ko05010	Human Diseases	Neurodegenerative diseases	Alzheimer's disease	0.0013786	0.00117869	0.000864826	0.00115699	0.00121515	0.00118613	0.00122371	0.00110997	0.0011396	0.00124789	0.0012477	0.0011677	0.00136627	0.00120069	0.00126211	0.00123305	0.00110637	0.00123868	0.00122295	0.00120312	0.00117614	0.001144	0.00114623	0.0010573	0.00128191	0.00124367	0.00136305	0.00108014	0.00108309	0.00108688	0.00126794	0.00112304	0.00126721	0.00123974	0.00119998	0.00119405	0.00120735	0.00115556	0.00116411
ko05012	Human Diseases	Neurodegenerative diseases	Parkinson's disease	0.00090956	0.000765616	0.000546894	0.000752821	0.0008231	0.000788085	0.000822873	0.000737871	0.000762672	0.00082689	0.00081251	0.000731561	0.000955684	0.000789337	0.000774342	0.000815197	0.000778388	0.000840532	0.000819751	0.000792035	0.000707031	0.000784806	0.000773931	0.000706692	0.000866129	0.000819272	0.000937964	0.000672454	0.000713217	0.000724317	0.000928199	0.000754201	0.000837989	0.000794379	0.000740094	0.000760717	0.000791425	0.000765774	0.000770853
ko05014	Human Diseases	Neurodegenerative diseases	Amyotrophic lateral sclerosis (ALS)	0.00062658	0.00048156	0.000309409	0.000495639	0.000510595	0.000531603	0.000496963	0.000453029	0.000464651	0.000511027	0.000489155	0.000494664	0.000587376	0.000522153	0.000483849	0.000486749	0.000448587	0.000489567	0.000553195	0.000516225	0.000480342	0.00045772	0.000462029	0.000412488	0.000569346	0.000520851	0.000537	0.000463161	0.000416512	0.000419326	0.000474589	0.000500644	0.000540229	0.000484122	0.000478331	0.000511383	0.000505546	0.000502342	0.000523918
ko05016	Human Diseases	Neurodegenerative diseases	Huntington's disease	0.00110131	0.000932831	0.000801526	0.000918686	0.000984471	0.000964842	0.000987216	0.00092279	0.000941078	0.0010191	0.000972582	0.000920084	0.00111665	0.00096886	0.000920521	0.000977088	0.000936848	0.00100316	0.00100222	0.000981363	0.000928212	0.000950427	0.000946019	0.00088219	0.00103984	0.000996001	0.00108961	0.0008485	0.000894361	0.000896627	0.00106383	0.000959411	0.00100661	0.000953501	0.000930746	0.000955982	0.000962198	0.000939825	0.000950292
ko05020	Human Diseases	Neurodegenerative diseases	Prion diseases	5.08921e-05	3.89611e-05	2.01954e-05	4.22191e-05	5.37693e-05	5.90086e-05	2.43282e-05	2.82049e-05	2.78734e-05	4.16663e-05	2.55841e-05	4.05598e-05	2.57379e-05	4.00273e-05	1.3449e-05	2.13187e-05	9.04262e-06	2.29066e-05	5.13638e-05	4.9747e-05	6.37758e-05	1.4048e-05	1.73101e-05	1.55141e-05	4.01336e-05	4.20519e-05	3.26658e-05	3.64222e-05	2.43391e-05	1.8412e-05	1.08651e-05	5.00781e-05	3.42698e-05	2.81278e-05	4.30476e-05	4.68008e-05	5.09143e-05	5.04703e-05	5.60275e-05
ko05030	Human Diseases	Substance dependence	Cocaine addiction	0.000137437	0.000216018	9.83864e-05	0.000222988	0.000171105	0.000186786	0.000195511	0.000163084	0.00017353	0.000181954	0.00022031	0.000157768	0.000144135	0.00014908	0.000243354	0.000187426	0.000140984	0.000174832	0.000181141	0.000188115	0.000184319	0.000145081	0.000166066	0.000146742	0.000175301	0.000208677	0.000178002	0.000189819	0.000171257	0.000138759	9.90039e-05	0.000141593	0.000156141	0.000194253	0.000174338	0.000178766	0.000187524	0.000181828	0.000177225
ko05031	Human Diseases	Substance dependence	Amphetamine addiction	0.000137437	0.000216018	9.83864e-05	0.000222988	0.000171105	0.000186786	0.000195511	0.000163084	0.00017353	0.000181954	0.00022031	0.000157768	0.000144135	0.00014908	0.000243354	0.000187426	0.000140984	0.000174832	0.000181141	0.000188115	0.000184319	0.000145081	0.000166066	0.000146742	0.000175301	0.000208677	0.000178002	0.000189819	0.000171257	0.000138759	9.90039e-05	0.000141593	0.000156141	0.000194253	0.000174338	0.000178766	0.000187524	0.000181828	0.000177225
ko05034	Human Diseases	Substance dependence	Alcoholism	0.000137457	0.000216085	9.98146e-05	0.000223114	0.000171528	0.000186832	0.000195827	0.000163132	0.000173635	0.000182042	0.000220383	0.000157907	0.000144176	0.000149508	0.000243415	0.000187558	0.000141022	0.000174873	0.000181544	0.000188159	0.000184409	0.000145161	0.000166173	0.000146921	0.000175398	0.000208743	0.000178256	0.000191119	0.000171339	0.000138864	9.90634e-05	0.000141741	0.000156187	0.000194519	0.000175045	0.000179144	0.000187605	0.000182679	0.000178615
ko05100	Human Diseases	Infectious diseases: Bacterial	Bacterial invasion of epithelial cells	3.10238e-06	1.34841e-06	3.6866e-06	1.90413e-06	3.60897e-06	5.59578e-06	3.07797e-06	3.39224e-06	5.29365e-06	2.95257e-06	1.78373e-06	3.21427e-06	2.15319e-05	8.08009e-06	8.02622e-07	8.53645e-06	6.5837e-06	7.15387e-06	1.17065e-05	6.16906e-06	2.76982e-05	1.70785e-05	1.12451e-05	1.42702e-05	1.40801e-05	1.15588e-06	1.20833e-05	5.66891e-06	2.72012e-06	4.74382e-06	2.09277e-05	1.83598e-06	4.12404e-06	6.17187e-06	1.15935e-05	1.26045e-05	4.68378e-06	5.96916e-06	1.31976e-05
ko05110	Human Diseases	Infectious diseases: Bacterial	Vibrio cholerae infection	6.15639e-07	1.83062e-06	4.13729e-05	1.71204e-06	1.15456e-06	1.11609e-06	4.37641e-06	1.51629e-05	1.48433e-05	1.92485e-05	2.3872e-06	1.46558e-06	3.87788e-06	2.60706e-05	2.47514e-05	5.47945e-06	4.99573e-06	5.77261e-06	8.71199e-06	3.96924e-05	4.46961e-05	6.56643e-06	6.95769e-06	3.13815e-05	3.05622e-06	7.9799e-07	8.2322e-06	0.000208839	9.33863e-06	1.96276e-05	5.71341e-06	4.8993e-06	2.06808e-06	1.05288e-05	2.45606e-05	8.36284e-06	1.45974e-06	6.41951e-06	7.01689e-06
ko05111	Cellular Processes	Cellular community - prokaryotes	Biofilm formation - Vibrio cholerae	0.00249505	0.00283122	0.00790231	0.00410004	0.00339881	0.00357432	0.00315143	0.00405662	0.00402255	0.0030986	0.00251728	0.00308169	0.00429307	0.00540553	0.00329628	0.0036126	0.00529595	0.00400563	0.00395331	0.00332884	0.00405644	0.00462048	0.00416847	0.00617278	0.00392302	0.0025902	0.00372564	0.00674378	0.0036829	0.00551593	0.00566841	0.00510692	0.00374287	0.00308286	0.00456711	0.00413908	0.00327257	0.00391973	0.00432684
ko05120	Human Diseases	Infectious diseases: Bacterial	Epithelial cell signaling in Helicobacter pylori infection	0.000392434	0.000382051	0.000416438	0.00040518	0.00037998	0.000452059	0.000406859	0.00035252	0.000369551	0.00039282	0.000418789	0.000388875	0.000473306	0.000481247	0.00048028	0.000424743	0.00046234	0.000405814	0.000408807	0.000390212	0.000361693	0.000396512	0.000412118	0.000398667	0.000481969	0.000451526	0.000437957	0.000332025	0.000327791	0.00036446	0.000391237	0.000425403	0.000395446	0.000392209	0.000409661	0.000423384	0.000429576	0.00042957	0.000425916
ko05131	Human Diseases	Infectious diseases: Bacterial	Shigellosis	0	0	3.79235e-08	0	0	0	6.13013e-09	2.51094e-08	2.49366e-07	3.01096e-08	2.4459e-09	0	0	4.93312e-09	5.80156e-09	6.45186e-09	9.8174e-09	2.66548e-09	2.66475e-09	6.99033e-09	9.0644e-09	1.16609e-08	1.07635e-08	2.09507e-08	7.30738e-10	0	2.24525e-09	1.02732e-08	6.68209e-10	3.43001e-09	4.58663e-09	0	8.45828e-09	2.3029e-08	8.29777e-08	1.50631e-08	0	0	1.41451e-08
ko05132	Human Diseases	Infectious diseases: Bacterial	Salmonella infection	0.000683633	0.000640475	0.00136419	0.000804951	0.000525591	0.000536649	0.000762224	0.000724727	0.000807359	0.00078225	0.000784056	0.000873118	0.000775846	0.000910744	0.00103675	0.000762665	0.00087022	0.000739671	0.000705861	0.000715607	0.000767341	0.000770512	0.000796698	0.000863256	0.000752351	0.000606511	0.000615493	0.00111694	0.00071573	0.000801391	0.000736366	0.000729758	0.000834025	0.000771931	0.000861484	0.000791859	0.000562331	0.000662653	0.000651691
ko05133	Human Diseases	Infectious diseases: Bacterial	Pertussis	0.00069424	0.000558305	0.00148636	0.000690699	0.00056217	0.000582665	0.000679951	0.000857596	0.000860288	0.000638809	0.000548486	0.000724657	0.000743057	0.000868316	0.000579887	0.000709935	0.000994671	0.000788736	0.000668886	0.000606194	0.000726198	0.000878468	0.000811508	0.00107631	0.000682849	0.000539879	0.000649379	0.00121174	0.000767142	0.00100767	0.00096184	0.00105283	0.000844735	0.000651835	0.000820912	0.000731541	0.000566617	0.000672856	0.000668005
ko05134	Human Diseases	Infectious diseases: Bacterial	Legionellosis	0.00160648	0.00143289	0.00133592	0.00132483	0.00143194	0.00141568	0.0014878	0.0012986	0.0013697	0.00152729	0.00150176	0.00157719	0.00153548	0.00140573	0.00137913	0.00152292	0.00144172	0.00148062	0.00155673	0.00147041	0.00140776	0.0013609	0.00138931	0.00125661	0.00155377	0.00145627	0.00147674	0.00138345	0.00125483	0.00130629	0.0014232	0.00134127	0.00163382	0.00151464	0.00142722	0.00141777	0.00139995	0.00142332	0.00142417
ko05140	Human Diseases	Infectious diseases: Parasitic	Leishmaniasis	1.44683e-06	3.16456e-07	1.0669e-06	5.00383e-07	2.02962e-07	3.74659e-07	1.26373e-06	1.7258e-06	1.69743e-06	3.52627e-06	1.23298e-06	2.39443e-06	9.40815e-07	6.67615e-07	2.75884e-06	8.76592e-07	7.8093e-07	8.46824e-07	9.12545e-07	4.24505e-06	2.34581e-06	4.47211e-07	7.30623e-07	4.67791e-06	7.6026e-07	5.95061e-07	8.95459e-07	3.20918e-05	2.22975e-06	2.62127e-06	5.00184e-07	7.07697e-07	9.92934e-07	1.48101e-06	1.84141e-06	4.88239e-06	8.2829e-07	6.57922e-07	8.44936e-07
ko05142	Human Diseases	Infectious diseases: Parasitic	Chagas disease (American trypanosomiasis)	2.34337e-05	2.47483e-05	3.02889e-05	2.29011e-05	1.05068e-05	8.83566e-06	1.9444e-05	2.10535e-05	2.29137e-05	6.96803e-05	2.27969e-05	4.62562e-05	2.03654e-05	4.74581e-05	2.74124e-05	2.22565e-05	2.48985e-05	1.73406e-05	2.42886e-05	4.75336e-05	9.26912e-05	1.06039e-05	2.30147e-05	5.29153e-05	1.75141e-05	2.02013e-05	1.4913e-05	7.80394e-05	2.29548e-05	2.59665e-05	1.31303e-05	1.8535e-05	1.18491e-05	2.09441e-05	5.70263e-05	6.33376e-05	1.33054e-05	1.80342e-05	1.51964e-05
ko05143	Human Diseases	Infectious diseases: Parasitic	African trypanosomiasis	2.41398e-05	2.58759e-05	6.2473e-05	2.97136e-05	1.19015e-05	1.13766e-05	2.02843e-05	2.74264e-05	2.91111e-05	6.68733e-05	2.26898e-05	4.74503e-05	2.75709e-05	7.79287e-05	3.74509e-05	2.72512e-05	5.18438e-05	2.85343e-05	2.48044e-05	4.48333e-05	9.06091e-05	1.74269e-05	2.5407e-05	7.55826e-05	1.76694e-05	2.16388e-05	1.83955e-05	7.52678e-05	2.59967e-05	4.48611e-05	2.93597e-05	3.79142e-05	2.24571e-05	2.22655e-05	4.90566e-05	6.46875e-05	1.43322e-05	2.06001e-05	1.75731e-05
ko05145	Human Diseases	Infectious diseases: Parasitic	Toxoplasmosis	0.000496529	0.000400817	0.000214969	0.000375398	0.000403387	0.000405135	0.000433279	0.000355356	0.000374846	0.000430299	0.0004224	0.000389194	0.000463031	0.000350161	0.000370997	0.000413762	0.000362167	0.000406742	0.000455952	0.000406473	0.000365916	0.000367266	0.000373488	0.000305895	0.000447756	0.000419015	0.00043449	0.000293548	0.000340445	0.000326757	0.000371045	0.00034873	0.000437838	0.000413025	0.000352949	0.000385868	0.000392651	0.000397184	0.000404894
ko05146	Human Diseases	Infectious diseases: Parasitic	Amoebiasis	0.000121864	0.000114266	5.06096e-05	0.000107445	9.51801e-05	9.83087e-05	0.000108369	9.3185e-05	0.000101448	0.00010312	0.000117952	0.000109357	9.10205e-05	8.00819e-05	0.000117453	9.2944e-05	8.3501e-05	8.41375e-05	9.72742e-05	0.00010286	9.48916e-05	8.90693e-05	9.6137e-05	7.4904e-05	9.47593e-05	0.000105132	7.50398e-05	6.64397e-05	0.000107625	8.41219e-05	6.20739e-05	7.4311e-05	9.60884e-05	0.000115119	9.9095e-05	9.55005e-05	0.00010119	9.99369e-05	9.5274e-05
ko05150	Human Diseases	Infectious diseases: Bacterial	Staphylococcus aureus infection	6.54485e-05	5.84108e-05	0.000116685	0.000138729	4.60978e-05	5.51093e-05	0.000120318	7.03674e-05	7.36066e-05	8.64029e-05	8.07328e-05	0.000316157	0.000104983	5.12126e-05	0.000264218	6.84281e-05	8.48603e-05	5.88276e-05	5.37029e-05	7.83443e-05	7.13091e-05	7.70682e-05	8.06769e-05	8.39419e-05	7.59591e-05	5.46493e-05	7.03309e-05	0.000273074	6.13898e-05	9.76779e-05	7.71256e-05	6.79617e-05	7.38327e-05	6.99929e-05	0.000108916	9.32719e-05	5.06868e-05	5.00772e-05	4.68685e-05
ko05152	Human Diseases	Infectious diseases: Bacterial	Tuberculosis	0.000992343	0.000887574	0.00093701	0.000896363	0.000987523	0.000930814	0.000943808	0.000862006	0.000880014	0.000933129	0.000894015	0.000923734	0.00109999	0.000964034	0.000897957	0.000961909	0.000922684	0.000973606	0.000964366	0.000896762	0.000893333	0.000934994	0.000899988	0.000880563	0.00101389	0.00090805	0.00110449	0.000858201	0.000821797	0.000870327	0.00114756	0.000927217	0.000984757	0.000914883	0.00088713	0.000950897	0.000920149	0.000901189	0.000943124
ko05160	Human Diseases	Infectious diseases: Viral	Hepatitis C	0	0	0	0	0	0	0	0	0	0	0	0	0	0	0	0	0	0	0	0	0	0	0	0	0	0	0	0	0	0	0	0	0	0	0	0	0	0	0
ko05161	Human Diseases	Infectious diseases: Viral	Hepatitis B	0.000496522	0.000400813	0.000214406	0.000375389	0.000403363	0.000405122	0.000433273	0.000355355	0.000374846	0.000430299	0.000422395	0.000389194	0.000463014	0.000350109	0.000370991	0.000413753	0.000362161	0.000406734	0.000455952	0.000406437	0.000365906	0.000367262	0.000373483	0.00030589	0.000447735	0.000419015	0.000434478	0.000293219	0.000340442	0.000326755	0.000371025	0.000348688	0.000437833	0.000412978	0.000352918	0.00038583	0.000392649	0.000396811	0.00040474
ko05162	Human Diseases	Infectious diseases: Viral	Measles	0	0	0	0	0	0	0	0	0	0	0	0	0	0	0	0	0	0	0	0	0	0	0	0	0	0	0	0	0	0	0	0	0	0	0	0	0	0	0
ko05163	Human Diseases	Infectious diseases: Viral	Human cytomegalovirus infection	0.000497968	0.000401129	0.000215473	0.00037589	0.000403566	0.000405497	0.000434537	0.000357081	0.000376544	0.000433825	0.000423628	0.000391588	0.000463955	0.000350776	0.000373749	0.000414629	0.000362942	0.000407581	0.000456865	0.000410682	0.000368252	0.000367709	0.000374213	0.000310567	0.000448495	0.000419611	0.000435373	0.000325311	0.000342672	0.000329377	0.000371525	0.000349396	0.000438826	0.000414459	0.000354759	0.000390712	0.000393477	0.000397469	0.000405585
ko05164	Human Diseases	Infectious diseases: Viral	Influenza A	0.000501146	0.000420043	0.000228993	0.000392527	0.000427905	0.000424202	0.00043665	0.000380692	0.000391784	0.000446953	0.000426394	0.000400891	0.000468317	0.000360147	0.000380296	0.000418494	0.000366527	0.000412385	0.00048968	0.00042789	0.000385617	0.000386141	0.000390094	0.000323485	0.000460307	0.000425382	0.000442583	0.00034567	0.000366202	0.00034431	0.000382107	0.000370867	0.000445111	0.000419928	0.000359939	0.000393291	0.000404189	0.000416771	0.000428867
ko05165	Human Diseases	Infectious diseases: Viral	Human papillomavirus infection	0.000146644	0.000130843	0.000203445	0.000130829	0.000114107	0.000122585	0.000152055	0.000122991	0.000134448	0.000163356	0.000146425	0.000166102	0.000138363	0.000167502	0.000136849	0.000163155	0.000165479	0.000151577	0.000134574	0.000148246	0.000171522	0.000131592	0.000136878	0.000155544	0.000147747	0.000142167	0.00013898	0.000191822	0.000121526	0.000148227	0.000126514	0.000135112	0.000149981	0.000142488	0.000161844	0.000166845	0.000123839	0.000133289	0.000132967
ko05166	Human Diseases	Infectious diseases: Viral	HTLV-I infection	4.24333e-05	3.20743e-05	5.8414e-05	5.67875e-05	2.58781e-05	4.10071e-05	3.23471e-05	2.35717e-05	2.25596e-05	8.25287e-05	4.36231e-05	6.94533e-05	4.88856e-05	2.54455e-05	9.19289e-05	3.44894e-05	3.31321e-05	2.73181e-05	2.63874e-05	4.05392e-05	4.94767e-05	1.33113e-05	3.19266e-05	3.82112e-05	3.95619e-05	5.36852e-05	4.5173e-05	2.27709e-05	1.95392e-05	2.45201e-05	2.43535e-05	3.29776e-05	2.39704e-05	3.60069e-05	5.18427e-05	7.06523e-05	4.6546e-05	3.95354e-05	3.32365e-05
ko05167	Human Diseases	Infectious diseases: Viral	Kaposi's sarcoma-associated herpesvirus infection	0.000497968	0.000401129	0.000215473	0.00037589	0.000403566	0.000405497	0.000434537	0.000357081	0.000376544	0.000433825	0.000423628	0.000391588	0.000463955	0.000350776	0.000373749	0.000414629	0.000362942	0.000407581	0.000456865	0.000410682	0.000368252	0.000367709	0.000374213	0.000310567	0.000448495	0.000419611	0.000435373	0.000325311	0.000342672	0.000329377	0.000371525	0.000349396	0.000438826	0.000414459	0.000354759	0.000390712	0.000393477	0.000397469	0.000405585
ko05168	Human Diseases	Infectious diseases: Viral	Herpes simplex infection	0.000497624	0.000401451	0.000215096	0.000377023	0.000405023	0.000406445	0.000433746	0.000355935	0.000375286	0.000432114	0.000424218	0.000390322	0.000464028	0.000354184	0.000371708	0.000415288	0.000362584	0.000408538	0.000457231	0.0004075	0.000372451	0.00036828	0.000375509	0.000306999	0.00044887	0.000420351	0.000435467	0.000294727	0.000343782	0.000328943	0.000371677	0.000350479	0.000439521	0.000413797	0.000354259	0.000389487	0.000393472	0.00039805	0.000405744
ko05169	Human Diseases	Infectious diseases: Viral	Epstein-Barr virus infection	1.10235e-06	6.38063e-07	6.89886e-07	1.63348e-06	1.66033e-06	1.32289e-06	4.73553e-07	5.80028e-07	4.39803e-07	1.81518e-06	1.8222e-06	1.12852e-06	1.0146e-06	4.07475e-06	7.1746e-07	1.53493e-06	4.23264e-07	1.804e-06	1.27908e-06	1.06393e-06	6.54478e-06	1.01828e-06	2.02666e-06	1.12699e-06	1.13557e-06	1.33534e-06	9.88967e-07	1.50779e-06	3.33971e-06	2.18752e-06	6.55646e-07	1.79056e-06	1.68823e-06	8.19421e-07	1.34147e-06	3.65711e-06	8.23522e-07	1.23927e-06	1.0043e-06
ko05200	Human Diseases	Cancers: Overview	Pathways in cancer	0.0019677	0.00181983	0.00108797	0.00183265	0.00182008	0.00191038	0.00181955	0.00181459	0.00179191	0.00174649	0.00171687	0.00170365	0.00171922	0.00173637	0.00166279	0.00177541	0.00184065	0.00176751	0.00182352	0.0018169	0.00170199	0.00173265	0.00179228	0.00174164	0.00181117	0.00184856	0.00166655	0.00186442	0.00178912	0.00186288	0.00164357	0.00186002	0.00191644	0.00183482	0.00174268	0.00176957	0.00189206	0.00184912	0.00180711
ko05203	Human Diseases	Cancers: Overview	Viral carcinogenesis	0.00014191	0.000129857	0.000200937	0.000130158	0.000113849	0.000122049	0.000150479	0.000120546	0.000130367	0.000155946	0.000142101	0.000157783	0.00013656	0.00016642	0.000133704	0.000162039	0.000164615	0.000150429	0.000133126	0.000143059	0.000161047	0.00012999	0.00013592	0.00015071	0.000146833	0.000141155	0.000137432	0.000159375	0.000118613	0.000145457	0.000125789	0.000134015	0.000147854	0.000139877	0.000157317	0.000158644	0.0001222	0.000132545	0.000131895
ko05204	Human Diseases	Cancers: Overview	Chemical carcinogenesis	0.00148955	0.00151339	0.000648038	0.00155591	0.00145867	0.00158808	0.00145277	0.00149787	0.00145502	0.00140585	0.00140099	0.00136855	0.00126932	0.00135752	0.00146311	0.00134345	0.00139018	0.00136371	0.00146266	0.00150188	0.00131322	0.00133313	0.00142982	0.00135681	0.00140736	0.00153814	0.00123501	0.00153076	0.00146905	0.00147459	0.00114139	0.00149809	0.00148311	0.0015028	0.00141813	0.00138459	0.00159413	0.00152178	0.00145923
ko05205	Human Diseases	Cancers: Overview	Proteoglycans in cancer	0.000137314	0.00012526	0.000156474	0.000122527	0.000139951	0.000127253	0.000132034	0.000129581	0.000130134	0.000147364	0.000135895	0.000146577	0.000162538	0.000151066	0.000132077	0.00014148	0.000140801	0.000147798	0.000126771	0.000134691	0.000149732	0.000138825	0.000133228	0.000148077	0.000138032	0.00013226	0.000168812	0.000136877	0.000130074	0.000134291	0.000187484	0.000136857	0.000134533	0.000130991	0.000140982	0.000146176	0.000133492	0.000123033	0.000126616
ko05206	Human Diseases	Cancers: Overview	MicroRNAs in cancer	0.000144238	0.000182463	0.000135155	0.000134766	0.000134179	0.000148233	0.000208986	0.0001974	0.000203014	0.00019826	0.000206675	0.000169074	0.000131055	0.0001398	0.000142874	0.00020777	0.000235086	0.000194202	0.00015327	0.000184406	0.000208318	0.00017477	0.000194385	0.000196768	0.000157381	0.000187846	0.000150373	0.000293647	0.000193447	0.000203511	0.0001414	0.000198906	0.00016424	0.00018225	0.000202322	0.000166887	0.000145727	0.000152476	0.000140711
ko05210	Human Diseases	Cancers: Specific types	Colorectal cancer	0.000496522	0.000400813	0.000214406	0.000375389	0.000403363	0.000405122	0.000433273	0.000355355	0.000374846	0.000430299	0.000422395	0.000389194	0.000463014	0.000350109	0.000370991	0.000413753	0.000362161	0.000406734	0.000455952	0.000406437	0.000365906	0.000367262	0.000373483	0.00030589	0.000447735	0.000419015	0.000434478	0.000293219	0.000340442	0.000326755	0.000371025	0.000348688	0.000437833	0.000412978	0.000352918	0.00038583	0.000392649	0.000396811	0.00040474
ko05211	Human Diseases	Cancers: Specific types	Renal cell carcinoma	0.000136102	0.000125035	0.000107051	0.000115264	0.00010366	0.000109291	0.000136702	0.000131153	0.000137285	0.000137327	0.000130051	0.000143934	0.000108618	0.00014398	0.000117118	0.000129569	0.000132292	0.000126952	0.000115824	0.000125721	0.000144502	0.000120352	0.000124052	0.000133426	0.000115962	0.000126201	0.000105382	0.000131117	0.000128516	0.000139225	9.26386e-05	0.000127386	0.000126837	0.00012958	0.00014125	0.000136135	0.000113516	0.000118882	0.000115683
ko05215	Human Diseases	Cancers: Specific types	Prostate cancer	2.01287e-05	2.51905e-05	0.000184172	3.42739e-05	5.28111e-05	3.08569e-05	2.54906e-05	5.03973e-05	4.36963e-05	3.58413e-05	1.63295e-05	3.09489e-05	7.81157e-05	8.68874e-05	3.48962e-05	5.89271e-05	0.000106634	7.00542e-05	2.99847e-05	2.61726e-05	7.09442e-05	7.40265e-05	5.38986e-05	0.000117664	4.43429e-05	1.36219e-05	8.09536e-05	8.98277e-05	4.69057e-05	9.3204e-05	0.00015755	7.76053e-05	4.94211e-05	2.89823e-05	5.3158e-05	5.59401e-05	3.15707e-05	3.33244e-05	3.98713e-05
ko05219	Human Diseases	Cancers: Specific types	Bladder cancer	0.000157714	0.000118317	8.94916e-05	0.000103035	0.000107456	0.000111921	0.000125092	9.13383e-05	9.94332e-05	0.000120296	0.000129709	0.000124304	0.000105547	9.28504e-05	0.000107714	0.000124216	0.000108846	0.000109822	0.000107655	0.000117037	0.000118315	9.21121e-05	0.000101982	7.67782e-05	0.000115554	0.000129391	0.000101903	7.65731e-05	0.000102552	9.60929e-05	6.9904e-05	9.24452e-05	0.000128141	0.000125169	0.000103092	0.0001102	0.000110833	0.000110532	0.000103215
ko05220	Human Diseases	Cancers: Specific types	Chronic myeloid leukemia	3.23393e-08	7.01011e-08	3.63098e-08	5.42771e-08	1.45388e-08	5.86892e-08	3.85432e-07	5.9321e-08	4.44255e-07	6.45206e-09	7.94917e-08	5.51995e-08	5.07302e-08	5.17977e-08	7.10691e-08	1.68212e-07	3.24867e-07	1.83918e-07	1.59885e-08	9.75578e-08	1.90949e-08	8.46203e-08	1.39223e-07	1.16365e-06	5.48054e-08	4.02327e-08	2.21884e-08	4.22111e-06	7.81804e-08	6.45922e-07	6.84373e-08	1.39019e-08	1.36018e-08	7.14931e-08	2.78321e-07	1.39119e-06	7.80179e-08	3.2745e-08	4.47929e-08
ko05222	Human Diseases	Cancers: Specific types	Small cell lung cancer	0.000497968	0.000401129	0.000215473	0.00037589	0.000403566	0.000405497	0.000434537	0.000357081	0.000376544	0.000433825	0.000423628	0.000391588	0.000463955	0.000350776	0.000373749	0.000414629	0.000362942	0.000407581	0.000456865	0.000410682	0.000368252	0.000367709	0.000374213	0.000310567	0.000448495	0.000419611	0.000435373	0.000325311	0.000342672	0.000329377	0.000371525	0.000349396	0.000438826	0.000414459	0.000354759	0.000390712	0.000393477	0.000397469	0.000405585
ko05224	Human Diseases	Cancers: Specific types	Breast cancer	8.43633e-09	4.2919e-08	0	4.65232e-08	8.72329e-09	5.7103e-08	3.10338e-07	7.11852e-07	2.38348e-06	7.61343e-07	2.45079e-06	4.30556e-06	2.35204e-07	2.9352e-07	2.03055e-08	1.36251e-07	6.55981e-08	1.61208e-07	1.19914e-07	1.10443e-08	2.29139e-07	1.13883e-06	1.91637e-07	1.55282e-07	1.31533e-08	1.14951e-07	4.65956e-07	4.19622e-08	6.29052e-07	1.32003e-07	1.37381e-07	1.11215e-07	1.22897e-07	1.0724e-07	2.89385e-07	4.64805e-07	1.17027e-07	6.04523e-08	7.07257e-08
ko05225	Human Diseases	Cancers: Specific types	Hepatocellular carcinoma	0.00131346	0.00126836	0.000581233	0.00130712	0.00126002	0.00136462	0.00122213	0.00127518	0.00123155	0.00113873	0.00114433	0.00113282	0.00106825	0.00115438	0.00113693	0.00117198	0.0012384	0.00116258	0.00122071	0.00125421	0.00111804	0.00116934	0.00123979	0.00117866	0.0012023	0.00128897	0.00104435	0.0013139	0.00127032	0.0013003	0.00102165	0.00130551	0.00130122	0.00126162	0.00119295	0.00118493	0.0013533	0.00129936	0.00124586
ko05230	Human Diseases	Cancers: Overview	Central carbon metabolism in cancer	0.000966556	0.000889684	0.000822906	0.000849922	0.00084391	0.00085772	0.000884272	0.000806337	0.000819966	0.0010629	0.000941581	0.00114978	0.00086098	0.000803228	0.00101559	0.000930954	0.000862317	0.000885879	0.000983907	0.000954219	0.00105439	0.00075856	0.00082094	0.000849328	0.000909451	0.000942164	0.000896963	0.00088778	0.000789448	0.000827619	0.000706603	0.000861552	0.000927352	0.0009078	0.000964718	0.000983197	0.000851823	0.000884938	0.000888315
ko05231	Human Diseases	Cancers: Overview	Choline metabolism in cancer	4.9641e-05	4.67777e-05	0.000130417	6.85147e-05	7.90449e-05	6.9591e-05	4.01719e-05	3.69272e-05	4.08705e-05	6.16727e-05	2.67299e-05	6.85224e-05	8.64093e-05	8.61072e-05	4.30764e-05	6.49999e-05	7.87924e-05	7.42737e-05	5.07393e-05	4.63856e-05	0.000106937	5.58231e-05	4.87073e-05	9.91577e-05	8.16253e-05	4.35855e-05	0.000101263	9.26494e-05	3.3389e-05	6.52304e-05	0.000147058	7.62684e-05	7.18284e-05	5.65307e-05	8.3387e-05	8.89123e-05	7.35468e-05	6.62326e-05	7.72626e-05
ko05322	Human Diseases	Immune diseases	Systemic lupus erythematosus	1.0686e-07	1.00144e-07	1.53863e-06	2.85601e-07	2.71876e-08	1.60206e-07	2.00308e-07	2.33879e-07	1.47061e-06	4.30568e-07	6.08295e-07	9.50657e-07	4.90008e-07	1.58846e-06	1.72596e-07	1.7126e-07	2.57947e-07	1.78284e-07	9.27335e-08	1.75604e-07	8.00885e-08	1.69052e-07	3.76643e-07	3.97816e-07	1.28245e-07	2.49833e-07	1.90978e-07	9.85992e-07	2.31033e-07	3.84542e-07	2.01978e-07	2.00465e-07	1.37939e-07	3.87025e-07	2.00962e-06	1.4396e-06	1.14318e-07	2.56922e-07	2.42589e-07
ko05323	Human Diseases	Immune diseases	Rheumatoid arthritis	5.42737e-08	2.92875e-07	5.47208e-06	1.60591e-07	1.5181e-07	1.79134e-07	1.3084e-06	2.15364e-05	1.42015e-05	4.6431e-07	1.91595e-07	5.87159e-07	5.96311e-07	1.2442e-06	1.07822e-06	2.45333e-06	4.11808e-06	5.12842e-06	1.3922e-06	1.65836e-06	5.01029e-06	1.77876e-05	1.52507e-05	1.20098e-05	8.147e-07	2.60491e-07	1.58747e-06	5.64278e-06	2.31633e-05	1.5818e-05	1.01863e-05	1.88277e-05	2.31939e-06	6.25657e-07	1.08488e-05	2.09846e-06	5.28788e-07	7.14218e-07	9.32164e-07
ko05340	Human Diseases	Immune diseases	Primary immunodeficiency	0.000142842	9.19582e-05	0.000231424	9.81201e-05	0.000106739	0.000108557	0.000102502	0.000101785	0.000104662	0.000106713	6.18461e-05	0.000130082	0.000105446	0.000128586	6.59457e-05	0.000104153	0.000124771	0.00010007	0.000133117	0.000124559	0.000151238	9.48738e-05	9.53617e-05	0.000129988	0.000112476	8.90756e-05	9.52924e-05	0.00020729	8.70895e-05	0.000121889	0.000103164	0.000121128	0.000122832	9.47033e-05	0.000144112	0.000131988	9.89458e-05	0.000120911	0.000128542
ko05410	Human Diseases	Cardiovascular diseases	Hypertrophic cardiomyopathy (HCM)	1.60837e-06	1.39577e-06	4.39045e-05	1.18335e-06	8.43781e-07	1.33984e-06	4.7575e-06	5.97083e-06	5.35839e-06	2.02097e-05	6.92313e-06	1.25425e-05	6.14464e-06	1.00689e-05	5.84981e-06	4.84252e-06	2.60479e-06	4.11339e-06	7.04728e-06	1.96934e-05	1.63051e-05	2.69756e-06	7.53035e-06	8.11303e-06	4.54609e-06	4.94859e-06	3.74589e-06	2.89604e-05	6.61365e-06	7.79909e-06	2.45207e-06	5.89878e-06	2.52595e-06	5.55047e-06	1.47622e-05	8.47129e-06	3.56944e-06	3.79574e-06	3.95674e-06
ko05414	Human Diseases	Cardiovascular diseases	Dilated cardiomyopathy (DCM)	1.07423e-07	6.28621e-07	4.13151e-05	3.21527e-07	1.13912e-07	3.66411e-07	3.21679e-07	4.59409e-07	4.16478e-07	1.64872e-06	8.65115e-07	2.82867e-06	1.29362e-06	2.80398e-06	6.28793e-07	1.21123e-06	5.64581e-07	6.58268e-07	1.06464e-06	1.25647e-06	3.16785e-06	3.84313e-07	4.43113e-07	6.00067e-07	7.14224e-07	3.15252e-07	9.75337e-07	3.33564e-07	1.50046e-06	9.75538e-07	6.06304e-07	6.12794e-07	2.83078e-07	2.77558e-06	1.12005e-06	1.52154e-06	4.54888e-07	4.22158e-07	1.01656e-06
ko05416	Human Diseases	Cardiovascular diseases	Viral myocarditis	0.000496522	0.000400813	0.000214406	0.000375389	0.000403363	0.000405122	0.000433273	0.000355355	0.000374846	0.000430299	0.000422395	0.000389194	0.000463014	0.000350109	0.000370991	0.000413753	0.000362161	0.000406734	0.000455952	0.000406437	0.000365906	0.000367262	0.000373483	0.00030589	0.000447735	0.000419015	0.000434478	0.000293219	0.000340442	0.000326755	0.000371025	0.000348688	0.000437833	0.000412978	0.000352918	0.00038583	0.000392649	0.000396811	0.00040474
ko05418	Human Diseases	Cardiovascular diseases	Fluid shear stress and atherosclerosis	0.00177403	0.0016953	0.00149972	0.00177692	0.00175868	0.00178307	0.0016703	0.00176473	0.00171939	0.00171756	0.0016033	0.00165771	0.00174455	0.00183541	0.00161428	0.0017394	0.00190116	0.00176326	0.00164851	0.00172256	0.00184136	0.00174285	0.00174524	0.00192741	0.00169663	0.00169669	0.00172633	0.00192852	0.00174922	0.00189624	0.0019265	0.00190113	0.00180213	0.00169481	0.00171809	0.00178195	0.00179283	0.00172815	0.00169672
