# Supplementary material for: Characterization and Comparison of Bacterial Communities of an Invasive and Two Native Caribbean Seagrass Species Sheds Light on the Possible Influence of the Microbiome on Invasive Mechanisms
Source: Front Microbiol. 2021 Aug 3;12:653998. doi: 10.3389/fmicb.2021.653998 (PMC8381869; doi:10.3389/fmicb.2021.653998)
Supplement: Supplementary file 6 [file Data_Sheet_5.xlsx]

## Sheet: HsVSTt_Roots
Table S32. Differential analysis test results of Tax4Fun2 Level 3 KEGG pathways predictions. Pairwise comparison of H. stipulacea vs. T. testudinum roots. P adjusted: corrected p-values using the Benjamini and Hochberg method (Benjamini and Hochberg, 1995).
KEGG level 3 pathways	Padj	Log2Foldchange	Significance (P<0.05)
ko01052_Type_I_polyketide_structures	5.98585e-06	1.57964	*
ko03450_Non_homologous_end_joining	9.51795e-05	-1.62853	*
ko04924_Renin_secretion	9.51795e-05	2.07209	*
ko00521_Streptomycin_biosynthesis	0.000121281	-0.226364	*
ko00404_Staurosporine_biosynthesis	0.000128796	1.8099	*
ko00525_Acarbose_and_validamycin_biosynthesis	0.000128796	-0.481767	*
ko01055_Biosynthesis_of_vancomycin_group_antibiotics	0.000128796	-0.365714	*
ko03022_Basal_transcription_factors	0.000128796	1.58702	*
ko04141_Protein_processing_in_endoplasmic_reticulum	0.000128796	-0.359069	*
ko05010_Alzheimers_disease	0.000128796	0.269049	*
ko05110_Vibrio_cholerae_infection	0.000128796	2.66936	*
ko00906_Carotenoid_biosynthesis	0.000134136	0.824328	*
ko04113_Meiosis___yeast	0.00019644	-0.514358	*
ko00480_Glutathione_metabolism	0.000214188	0.230422	*
ko00523_Polyketide_sugar_unit_biosynthesis	0.000220621	-0.416796	*
ko04380_Osteoclast_differentiation	0.000220621	2.95547	*
ko00909_Sesquiterpenoid_and_triterpenoid_biosynthesis	0.000391852	-1.00841	*
ko04213_Longevity_regulating_pathway___multiple_species	0.000418468	-0.249053	*
ko05323_Rheumatoid_arthritis	0.000437206	2.47497	*
ko04940_Type_I_diabetes_mellitus	0.000551172	-0.229577	*
ko04071_Sphingolipid_signaling_pathway	0.000777488	-0.671943	*
ko00430_Taurine_and_hypotaurine_metabolism	0.000906655	0.272951	*
ko00943_Isoflavonoid_biosynthesis	0.00100549	1.80628	*
ko00062_Fatty_acid_elongation	0.0019344	1.59448	*
ko04066_HIF_1_signaling_pathway	0.00194483	0.275349	*
ko00785_Lipoic_acid_metabolism	0.0025976	0.263096	*
ko00965_Betalain_biosynthesis	0.0025976	0.594977	*
ko00983_Drug_metabolism___other_enzymes	0.0025976	0.192191	*
ko04064_NF_kappa_B_signaling_pathway	0.0025976	2.71036	*
ko04112_Cell_cycle___Caulobacter	0.0025976	-0.359277	*
ko04370_VEGF_signaling_pathway	0.0025976	2.71036	*
ko04625_C_type_lectin_receptor_signaling_pathway	0.0025976	2.71036	*
ko04668_TNF_signaling_pathway	0.0025976	2.71036	*
ko04913_Ovarian_steroidogenesis	0.0025976	2.71036	*
ko04923_Regulation_of_lipolysis_in_adipocytes	0.0025976	2.71036	*
ko05140_Leishmaniasis	0.0025976	2.71036	*
ko05410_Hypertrophic_cardiomyopathy__HCM_	0.00266835	1.43097	*
ko00260_Glycine__serine_and_threonine_metabolism	0.00276637	0.156005	*
ko00680_Methane_metabolism	0.00276637	-0.221222	*
ko05206_MicroRNAs_in_cancer	0.00276637	0.490028	*
ko04726_Serotonergic_synapse	0.00289885	0.432372	*
ko01059_Biosynthesis_of_enediyne_antibiotics	0.0031065	0.392294	*
ko04210_Apoptosis	0.00325284	0.373899	*
ko05016_Huntingtons_disease	0.00325284	0.243871	*
ko05200_Pathways_in_cancer	0.00325284	0.303872	*
ko00720_Carbon_fixation_pathways_in_prokaryotes	0.00360311	-0.202435	*
ko04728_Dopaminergic_synapse	0.00456885	0.403851	*
ko05030_Cocaine_addiction	0.00456885	0.403851	*
ko05031_Amphetamine_addiction	0.00456885	0.403851	*
ko00563_Glycosylphosphatidylinositol__GPI__anchor_biosynthesis	0.00468378	2.59849	*
ko00565_Ether_lipid_metabolism	0.00515341	-0.269022	*
ko00472_D_Arginine_and_D_ornithine_metabolism	0.00531388	0.327277	*
ko01524_Platinum_drug_resistance	0.00531388	0.266719	*
ko05204_Chemical_carcinogenesis	0.00686323	0.429001	*
ko05225_Hepatocellular_carcinoma	0.00699988	0.381306	*
ko05012_Parkinsons_disease	0.00784813	0.259264	*
ko00522_Biosynthesis_of_12___14__and_16_membered_macrolides	0.00794421	2.12622	*
ko04932_Non_alcoholic_fatty_liver_disease__NAFLD_	0.00794421	0.258513	*
ko04214_Apoptosis___fly	0.00855801	0.138426	*
ko05164_Influenza_A	0.00856466	0.29536	*
ko00340_Histidine_metabolism	0.00903404	0.111892	*
ko00460_Cyanoamino_acid_metabolism	0.00937663	0.326339	*
ko04727_GABAergic_synapse	0.0094846	0.15169	*
ko00966_Glucosinolate_biosynthesis	0.0110152	0.151539	*
ko05132_Salmonella_infection	0.0110152	-0.401174	*
ko00532_Glycosaminoglycan_biosynthesis___chondroitin_sulfate__dermatan_sulfate	0.0119928	2.92319	*
ko05163_Human_cytomegalovirus_infection	0.0125575	0.319825	*
ko05167_Kaposis_sarcoma_associated_herpesvirus_infection	0.0125575	0.319825	*
ko05222_Small_cell_lung_cancer	0.0125575	0.319825	*
ko04978_Mineral_absorption	0.0127245	-0.43138	*
ko00010_Glycolysis__Gluconeogenesis	0.0127358	-0.0980141	*
ko02020_Two_component_system	0.0139239	-0.308862	*
ko04216_Ferroptosis	0.0145435	-0.374219	*
ko04920_Adipocytokine_signaling_pathway	0.0149377	-0.391093	*
ko00981_Insect_hormone_biosynthesis	0.0152786	0.289858	*
ko00900_Terpenoid_backbone_biosynthesis	0.0185686	-0.121931	*
ko05168_Herpes_simplex_infection	0.0185686	0.308925	*
ko05145_Toxoplasmosis	0.0187267	0.306576	*
ko00982_Drug_metabolism___cytochrome_P450	0.018782	0.278695	*
ko04215_Apoptosis___multiple_species	0.018782	0.305216	*
ko05100_Bacterial_invasion_of_epithelial_cells	0.018782	-1.20269	*
ko05161_Hepatitis_B	0.018782	0.305216	*
ko05210_Colorectal_cancer	0.018782	0.305216	*
ko05416_Viral_myocarditis	0.018782	0.305216	*
ko00140_Steroid_hormone_biosynthesis	0.0194551	0.37889	*
ko00363_Bisphenol_degradation	0.0217226	0.866768	*
ko04115_p53_signaling_pathway	0.022334	0.298368	*
ko04931_Insulin_resistance	0.0225308	-0.225052	*
ko00910_Nitrogen_metabolism	0.0244101	-0.114273	*
ko00760_Nicotinate_and_nicotinamide_metabolism	0.0282504	0.0956084	*
ko01200_Carbon_metabolism	0.0284417	-0.108923	*
ko04014_Ras_signaling_pathway	0.0296694	-0.648834	*
ko00330_Arginine_and_proline_metabolism	0.0304407	0.147873	*
ko01062_Biosynthesis_of_terpenoids_and_steroids	0.0308403	0.531353	*
ko04144_Endocytosis	0.0308403	-0.649471	*
ko04666_Fc_gamma_R_mediated_phagocytosis	0.0308565	-0.651017	*
ko04912_GnRH_signaling_pathway	0.0308565	-0.651017	*
ko00620_Pyruvate_metabolism	0.0316831	-0.0850749	*
ko00240_Pyrimidine_metabolism	0.034626	0.0834465	*
ko00980_Metabolism_of_xenobiotics_by_cytochrome_P450	0.034843	0.265851	*
ko04921_Oxytocin_signaling_pathway	0.0351581	1.56148	*
ko04013_MAPK_signaling_pathway___fly	0.0365368	0.213062	*
ko03013_RNA_transport	0.0375145	-0.383211	*
ko00633_Nitrotoluene_degradation	0.0421925	-0.454507	*
ko00624_Polycyclic_aromatic_hydrocarbon_degradation	0.050395	0.439231
ko04910_Insulin_signaling_pathway	0.0526567	-0.304475
ko01054_Nonribosomal_peptide_structures	0.0537724	0.559332
ko05014_Amyotrophic_lateral_sclerosis__ALS_	0.0542006	0.221067
ko01501_beta_Lactam_resistance	0.0543841	0.129857
ko01523_Antifolate_resistance	0.0544777	-0.117222
ko00640_Propanoate_metabolism	0.0552843	-0.157431
ko00780_Biotin_metabolism	0.0564647	0.0959731
ko02030_Bacterial_chemotaxis	0.0564647	-0.30763
ko05219_Bladder_cancer	0.0564647	0.498203
ko00053_Ascorbate_and_aldarate_metabolism	0.0566364	0.210647
ko00642_Ethylbenzene_degradation	0.0566452	-0.221502
ko01120_Microbial_metabolism_in_diverse_environments	0.0569244	-0.0723693
ko00120_Primary_bile_acid_biosynthesis	0.0578358	0.324424
ko01110_Biosynthesis_of_secondary_metabolites	0.0578358	-0.0351675
ko05418_Fluid_shear_stress_and_atherosclerosis	0.0579517	0.0888537
ko04979_Cholesterol_metabolism	0.0630276	-0.382851
ko05166_HTLV_I_infection	0.0630276	-0.382851
ko00901_Indole_alkaloid_biosynthesis	0.0643362	0.515542
ko00130_Ubiquinone_and_other_terpenoid_quinone_biosynthesis	0.0681724	-0.128513
ko00520_Amino_sugar_and_nucleotide_sugar_metabolism	0.0683375	-0.143405
ko00643_Styrene_degradation	0.0683375	0.195488
ko00670_One_carbon_pool_by_folate	0.0686449	-0.0555619
ko00365_Furfural_degradation	0.0719951	-0.31386
ko00030_Pentose_phosphate_pathway	0.0727332	-0.057658
ko00195_Photosynthesis	0.0727332	-0.0946733
ko05203_Viral_carcinogenesis	0.0727332	-0.132057
ko03020_RNA_polymerase	0.0746839	0.098906
ko04217_Necroptosis	0.0746839	0.066364
ko00650_Butanoate_metabolism	0.0821039	-0.167775
ko04724_Glutamatergic_synapse	0.0890801	0.109201
ko00592_alpha_Linolenic_acid_metabolism	0.0912132	-0.18755
ko04260_Cardiac_muscle_contraction	0.106445	0.149625
ko00071_Fatty_acid_degradation	0.107978	-0.208193
ko00350_Tyrosine_metabolism	0.108583	0.140566
ko01100_Metabolic_pathways	0.110132	-0.0259613
ko01053_Biosynthesis_of_siderophore_group_nonribosomal_peptides	0.111758	0.227071
ko00564_Glycerophospholipid_metabolism	0.113354	-0.0673598
ko00950_Isoquinoline_alkaloid_biosynthesis	0.119387	0.0880306
ko04928_Parathyroid_hormone_synthesis__secretion_and_action	0.121199	-0.519343
ko04714_Thermogenesis	0.124048	-0.162014
ko05142_Chagas_disease__American_trypanosomiasis_	0.127877	0.574818
ko00270_Cysteine_and_methionine_metabolism	0.136017	0.0352857
ko01130_Biosynthesis_of_antibiotics	0.13736	-0.0281522
ko00121_Secondary_bile_acid_biosynthesis	0.145578	0.366682
ko01502_Vancomycin_resistance	0.146745	-0.107616
ko04211_Longevity_regulating_pathway	0.156152	0.148793
ko00571_Lipoarabinomannan__LAM__biosynthesis	0.156174	-0.250145
ko03320_PPAR_signaling_pathway	0.156174	-0.230701
ko05165_Human_papillomavirus_infection	0.156535	-0.110132
ko00232_Caffeine_metabolism	0.169358	-0.744615
ko00362_Benzoate_degradation	0.169358	-0.151309
ko00510_N_Glycan_biosynthesis	0.169358	-0.229881
ko04024_cAMP_signaling_pathway	0.178884	-0.488745
ko03040_Spliceosome	0.179014	1.73255
ko05034_Alcoholism	0.179014	0.19638
ko05111_Biofilm_formation___Vibrio_cholerae	0.179014	-0.227615
ko00591_Linoleic_acid_metabolism	0.195772	0.545401
ko00902_Monoterpenoid_biosynthesis	0.199189	0.731524
ko04614_Renin_angiotensin_system	0.20132	0.358873
ko00401_Novobiocin_biosynthesis	0.208279	0.0417395
ko05150_Staphylococcus_aureus_infection	0.215151	0.376903
ko04146_Peroxisome	0.216937	-0.134253
ko00660_C5_Branched_dibasic_acid_metabolism	0.2179	-0.0620245
ko01212_Fatty_acid_metabolism	0.224178	-0.123493
ko00984_Steroid_degradation	0.231808	0.216626
ko00908_Zeatin_biosynthesis	0.242256	0.0894024
ko05230_Central_carbon_metabolism_in_cancer	0.24638	0.063186
ko04964_Proximal_tubule_bicarbonate_reclamation	0.261397	0.158017
ko00364_Fluorobenzoate_degradation	0.272547	0.197773
ko02025_Biofilm_formation___Pseudomonas_aeruginosa	0.27655	-0.182776
ko00791_Atrazine_degradation	0.280225	0.123776
ko01210_2_Oxocarboxylic_acid_metabolism	0.280225	-0.0341999
ko04723_Retrograde_endocannabinoid_signaling	0.280225	-0.426683
ko05169_Epstein_Barr_virus_infection	0.280225	0.853504
ko04918_Thyroid_hormone_synthesis	0.295606	0.0998552
ko00550_Peptidoglycan_biosynthesis	0.312652	-0.0509766
ko04621_NOD_like_receptor_signaling_pathway	0.312652	-0.132041
ko05133_Pertussis	0.312652	-0.15985
ko00623_Toluene_degradation	0.315931	-0.182396
ko00250_Alanine__aspartate_and_glutamate_metabolism	0.320826	0.025709
ko00332_Carbapenem_biosynthesis	0.320826	-0.0507899
ko00405_Phenazine_biosynthesis	0.327656	-0.07316
ko00740_Riboflavin_metabolism	0.335366	0.0393839
ko00400_Phenylalanine__tyrosine_and_tryptophan_biosynthesis	0.354045	-0.0447968
ko00281_Geraniol_degradation	0.35923	-0.147757
ko02026_Biofilm_formation___Escherichia_coli	0.35923	-0.106806
ko04919_Thyroid_hormone_signaling_pathway	0.366526	-0.385267
ko00230_Purine_metabolism	0.369654	0.0266375
ko00253_Tetracycline_biosynthesis	0.379406	-0.219842
ko04068_FoxO_signaling_pathway	0.410723	0.0908573
ko00473_D_Alanine_metabolism	0.418623	-0.0480253
ko01040_Biosynthesis_of_unsaturated_fatty_acids	0.418623	0.0701386
ko03050_Proteasome	0.426931	0.518581
ko00630_Glyoxylate_and_dicarboxylate_metabolism	0.42885	-0.0359095
ko00333_Prodigiosin_biosynthesis	0.438667	0.069601
ko00590_Arachidonic_acid_metabolism	0.438667	0.172958
ko00622_Xylene_degradation	0.438667	0.108705
ko00540_Lipopolysaccharide_biosynthesis	0.438847	-0.0933255
ko04934_Cushings_syndrome	0.438847	0.142507
ko05211_Renal_cell_carcinoma	0.438847	0.142507
ko00750_Vitamin_B6_metabolism	0.448992	0.0596843
ko00471_D_Glutamine_and_D_glutamate_metabolism	0.456813	0.0422177
ko00621_Dioxin_degradation	0.456813	0.137489
ko04261_Adrenergic_signaling_in_cardiomyocytes	0.456813	-0.370697
ko04911_Insulin_secretion	0.456813	-0.370697
ko04925_Aldosterone_synthesis_and_secretion	0.456813	-0.370697
ko04960_Aldosterone_regulated_sodium_reabsorption	0.456813	-0.370697
ko04961_Endocrine_and_other_factor_regulated_calcium_reabsorption	0.456813	-0.370697
ko04970_Salivary_secretion	0.456813	-0.370697
ko04971_Gastric_acid_secretion	0.456813	-0.370697
ko03070_Bacterial_secretion_system	0.459932	0.0375684
ko00220_Arginine_biosynthesis	0.460656	0.0311565
ko00770_Pantothenate_and_CoA_biosynthesis	0.467103	-0.0253353
ko04022_cGMP_PKG_signaling_pathway	0.469275	-0.361743
ko00052_Galactose_metabolism	0.489098	-0.0631502
ko03440_Homologous_recombination	0.506285	-0.0354365
ko04930_Type_II_diabetes_mellitus	0.506285	-0.0554896
ko04330_Notch_signaling_pathway	0.527842	1.09585
ko05146_Amoebiasis	0.527842	0.185319
ko00280_Valine__leucine_and_isoleucine_degradation	0.531022	-0.0752561
ko00040_Pentose_and_glucuronate_interconversions	0.546066	0.0830374
ko00020_Citrate_cycle__TCA_cycle_	0.55012	-0.0235443
ko05340_Primary_immunodeficiency	0.555022	-0.10482
ko00261_Monobactam_biosynthesis	0.564396	0.0369445
ko03060_Protein_export	0.579748	-0.0286785
ko00300_Lysine_biosynthesis	0.593101	-0.0178462
ko00524_Neomycin__kanamycin_and_gentamicin_biosynthesis	0.595171	-0.0730798
ko00500_Starch_and_sucrose_metabolism	0.604411	-0.0953965
ko04976_Bile_secretion	0.636085	-0.193549
ko00730_Thiamine_metabolism	0.642683	-0.023734
ko04072_Phospholipase_D_signaling_pathway	0.647691	-0.113094
ko05143_African_trypanosomiasis	0.673563	0.154252
ko00920_Sulfur_metabolism	0.687212	-0.0223457
ko00514_Other_types_of_O_glycan_biosynthesis	0.687325	-0.186457
ko00511_Other_glycan_degradation	0.690218	-0.233204
ko00600_Sphingolipid_metabolism	0.693635	0.127475
ko00830_Retinol_metabolism	0.696643	0.0670765
ko00930_Caprolactam_degradation	0.696643	-0.0768199
ko04151_PI3K_Akt_signaling_pathway	0.696643	-0.142272
ko05322_Systemic_lupus_erythematosus	0.696643	0.707734
ko02040_Flagellar_assembly	0.703607	0.0496567
ko04138_Autophagy___yeast	0.718928	-0.0607359
ko04020_Calcium_signaling_pathway	0.72229	0.335206
ko00360_Phenylalanine_metabolism	0.727887	-0.0479114
ko00627_Aminobenzoate_degradation	0.741361	-0.0529987
ko00531_Glycosaminoglycan_degradation	0.748229	0.0618523
ko00790_Folate_biosynthesis	0.748229	-0.0249227
ko00903_Limonene_and_pinene_degradation	0.748229	-0.0532966
ko00970_Aminoacyl_tRNA_biosynthesis	0.748229	-0.0177076
ko01230_Biosynthesis_of_amino_acids	0.748229	-0.0117782
ko03010_Ribosome	0.748229	0.0211247
ko04721_Synaptic_vesicle_cycle	0.748229	-0.367164
ko04962_Vasopressin_regulated_water_reabsorption	0.758249	-0.345957
ko00941_Flavonoid_biosynthesis	0.763532	0.233492
ko00945_Stilbenoid__diarylheptanoid_and_gingerol_biosynthesis	0.763532	0.233492
ko03030_DNA_replication	0.778771	0.0179687
ko00450_Selenocompound_metabolism	0.779632	-0.0157837
ko00072_Synthesis_and_degradation_of_ketone_bodies	0.789308	-0.0508832
ko04070_Phosphatidylinositol_signaling_system	0.789308	0.0232951
ko04016_MAPK_signaling_pathway___plant	0.793491	0.0224996
ko03018_RNA_degradation	0.799102	0.0183625
ko00051_Fructose_and_mannose_metabolism	0.815565	-0.0244633
ko00562_Inositol_phosphate_metabolism	0.815565	0.0473395
ko03420_Nucleotide_excision_repair	0.815565	0.0226269
ko04080_Neuroactive_ligand_receptor_interaction	0.815565	0.0729585
ko04122_Sulfur_relay_system	0.815565	-0.0308723
ko04626_Plant_pathogen_interaction	0.815565	-0.0245543
ko04974_Protein_digestion_and_absorption	0.815565	-0.0910961
ko05414_Dilated_cardiomyopathy__DCM_	0.815565	0.317707
ko01051_Biosynthesis_of_ansamycins	0.823044	-0.033331
ko00944_Flavone_and_flavonol_biosynthesis	0.828037	0.172297
ko00440_Phosphonate_and_phosphinate_metabolism	0.831327	0.0388089
ko00061_Fatty_acid_biosynthesis	0.835418	-0.0202017
ko00626_Naphthalene_degradation	0.835418	-0.0348205
ko00361_Chlorocyclohexane_and_chlorobenzene_degradation	0.839901	-0.0384796
ko00100_Steroid_biosynthesis	0.842498	0.22348
ko00710_Carbon_fixation_in_photosynthetic_organisms	0.857683	-0.0113063
ko00940_Phenylpropanoid_biosynthesis	0.857683	0.0508288
ko03410_Base_excision_repair	0.857683	0.0136623
ko04152_AMPK_signaling_pathway	0.858547	-0.0433293
ko00513_Various_types_of_N_glycan_biosynthesis	0.859948	0.1296
ko00604_Glycosphingolipid_biosynthesis___ganglio_series	0.86315	0.126804
ko05152_Tuberculosis	0.86315	-0.0189933
ko05134_Legionellosis	0.866765	-0.0151694
ko00410_beta_Alanine_metabolism	0.874216	-0.0255187
ko00603_Glycosphingolipid_biosynthesis___globo_and_isoglobo_series	0.89014	-0.102198
ko00310_Lysine_degradation	0.896946	-0.0228833
ko04659_Th17_cell_differentiation	0.900459	-0.0619115
ko04914_Progesterone_mediated_oocyte_maturation	0.900459	-0.0619115
ko04915_Estrogen_signaling_pathway	0.900459	-0.0619115
ko05215_Prostate_cancer	0.900459	-0.0619115
ko05231_Choline_metabolism_in_cancer	0.900459	-0.042014
ko03008_Ribosome_biogenesis_in_eukaryotes	0.915316	-0.0239334
ko04612_Antigen_processing_and_presentation	0.915316	-0.0562748
ko00515_Mannose_type_O_glycan_biosynthesis	0.925207	-0.125699
ko00561_Glycerolipid_metabolism	0.925207	-0.00849706
ko03430_Mismatch_repair	0.925207	-0.00951347
ko04140_Autophagy___animal	0.925207	1.11822
ko04145_Phagosome	0.925207	1.11822
ko04973_Carbohydrate_digestion_and_absorption	0.925207	0.060979
ko02010_ABC_transporters	0.926399	-0.0132098
ko02024_Quorum_sensing	0.92892	0.012378
ko04972_Pancreatic_secretion	0.92892	-0.0617365
ko00190_Oxidative_phosphorylation	0.932341	-0.00956097
ko00960_Tropane__piperidine_and_pyridine_alkaloid_biosynthesis	0.932341	-0.00787703
ko01057_Biosynthesis_of_type_II_polyketide_products	0.932341	0.0286307
ko04310_Wnt_signaling_pathway	0.932341	0.518769
ko05205_Proteoglycans_in_cancer	0.932341	0.010039
ko05220_Chronic_myeloid_leukemia	0.932341	0.518769
ko01056_Biosynthesis_of_type_II_polyketide_backbone	0.945619	-0.0306193
ko03460_Fanconi_anemia_pathway	0.949824	0.111001
ko04916_Melanogenesis	0.949824	-0.0643202
ko00290_Valine__leucine_and_isoleucine_biosynthesis	0.955221	0.00371177
ko04011_MAPK_signaling_pathway___yeast	0.955221	0.0218616
ko05020_Prion_diseases	0.955221	-0.0457814
ko04922_Glucagon_signaling_pathway	0.959159	-0.00645319
ko04657_IL_17_signaling_pathway	0.9597	-0.0286923
ko00380_Tryptophan_metabolism	0.961995	-0.0103454
ko00625_Chloroalkane_and_chloroalkene_degradation	0.961995	0.00742994
ko01503_Cationic_antimicrobial_peptide__CAMP__resistance	0.961995	0.00589122
ko05120_Epithelial_cell_signaling_in_Helicobacter_pylori_infection	0.961995	0.0056016
ko04510_Focal_adhesion	0.978692	0.134051
ko04512_ECM_receptor_interaction	0.978692	0.134051
ko04611_Platelet_activation	0.978692	0.134051
ko04926_Relaxin_signaling_pathway	0.978692	0.134051
ko04933_AGE_RAGE_signaling_pathway_in_diabetic_complications	0.978692	0.134051
ko00860_Porphyrin_and_chlorophyll_metabolism	0.991625	0.00182002
ko01522_Endocrine_resistance	0.991625	0.134051
ko02060_Phosphotransferase_system__PTS_	0.991625	0.00672929
ko04320_Dorso_ventral_axis_formation	0.991625	0.134051
ko04658_Th1_and_Th2_cell_differentiation	0.991625	0.134051
ko05224_Breast_cancer	0.991625	0.134051
ko00073_Cutin__suberine_and_wax_biosynthesis	1	-0.0583073
ko00311_Penicillin_and_cephalosporin_biosynthesis	1	-0.00284209
ko00534_Glycosaminoglycan_biosynthesis___heparan_sulfate__heparin	1	0
ko01220_Degradation_of_aromatic_compounds	1	-9.58987e-05
ko04142_Lysosome	1	-0.00381216
ko04212_Longevity_regulating_pathway___worm	1	-0.000760782
ko04391_Hippo_signaling_pathway___fly	1	0
ko04392_Hippo_signaling_pathway___multiple_species	1	0
ko04622_RIG_I_like_receptor_signaling_pathway	1	0.00684059
ko04917_Prolactin_signaling_pathway	1	-0.00212221
ko00196_Photosynthesis___antenna_proteins	NA	NA
ko00331_Clavulanic_acid_biosynthesis	NA	NA
ko01521_EGFR_tyrosine_kinase_inhibitor_resistance	NA	NA
ko03015_mRNA_surveillance_pathway	NA	NA
ko04010_MAPK_signaling_pathway	NA	NA
ko04110_Cell_cycle	NA	NA
ko04114_Oocyte_meiosis	NA	NA
ko04150_mTOR_signaling_pathway	NA	NA
ko04371_Apelin_signaling_pathway	NA	NA
ko04530_Tight_junction	NA	NA
ko04640_Hematopoietic_cell_lineage	NA	NA
ko04664_Fc_epsilon_RI_signaling_pathway	NA	NA
ko04720_Long_term_potentiation	NA	NA
ko04722_Neurotrophin_signaling_pathway	NA	NA
ko04975_Fat_digestion_and_absorption	NA	NA
ko05131_Shigellosis	NA	NA
ko05160_Hepatitis_C	NA	NA
ko05162_Measles	NA	NA

## Sheet: HsVSHw_Roots
Table S33. Differential analysis test results of Tax4Fun2 Level 3 KEGG pathways predictions. Pairwise comparison of H. stipulacea vs. H. wrightii roots. P adjusted: corrected p-values using the Benjamini and Hochberg method (Benjamini and Hochberg, 1995).
KEGG level 3 pathways	Padj	Log2Foldchange	Significance (P<0.05)
ko00363_Bisphenol_degradation	0.000195414	1.98498	*
ko00965_Betalain_biosynthesis	0.000911316	0.902062	*
ko04066_HIF_1_signaling_pathway	0.00243663	0.368832	*
ko00460_Cyanoamino_acid_metabolism	0.00410874	0.506288	*
ko01052_Type_I_polyketide_structures	0.00496673	1.32949	*
ko00910_Nitrogen_metabolism	0.00509046	-0.19566	*
ko00140_Steroid_hormone_biosynthesis	0.0070073	0.597431	*
ko03022_Basal_transcription_factors	0.0070073	1.58289	*
ko04071_Sphingolipid_signaling_pathway	0.0070073	-0.73803	*
ko04216_Ferroptosis	0.0070073	-0.561158	*
ko00906_Carotenoid_biosynthesis	0.00709643	0.784372	*
ko00983_Drug_metabolism___other_enzymes	0.00709643	0.22759	*
ko04112_Cell_cycle___Caulobacter	0.00709643	-0.421891	*
ko04920_Adipocytokine_signaling_pathway	0.00709643	-0.579215	*
ko00750_Vitamin_B6_metabolism	0.00798008	0.230817	*
ko00680_Methane_metabolism	0.00826923	-0.260094	*
ko04013_MAPK_signaling_pathway___fly	0.00859311	0.357602	*
ko04714_Thermogenesis	0.00991015	-0.345051	*
ko05323_Rheumatoid_arthritis	0.0101241	2.65822	*
ko00982_Drug_metabolism___cytochrome_P450	0.011713	0.393627	*
ko04924_Renin_secretion	0.011713	1.67765	*
ko05142_Chagas_disease__American_trypanosomiasis_	0.011713	1.23348	*
ko00404_Staurosporine_biosynthesis	0.0131581	1.55495	*
ko04380_Osteoclast_differentiation	0.0131581	2.70058	*
ko04727_GABAergic_synapse	0.0131581	0.192509	*
ko00980_Metabolism_of_xenobiotics_by_cytochrome_P450	0.0157158	0.400016	*
ko05100_Bacterial_invasion_of_epithelial_cells	0.0157907	-1.62545	*
ko00785_Lipoic_acid_metabolism	0.0160589	0.275715	*
ko00260_Glycine__serine_and_threonine_metabolism	0.0161348	0.164386	*
ko02020_Two_component_system	0.0161348	-0.395463	*
ko04113_Meiosis___yeast	0.0161348	-0.436226	*
ko00603_Glycosphingolipid_biosynthesis___globo_and_isoglobo_series	0.0182725	1.20565	*
ko00902_Monoterpenoid_biosynthesis	0.0191873	1.73455	*
ko00944_Flavone_and_flavonol_biosynthesis	0.0191873	1.53703	*
ko05020_Prion_diseases	0.0191873	1.19887	*
ko00562_Inositol_phosphate_metabolism	0.0198721	0.3725	*
ko00604_Glycosphingolipid_biosynthesis___ganglio_series	0.0203048	1.31229	*
ko05132_Salmonella_infection	0.0220253	-0.470633	*
ko00591_Linoleic_acid_metabolism	0.0235419	1.17674	*
ko00720_Carbon_fixation_pathways_in_prokaryotes	0.023605	-0.206791	*
ko00909_Sesquiterpenoid_and_triterpenoid_biosynthesis	0.023605	-0.836013	*
ko05203_Viral_carcinogenesis	0.023605	-0.211359	*
ko00830_Retinol_metabolism	0.0241678	0.342724	*
ko05204_Chemical_carcinogenesis	0.0266847	0.458015	*
ko05200_Pathways_in_cancer	0.0312924	0.295094	*
ko05219_Bladder_cancer	0.0331647	0.726601	*
ko00513_Various_types_of_N_glycan_biosynthesis	0.0340716	1.1965	*
ko00920_Sulfur_metabolism	0.0340716	-0.10435	*
ko00600_Sphingolipid_metabolism	0.0351784	0.607716	*
ko00121_Secondary_bile_acid_biosynthesis	0.0371974	0.655999	*
ko00525_Acarbose_and_validamycin_biosynthesis	0.0371974	-0.33727	*
ko04068_FoxO_signaling_pathway	0.0371974	0.25136	*
ko04979_Cholesterol_metabolism	0.0371974	-0.540997	*
ko05165_Human_papillomavirus_infection	0.0371974	-0.19722	*
ko05166_HTLV_I_infection	0.0371974	-0.540997	*
ko05225_Hepatocellular_carcinoma	0.0371974	0.387322	*
ko01524_Platinum_drug_resistance	0.0380038	0.259197	*
ko00040_Pentose_and_glucuronate_interconversions	0.0386797	0.291626	*
ko00966_Glucosinolate_biosynthesis	0.0394247	0.160862	*
ko00062_Fatty_acid_elongation	0.040779	1.31896	*
ko00240_Pyrimidine_metabolism	0.040779	0.102461	*
ko00480_Glutathione_metabolism	0.040779	0.162511	*
ko00620_Pyruvate_metabolism	0.040779	-0.103546	*
ko00623_Toluene_degradation	0.040779	-0.415262	*
ko01055_Biosynthesis_of_vancomycin_group_antibiotics	0.040779	-0.24691	*
ko01200_Carbon_metabolism	0.040779	-0.130259	*
ko02030_Bacterial_chemotaxis	0.040779	-0.410603	*
ko04146_Peroxisome	0.040779	-0.259931	*
ko04211_Longevity_regulating_pathway	0.040779	0.258916	*
ko04213_Longevity_regulating_pathway___multiple_species	0.040779	-0.184681	*
ko04726_Serotonergic_synapse	0.040779	0.379408	*
ko05206_MicroRNAs_in_cancer	0.040779	0.427988	*
ko00900_Terpenoid_backbone_biosynthesis	0.0442507	-0.130856	*
ko04728_Dopaminergic_synapse	0.0442507	0.365513	*
ko05030_Cocaine_addiction	0.0442507	0.365513	*
ko05031_Amphetamine_addiction	0.0442507	0.365513	*
ko04978_Mineral_absorption	0.0517079	-0.429275
ko00981_Insect_hormone_biosynthesis	0.0519261	0.295982
ko03320_PPAR_signaling_pathway	0.0542826	-0.376904
ko00253_Tetracycline_biosynthesis	0.0551123	-0.518199
ko00350_Tyrosine_metabolism	0.0584737	0.204122
ko00633_Nitrotoluene_degradation	0.063524	-0.525446
ko02026_Biofilm_formation___Escherichia_coli	0.063524	-0.238983
ko04940_Type_I_diabetes_mellitus	0.0642561	-0.159252
ko00940_Phenylpropanoid_biosynthesis	0.0655977	0.374856
ko01120_Microbial_metabolism_in_diverse_environments	0.0655977	-0.0882086
ko00901_Indole_alkaloid_biosynthesis	0.0669416	0.652302
ko04724_Glutamatergic_synapse	0.0669416	0.147337
ko05146_Amoebiasis	0.0671693	0.559295
ko00071_Fatty_acid_degradation	0.0673527	-0.289871
ko00340_Histidine_metabolism	0.0673527	0.0997082
ko05010_Alzheimers_disease	0.0673527	0.164316
ko00130_Ubiquinone_and_other_terpenoid_quinone_biosynthesis	0.0683078	-0.159701
ko00670_One_carbon_pool_by_folate	0.0683078	-0.069406
ko01062_Biosynthesis_of_terpenoids_and_steroids	0.0688803	0.565215
ko00640_Propanoate_metabolism	0.0701905	-0.184117
ko00511_Other_glycan_degradation	0.0703897	0.911848
ko02025_Biofilm_formation___Pseudomonas_aeruginosa	0.0714887	-0.340944
ko00760_Nicotinate_and_nicotinamide_metabolism	0.0782582	0.0958465
ko00941_Flavonoid_biosynthesis	0.0782582	1.1933
ko00945_Stilbenoid__diarylheptanoid_and_gingerol_biosynthesis	0.0782582	1.1933
ko01059_Biosynthesis_of_enediyne_antibiotics	0.0782582	0.299155
ko04138_Autophagy___yeast	0.0782582	-0.24599
ko04141_Protein_processing_in_endoplasmic_reticulum	0.0782582	-0.207116
ko05410_Hypertrophic_cardiomyopathy__HCM_	0.0782582	1.05887
ko00943_Isoflavonoid_biosynthesis	0.0786086	1.18626
ko00624_Polycyclic_aromatic_hydrocarbon_degradation	0.0835836	0.479576
ko00531_Glycosaminoglycan_degradation	0.0868062	0.272544
ko01057_Biosynthesis_of_type_II_polyketide_products	0.0868062	-0.370003
ko01212_Fatty_acid_metabolism	0.0868062	-0.201551
ko04217_Necroptosis	0.0868062	0.0797921
ko05111_Biofilm_formation___Vibrio_cholerae	0.0868062	-0.342716
ko00650_Butanoate_metabolism	0.0989601	-0.19819
ko05133_Pertussis	0.100164	-0.290254
ko04142_Lysosome	0.100763	0.574591
ko00430_Taurine_and_hypotaurine_metabolism	0.10077	0.170414
ko04214_Apoptosis___fly	0.10077	0.109556
ko00051_Fructose_and_mannose_metabolism	0.100776	0.129589
ko00642_Ethylbenzene_degradation	0.100776	-0.236325
ko00780_Biotin_metabolism	0.100776	0.101886
ko04934_Cushings_syndrome	0.10236	0.316845
ko05211_Renal_cell_carcinoma	0.10236	0.316845
ko00053_Ascorbate_and_aldarate_metabolism	0.104288	0.22156
ko01110_Biosynthesis_of_secondary_metabolites	0.106949	-0.0370531
ko05016_Huntingtons_disease	0.107448	0.168903
ko00250_Alanine__aspartate_and_glutamate_metabolism	0.10773	0.045933
ko00564_Glycerophospholipid_metabolism	0.10773	-0.0825158
ko00362_Benzoate_degradation	0.112688	-0.20581
ko00261_Monobactam_biosynthesis	0.115502	0.099568
ko00523_Polyketide_sugar_unit_biosynthesis	0.11892	-0.224392
ko03020_RNA_polymerase	0.120617	0.107246
ko05110_Vibrio_cholerae_infection	0.122919	1.30243
ko00330_Arginine_and_proline_metabolism	0.134463	0.128702
ko04621_NOD_like_receptor_signaling_pathway	0.140011	-0.216095
ko05152_Tuberculosis	0.140011	-0.11816
ko04916_Melanogenesis	0.143613	0.960814
ko04928_Parathyroid_hormone_synthesis__secretion_and_action	0.143613	-0.596502
ko00532_Glycosaminoglycan_biosynthesis___chondroitin_sulfate__dermatan_sulfate	0.155313	2.1767
ko04964_Proximal_tubule_bicarbonate_reclamation	0.160018	0.229734
ko04122_Sulfur_relay_system	0.165517	-0.138836
ko04014_Ras_signaling_pathway	0.173863	-0.520716
ko01523_Antifolate_resistance	0.176029	-0.104385
ko04144_Endocytosis	0.176029	-0.522925
ko00563_Glycosylphosphatidylinositol__GPI__anchor_biosynthesis	0.176285	1.68368
ko01100_Metabolic_pathways	0.176285	-0.0271595
ko04666_Fc_gamma_R_mediated_phagocytosis	0.176285	-0.521103
ko04912_GnRH_signaling_pathway	0.176285	-0.521103
ko00120_Primary_bile_acid_biosynthesis	0.184077	0.288397
ko03013_RNA_transport	0.184077	-0.312728
ko04921_Oxytocin_signaling_pathway	0.186176	1.24786
ko00311_Penicillin_and_cephalosporin_biosynthesis	0.186986	-0.199434
ko01130_Biosynthesis_of_antibiotics	0.187548	-0.0305064
ko05230_Central_carbon_metabolism_in_cancer	0.188374	0.0837873
ko00220_Arginine_biosynthesis	0.190046	0.0597495
ko00405_Phenazine_biosynthesis	0.192599	-0.109445
ko01056_Biosynthesis_of_type_II_polyketide_backbone	0.20589	-0.337174
ko00522_Biosynthesis_of_12___14__and_16_membered_macrolides	0.207841	1.18163
ko02040_Flagellar_assembly	0.210952	-0.143786
ko00950_Isoquinoline_alkaloid_biosynthesis	0.218916	0.0868034
ko00232_Caffeine_metabolism	0.221192	0.920528
ko00281_Geraniol_degradation	0.221192	-0.220256
ko00592_alpha_Linolenic_acid_metabolism	0.221448	-0.171153
ko00052_Galactose_metabolism	0.222763	0.118959
ko04922_Glucagon_signaling_pathway	0.22478	0.086934
ko04016_MAPK_signaling_pathway___plant	0.230489	0.0824846
ko00061_Fatty_acid_biosynthesis	0.245738	-0.0872657
ko00540_Lipopolysaccharide_biosynthesis	0.245738	-0.151658
ko00010_Glycolysis__Gluconeogenesis	0.249038	-0.0593457
ko02024_Quorum_sensing	0.249038	-0.101569
ko00565_Ether_lipid_metabolism	0.253286	-0.143443
ko03008_Ribosome_biogenesis_in_eukaryotes	0.253286	-0.160051
ko03050_Proteasome	0.253286	0.793733
ko04024_cAMP_signaling_pathway	0.253286	-0.505651
ko04064_NF_kappa_B_signaling_pathway	0.253286	1.116
ko04370_VEGF_signaling_pathway	0.253286	1.116
ko04625_C_type_lectin_receptor_signaling_pathway	0.253286	1.116
ko04668_TNF_signaling_pathway	0.253286	1.116
ko04913_Ovarian_steroidogenesis	0.253286	1.116
ko04923_Regulation_of_lipolysis_in_adipocytes	0.253286	1.116
ko05140_Leishmaniasis	0.253286	1.116
ko00230_Purine_metabolism	0.255147	0.037034
ko00908_Zeatin_biosynthesis	0.255147	0.101977
ko05014_Amyotrophic_lateral_sclerosis__ALS_	0.264214	0.160428
ko00626_Naphthalene_degradation	0.266222	0.14207
ko05418_Fluid_shear_stress_and_atherosclerosis	0.268922	0.0655859
ko00473_D_Alanine_metabolism	0.271378	-0.0692439
ko00515_Mannose_type_O_glycan_biosynthesis	0.288759	1.00402
ko04919_Thyroid_hormone_signaling_pathway	0.295976	-0.495964
ko00400_Phenylalanine__tyrosine_and_tryptophan_biosynthesis	0.309003	-0.0552748
ko04022_cGMP_PKG_signaling_pathway	0.309003	-0.551813
ko04261_Adrenergic_signaling_in_cardiomyocytes	0.309003	-0.545515
ko04911_Insulin_secretion	0.309003	-0.545515
ko04925_Aldosterone_synthesis_and_secretion	0.309003	-0.545515
ko04960_Aldosterone_regulated_sodium_reabsorption	0.309003	-0.545515
ko04961_Endocrine_and_other_factor_regulated_calcium_reabsorption	0.309003	-0.545515
ko04970_Salivary_secretion	0.309003	-0.545515
ko04971_Gastric_acid_secretion	0.309003	-0.545515
ko00903_Limonene_and_pinene_degradation	0.312909	-0.137709
ko00630_Glyoxylate_and_dicarboxylate_metabolism	0.317537	-0.0482191
ko05164_Influenza_A	0.326934	0.14239
ko04070_Phosphatidylinositol_signaling_system	0.336589	0.0675484
ko05169_Epstein_Barr_virus_infection	0.346317	0.90805
ko04210_Apoptosis	0.347071	0.156721
ko04020_Calcium_signaling_pathway	0.349	0.778049
ko00524_Neomycin__kanamycin_and_gentamicin_biosynthesis	0.356154	0.127462
ko00360_Phenylalanine_metabolism	0.364231	-0.107518
ko00364_Fluorobenzoate_degradation	0.364231	0.19042
ko05150_Staphylococcus_aureus_infection	0.364231	0.331387
ko00280_Valine__leucine_and_isoleucine_degradation	0.368819	-0.112959
ko00643_Styrene_degradation	0.387408	0.120255
ko00710_Carbon_fixation_in_photosynthetic_organisms	0.402748	-0.0398538
ko05134_Legionellosis	0.406524	-0.0570222
ko04115_p53_signaling_pathway	0.410097	0.141433
ko04614_Renin_angiotensin_system	0.410097	0.284919
ko04930_Type_II_diabetes_mellitus	0.410097	-0.0742341
ko04932_Non_alcoholic_fatty_liver_disease__NAFLD_	0.410097	0.106348
ko05012_Parkinsons_disease	0.410097	0.105606
ko00590_Arachidonic_acid_metabolism	0.414272	0.198569
ko00270_Cysteine_and_methionine_metabolism	0.420184	0.0239636
ko00790_Folate_biosynthesis	0.420184	-0.0541718
ko00730_Thiamine_metabolism	0.421008	-0.0385958
ko00740_Riboflavin_metabolism	0.421008	0.0376313
ko05163_Human_cytomegalovirus_infection	0.421008	0.133774
ko05167_Kaposis_sarcoma_associated_herpesvirus_infection	0.421008	0.133774
ko05222_Small_cell_lung_cancer	0.421008	0.133774
ko00332_Carbapenem_biosynthesis	0.422627	-0.0470936
ko00380_Tryptophan_metabolism	0.436849	-0.0990257
ko00930_Caprolactam_degradation	0.436849	-0.136918
ko01502_Vancomycin_resistance	0.440098	-0.0707616
ko04723_Retrograde_endocannabinoid_signaling	0.442148	0.36398
ko00791_Atrazine_degradation	0.444836	0.102196
ko05168_Herpes_simplex_infection	0.445296	0.128994
ko00627_Aminobenzoate_degradation	0.445892	-0.101658
ko04962_Vasopressin_regulated_water_reabsorption	0.445892	0.750587
ko04215_Apoptosis___multiple_species	0.45085	0.125627
ko05161_Hepatitis_B	0.45085	0.125627
ko05210_Colorectal_cancer	0.45085	0.125627
ko05416_Viral_myocarditis	0.45085	0.125627
ko04910_Insulin_signaling_pathway	0.452602	-0.147413
ko04721_Synaptic_vesicle_cycle	0.462064	0.7293
ko00514_Other_types_of_O_glycan_biosynthesis	0.463217	0.298108
ko04080_Neuroactive_ligand_receptor_interaction	0.463217	-0.17344
ko05145_Toxoplasmosis	0.463217	0.121383
ko00365_Furfural_degradation	0.472357	-0.157695
ko00625_Chloroalkane_and_chloroalkene_degradation	0.476206	0.0654123
ko00195_Photosynthesis	0.480114	-0.0469086
ko00333_Prodigiosin_biosynthesis	0.492446	0.0650175
ko00521_Streptomycin_biosynthesis	0.492446	-0.0500787
ko04976_Bile_secretion	0.494765	-0.258399
ko00361_Chlorocyclohexane_and_chlorobenzene_degradation	0.49848	-0.0969744
ko03060_Protein_export	0.505986	-0.0340206
ko04972_Pancreatic_secretion	0.508405	-0.282194
ko00072_Synthesis_and_degradation_of_ketone_bodies	0.522791	-0.0968099
ko00310_Lysine_degradation	0.523876	-0.0726503
ko04626_Plant_pathogen_interaction	0.525305	-0.0509107
ko00440_Phosphonate_and_phosphinate_metabolism	0.530445	-0.0868488
ko01503_Cationic_antimicrobial_peptide__CAMP__resistance	0.532043	-0.0468
ko03030_DNA_replication	0.532729	0.0318124
ko01501_beta_Lactam_resistance	0.538672	0.0517458
ko00970_Aminoacyl_tRNA_biosynthesis	0.539422	-0.0282856
ko00520_Amino_sugar_and_nucleotide_sugar_metabolism	0.56514	-0.0573023
ko00550_Peptidoglycan_biosynthesis	0.56514	-0.0327084
ko00621_Dioxin_degradation	0.56514	-0.113215
ko01040_Biosynthesis_of_unsaturated_fatty_acids	0.569568	0.0524812
ko00410_beta_Alanine_metabolism	0.572753	-0.0648398
ko00660_C5_Branched_dibasic_acid_metabolism	0.58291	-0.0325724
ko00860_Porphyrin_and_chlorophyll_metabolism	0.58291	0.0326718
ko04918_Thyroid_hormone_synthesis	0.58291	0.059639
ko03410_Base_excision_repair	0.591847	-0.0294455
ko05034_Alcoholism	0.605789	0.0909931
ko01051_Biosynthesis_of_ansamycins	0.607493	-0.0591334
ko00510_N_Glycan_biosynthesis	0.608259	0.103684
ko01054_Nonribosomal_peptide_structures	0.636776	0.174304
ko03070_Bacterial_secretion_system	0.64237	-0.0258896
ko00401_Novobiocin_biosynthesis	0.649626	-0.0181048
ko00622_Xylene_degradation	0.649626	-0.0685979
ko03018_RNA_degradation	0.649626	0.0258773
ko00561_Glycerolipid_metabolism	0.661664	0.0245284
ko00500_Starch_and_sucrose_metabolism	0.669596	0.0768349
ko03010_Ribosome	0.669596	0.0235308
ko04622_RIG_I_like_receptor_signaling_pathway	0.669596	0.208984
ko05143_African_trypanosomiasis	0.669596	0.139565
ko03420_Nucleotide_excision_repair	0.692309	0.0305609
ko00190_Oxidative_phosphorylation	0.710995	-0.0288006
ko00030_Pentose_phosphate_pathway	0.723692	-0.0149836
ko04011_MAPK_signaling_pathway___yeast	0.723692	0.0806926
ko00960_Tropane__piperidine_and_pyridine_alkaloid_biosynthesis	0.729744	0.0223029
ko04151_PI3K_Akt_signaling_pathway	0.757925	0.10553
ko00571_Lipoarabinomannan__LAM__biosynthesis	0.758355	-0.0697419
ko01230_Biosynthesis_of_amino_acids	0.758355	-0.00998119
ko01220_Degradation_of_aromatic_compounds	0.774577	-0.0285683
ko04657_IL_17_signaling_pathway	0.788761	0.0943397
ko04152_AMPK_signaling_pathway	0.79495	-0.0502457
ko03440_Homologous_recombination	0.801909	-0.0152668
ko00471_D_Glutamine_and_D_glutamate_metabolism	0.802154	0.016337
ko02060_Phosphotransferase_system__PTS_	0.802773	-0.060354
ko00020_Citrate_cycle__TCA_cycle_	0.805706	-0.0104834
ko04612_Antigen_processing_and_presentation	0.814746	0.082139
ko00100_Steroid_biosynthesis	0.818741	-0.204619
ko04659_Th17_cell_differentiation	0.818769	0.0767215
ko04914_Progesterone_mediated_oocyte_maturation	0.818769	0.0767215
ko04915_Estrogen_signaling_pathway	0.818769	0.0767215
ko04917_Prolactin_signaling_pathway	0.818769	-0.101967
ko05215_Prostate_cancer	0.818769	0.0767215
ko00450_Selenocompound_metabolism	0.824287	0.0101957
ko05231_Choline_metabolism_in_cancer	0.838193	0.0468671
ko00984_Steroid_degradation	0.838872	0.0435007
ko05340_Primary_immunodeficiency	0.838872	0.0366325
ko01210_2_Oxocarboxylic_acid_metabolism	0.854858	-0.00664618
ko05120_Epithelial_cell_signaling_in_Helicobacter_pylori_infection	0.854858	-0.0132519
ko05205_Proteoglycans_in_cancer	0.862977	0.0130759
ko00300_Lysine_biosynthesis	0.874279	0.00519561
ko03450_Non_homologous_end_joining	0.896852	-0.0701215
ko04212_Longevity_regulating_pathway___worm	0.90027	0.0104254
ko00770_Pantothenate_and_CoA_biosynthesis	0.902307	0.00467539
ko02010_ABC_transporters	0.926487	-0.00876497
ko04260_Cardiac_muscle_contraction	0.933225	0.0102358
ko00472_D_Arginine_and_D_ornithine_metabolism	0.936436	0.0126437
ko04072_Phospholipase_D_signaling_pathway	0.970816	-0.0110555
ko04973_Carbohydrate_digestion_and_absorption	0.972654	0.0175596
ko01053_Biosynthesis_of_siderophore_group_nonribosomal_peptides	0.976172	0.00610415
ko04974_Protein_digestion_and_absorption	0.976172	-0.0113505
ko03430_Mismatch_repair	0.992778	-0.000961387
ko00290_Valine__leucine_and_isoleucine_biosynthesis	0.996809	-0.00011639
ko04931_Insulin_resistance	0.996809	0.000740829
ko05414_Dilated_cardiomyopathy__DCM_	0.996809	0.00530925
ko00073_Cutin__suberine_and_wax_biosynthesis	NA	NA
ko00196_Photosynthesis___antenna_proteins	NA	NA
ko00331_Clavulanic_acid_biosynthesis	NA	NA
ko00534_Glycosaminoglycan_biosynthesis___heparan_sulfate__heparin	NA	NA
ko01521_EGFR_tyrosine_kinase_inhibitor_resistance	NA	NA
ko01522_Endocrine_resistance	NA	NA
ko03015_mRNA_surveillance_pathway	NA	NA
ko03040_Spliceosome	NA	NA
ko03460_Fanconi_anemia_pathway	NA	NA
ko04010_MAPK_signaling_pathway	NA	NA
ko04110_Cell_cycle	NA	NA
ko04114_Oocyte_meiosis	NA	NA
ko04140_Autophagy___animal	NA	NA
ko04145_Phagosome	NA	NA
ko04150_mTOR_signaling_pathway	NA	NA
ko04310_Wnt_signaling_pathway	NA	NA
ko04320_Dorso_ventral_axis_formation	NA	NA
ko04330_Notch_signaling_pathway	NA	NA
ko04371_Apelin_signaling_pathway	NA	NA
ko04391_Hippo_signaling_pathway___fly	NA	NA
ko04392_Hippo_signaling_pathway___multiple_species	NA	NA
ko04510_Focal_adhesion	NA	NA
ko04512_ECM_receptor_interaction	NA	NA
ko04530_Tight_junction	NA	NA
ko04611_Platelet_activation	NA	NA
ko04640_Hematopoietic_cell_lineage	NA	NA
ko04658_Th1_and_Th2_cell_differentiation	NA	NA
ko04664_Fc_epsilon_RI_signaling_pathway	NA	NA
ko04720_Long_term_potentiation	NA	NA
ko04722_Neurotrophin_signaling_pathway	NA	NA
ko04926_Relaxin_signaling_pathway	NA	NA
ko04933_AGE_RAGE_signaling_pathway_in_diabetic_complications	NA	NA
ko04975_Fat_digestion_and_absorption	NA	NA
ko05131_Shigellosis	NA	NA
ko05160_Hepatitis_C	NA	NA
ko05162_Measles	NA	NA
ko05220_Chronic_myeloid_leukemia	NA	NA
ko05224_Breast_cancer	NA	NA
ko05322_Systemic_lupus_erythematosus	NA	NA

## Sheet: HwVSTt_Roots
Table S33. Differential analysis test results of Tax4Fun2 Level 3 KEGG pathways predictions. Pairwise comparison of H. wrightii vs. T. testudinum roots. P adjusted: corrected p-values using the Benjamini and Hochberg method (Benjamini and Hochberg, 1995).
KEGG level 3 pathways	Padj	Log2Foldchange	Significance (P<0.05)
ko03450_Non_homologous_end_joining	0.0307224	-1.55841	*
ko00603_Glycosphingolipid_biosynthesis___globo_and_isoglobo_series	0.122258	-1.30785
ko00521_Streptomycin_biosynthesis	0.151577	-0.176286
ko05020_Prion_diseases	0.151577	-1.24465
ko00232_Caffeine_metabolism	0.182716	-1.66514
ko03040_Spliceosome	0.182716	3.25292
ko00511_Other_glycan_degradation	0.184935	-1.14505
ko00363_Bisphenol_degradation	0.217783	-1.11821
ko00472_D_Arginine_and_D_ornithine_metabolism	0.217783	0.314634
ko00562_Inositol_phosphate_metabolism	0.217783	-0.325161
ko00604_Glycosphingolipid_biosynthesis___ganglio_series	0.217783	-1.18549
ko00944_Flavone_and_flavonol_biosynthesis	0.217783	-1.36473
ko00750_Vitamin_B6_metabolism	0.222993	-0.171133
ko00051_Fructose_and_mannose_metabolism	0.302759	-0.154052
ko00513_Various_types_of_N_glycan_biosynthesis	0.302759	-1.0669
ko00052_Galactose_metabolism	0.321023	-0.182109
ko00830_Retinol_metabolism	0.363294	-0.275648
ko01057_Biosynthesis_of_type_II_polyketide_products	0.37384	0.398633
ko04931_Insulin_resistance	0.385941	-0.225793
ko00600_Sphingolipid_metabolism	0.421581	-0.480241
ko00920_Sulfur_metabolism	0.421581	0.0820042
ko02040_Flagellar_assembly	0.421581	0.193443
ko04723_Retrograde_endocannabinoid_signaling	0.421581	-0.790663
ko00510_N_Glycan_biosynthesis	0.473189	-0.333565
ko04142_Lysosome	0.477116	-0.578403
ko00940_Phenylpropanoid_biosynthesis	0.530756	-0.324027
ko04916_Melanogenesis	0.556727	-1.02513
ko05110_Vibrio_cholerae_infection	0.556727	1.36692
ko00401_Novobiocin_biosynthesis	0.590628	0.0598443
ko00040_Pentose_and_glucuronate_interconversions	0.598024	-0.208589
ko00524_Neomycin__kanamycin_and_gentamicin_biosynthesis	0.598024	-0.200541
ko00626_Naphthalene_degradation	0.598024	-0.176891
ko00941_Flavonoid_biosynthesis	0.598024	-0.959805
ko00945_Stilbenoid__diarylheptanoid_and_gingerol_biosynthesis	0.598024	-0.959805
ko04064_NF_kappa_B_signaling_pathway	0.598024	1.59437
ko04370_VEGF_signaling_pathway	0.598024	1.59437
ko04625_C_type_lectin_receptor_signaling_pathway	0.598024	1.59437
ko04668_TNF_signaling_pathway	0.598024	1.59437
ko04714_Thermogenesis	0.598024	0.183037
ko04913_Ovarian_steroidogenesis	0.598024	1.59437
ko04923_Regulation_of_lipolysis_in_adipocytes	0.598024	1.59437
ko05140_Leishmaniasis	0.598024	1.59437
ko05142_Chagas_disease__American_trypanosomiasis_	0.598024	-0.658659
ko00902_Monoterpenoid_biosynthesis	0.609007	-1.00302
ko00311_Penicillin_and_cephalosporin_biosynthesis	0.622797	0.196592
ko00523_Polyketide_sugar_unit_biosynthesis	0.622797	-0.192403
ko02024_Quorum_sensing	0.622797	0.113947
ko04068_FoxO_signaling_pathway	0.622797	-0.160503
ko04138_Autophagy___yeast	0.622797	0.185254
ko04210_Apoptosis	0.622797	0.217177
ko04922_Glucagon_signaling_pathway	0.622797	-0.0933872
ko00531_Glycosaminoglycan_degradation	0.624467	-0.210692
ko00621_Dioxin_degradation	0.636825	0.250704
ko04141_Protein_processing_in_endoplasmic_reticulum	0.636825	-0.151952
ko00910_Nitrogen_metabolism	0.647029	0.0813873
ko01053_Biosynthesis_of_siderophore_group_nonribosomal_peptides	0.647029	0.220966
ko00515_Mannose_type_O_glycan_biosynthesis	0.648451	-1.12972
ko00591_Linoleic_acid_metabolism	0.648451	-0.63134
ko04260_Cardiac_muscle_contraction	0.648451	0.139389
ko04932_Non_alcoholic_fatty_liver_disease__NAFLD_	0.648451	0.152165
ko05012_Parkinsons_disease	0.648451	0.153657
ko05146_Amoebiasis	0.648451	-0.373976
ko05152_Tuberculosis	0.648451	0.0991667
ko00622_Xylene_degradation	0.656603	0.177303
ko00514_Other_types_of_O_glycan_biosynthesis	0.661279	-0.484565
ko00965_Betalain_biosynthesis	0.661279	-0.307085
ko00253_Tetracycline_biosynthesis	0.672794	0.298357
ko00460_Cyanoamino_acid_metabolism	0.672794	-0.179949
ko00623_Toluene_degradation	0.672794	0.232865
ko01056_Biosynthesis_of_type_II_polyketide_backbone	0.672794	0.306555
ko03070_Bacterial_secretion_system	0.672794	0.063458
ko04013_MAPK_signaling_pathway___fly	0.672794	-0.14454
ko04122_Sulfur_relay_system	0.672794	0.107963
ko04215_Apoptosis___multiple_species	0.672794	0.179589
ko04721_Synaptic_vesicle_cycle	0.672794	-1.09646
ko04962_Vasopressin_regulated_water_reabsorption	0.672794	-1.09654
ko05010_Alzheimers_disease	0.672794	0.104734
ko05145_Toxoplasmosis	0.672794	0.185193
ko05161_Hepatitis_B	0.672794	0.179589
ko05163_Human_cytomegalovirus_infection	0.672794	0.186051
ko05167_Kaposis_sarcoma_associated_herpesvirus_infection	0.672794	0.186051
ko05168_Herpes_simplex_infection	0.672794	0.179931
ko05210_Colorectal_cancer	0.672794	0.179589
ko05222_Small_cell_lung_cancer	0.672794	0.186051
ko05416_Viral_myocarditis	0.672794	0.179589
ko01054_Nonribosomal_peptide_structures	0.68202	0.385028
ko05164_Influenza_A	0.683289	0.152971
ko00030_Pentose_phosphate_pathway	0.686797	-0.0426744
ko00140_Steroid_hormone_biosynthesis	0.688373	-0.21854
ko02026_Biofilm_formation___Escherichia_coli	0.696573	0.132177
ko04080_Neuroactive_ligand_receptor_interaction	0.696573	0.246398
ko00565_Ether_lipid_metabolism	0.711311	-0.125578
ko03460_Fanconi_anemia_pathway	0.711311	-1.15294
ko00261_Monobactam_biosynthesis	0.738893	-0.0626235
ko00430_Taurine_and_hypotaurine_metabolism	0.738893	0.102537
ko00500_Starch_and_sucrose_metabolism	0.738893	-0.172231
ko01055_Biosynthesis_of_vancomycin_group_antibiotics	0.738893	-0.118803
ko03008_Ribosome_biogenesis_in_eukaryotes	0.738893	0.136118
ko04146_Peroxisome	0.738893	0.125678
ko04216_Ferroptosis	0.752125	0.186939
ko00121_Secondary_bile_acid_biosynthesis	0.765976	-0.289317
ko04115_p53_signaling_pathway	0.765976	0.156935
ko05165_Human_papillomavirus_infection	0.765976	0.0870881
ko01501_beta_Lactam_resistance	0.773025	0.0781117
ko00061_Fatty_acid_biosynthesis	0.775642	0.067064
ko00440_Phosphonate_and_phosphinate_metabolism	0.775642	0.125658
ko00525_Acarbose_and_validamycin_biosynthesis	0.775642	-0.144497
ko04920_Adipocytokine_signaling_pathway	0.775642	0.188122
ko00522_Biosynthesis_of_12___14__and_16_membered_macrolides	0.793609	0.94459
ko04016_MAPK_signaling_pathway___plant	0.793609	-0.059985
ko04934_Cushings_syndrome	0.793609	-0.174338
ko05211_Renal_cell_carcinoma	0.793609	-0.174338
ko00520_Amino_sugar_and_nucleotide_sugar_metabolism	0.797067	-0.0861023
ko00943_Isoflavonoid_biosynthesis	0.797067	0.620018
ko04211_Longevity_regulating_pathway	0.797067	-0.110123
ko05203_Viral_carcinogenesis	0.797067	0.0793019
ko00480_Glutathione_metabolism	0.80836	0.0679107
ko00571_Lipoarabinomannan__LAM__biosynthesis	0.80836	-0.180403
ko00980_Metabolism_of_xenobiotics_by_cytochrome_P450	0.814188	-0.134164
ko02025_Biofilm_formation___Pseudomonas_aeruginosa	0.814188	0.158169
ko04066_HIF_1_signaling_pathway	0.814188	-0.0934831
ko04940_Type_I_diabetes_mellitus	0.814188	-0.0703253
ko00984_Steroid_degradation	0.82331	0.173126
ko00770_Pantothenate_and_CoA_biosynthesis	0.835177	-0.0300107
ko04910_Insulin_signaling_pathway	0.835177	-0.157062
ko03410_Base_excision_repair	0.849432	0.0431078
ko05340_Primary_immunodeficiency	0.849432	-0.141453
ko04151_PI3K_Akt_signaling_pathway	0.856924	-0.247802
ko00010_Glycolysis__Gluconeogenesis	0.866016	-0.0386684
ko00982_Drug_metabolism___cytochrome_P450	0.867748	-0.114932
ko01210_2_Oxocarboxylic_acid_metabolism	0.867748	-0.0275537
ko03320_PPAR_signaling_pathway	0.88347	0.146203
ko05133_Pertussis	0.896235	0.130404
ko00195_Photosynthesis	0.907322	-0.0477647
ko00300_Lysine_biosynthesis	0.907322	-0.0230418
ko00365_Furfural_degradation	0.907322	-0.156164
ko00380_Tryptophan_metabolism	0.907322	0.0886803
ko01503_Cationic_antimicrobial_peptide__CAMP__resistance	0.907322	0.0526912
ko04213_Longevity_regulating_pathway___multiple_species	0.907322	-0.0643716
ko05016_Huntingtons_disease	0.907653	0.0749684
ko00250_Alanine__aspartate_and_glutamate_metabolism	0.91345	-0.020224
ko05219_Bladder_cancer	0.92311	-0.228399
ko00563_Glycosylphosphatidylinositol__GPI__anchor_biosynthesis	0.92339	0.914805
ko00220_Arginine_biosynthesis	0.956694	-0.028593
ko00625_Chloroalkane_and_chloroalkene_degradation	0.956694	-0.0579824
ko00710_Carbon_fixation_in_photosynthetic_organisms	0.956694	0.0285474
ko00903_Limonene_and_pinene_degradation	0.956694	0.0844121
ko01212_Fatty_acid_metabolism	0.956694	0.0780586
ko04070_Phosphatidylinositol_signaling_system	0.956694	-0.0442533
ko04979_Cholesterol_metabolism	0.956694	0.158146
ko05100_Bacterial_invasion_of_epithelial_cells	0.956694	0.422756
ko05134_Legionellosis	0.956694	0.0418528
ko05166_HTLV_I_infection	0.956694	0.158146
ko00020_Citrate_cycle__TCA_cycle_	0.974994	-0.0130609
ko00062_Fatty_acid_elongation	0.974994	0.275518
ko00071_Fatty_acid_degradation	0.974994	0.0816784
ko00072_Synthesis_and_degradation_of_ketone_bodies	0.974994	0.0459266
ko00100_Steroid_biosynthesis	0.974994	0.428099
ko00130_Ubiquinone_and_other_terpenoid_quinone_biosynthesis	0.974994	0.0311874
ko00230_Purine_metabolism	0.974994	-0.0103965
ko00240_Pyrimidine_metabolism	0.974994	-0.0190148
ko00270_Cysteine_and_methionine_metabolism	0.974994	0.0113221
ko00280_Valine__leucine_and_isoleucine_degradation	0.974994	0.0377029
ko00281_Geraniol_degradation	0.974994	0.0724993
ko00310_Lysine_degradation	0.974994	0.0497671
ko00350_Tyrosine_metabolism	0.974994	-0.0635556
ko00360_Phenylalanine_metabolism	0.974994	0.0596068
ko00361_Chlorocyclohexane_and_chlorobenzene_degradation	0.974994	0.0584948
ko00362_Benzoate_degradation	0.974994	0.0545009
ko00404_Staurosporine_biosynthesis	0.974994	0.254958
ko00405_Phenazine_biosynthesis	0.974994	0.0362851
ko00410_beta_Alanine_metabolism	0.974994	0.0393211
ko00450_Selenocompound_metabolism	0.974994	-0.0259794
ko00471_D_Glutamine_and_D_glutamate_metabolism	0.974994	0.0258808
ko00473_D_Alanine_metabolism	0.974994	0.0212186
ko00532_Glycosaminoglycan_biosynthesis___chondroitin_sulfate__dermatan_sulfate	0.974994	0.746492
ko00540_Lipopolysaccharide_biosynthesis	0.974994	0.0583327
ko00550_Peptidoglycan_biosynthesis	0.974994	-0.0182682
ko00561_Glycerolipid_metabolism	0.974994	-0.0330254
ko00620_Pyruvate_metabolism	0.974994	0.0184708
ko00627_Aminobenzoate_degradation	0.974994	0.0486593
ko00643_Styrene_degradation	0.974994	0.0752333
ko00660_C5_Branched_dibasic_acid_metabolism	0.974994	-0.0294521
ko00670_One_carbon_pool_by_folate	0.974994	0.013844
ko00680_Methane_metabolism	0.974994	0.0388722
ko00730_Thiamine_metabolism	0.974994	0.0148618
ko00790_Folate_biosynthesis	0.974994	0.0292492
ko00860_Porphyrin_and_chlorophyll_metabolism	0.974994	-0.0308518
ko00901_Indole_alkaloid_biosynthesis	0.974994	-0.13676
ko00909_Sesquiterpenoid_and_triterpenoid_biosynthesis	0.974994	-0.172393
ko00930_Caprolactam_degradation	0.974994	0.0600983
ko00960_Tropane__piperidine_and_pyridine_alkaloid_biosynthesis	0.974994	-0.0301799
ko00983_Drug_metabolism___other_enzymes	0.974994	-0.0353992
ko01052_Type_I_polyketide_structures	0.974994	0.250149
ko01059_Biosynthesis_of_enediyne_antibiotics	0.974994	0.0931387
ko01120_Microbial_metabolism_in_diverse_environments	0.974994	0.0158393
ko01200_Carbon_metabolism	0.974994	0.0213358
ko01220_Degradation_of_aromatic_compounds	0.974994	0.0284724
ko01502_Vancomycin_resistance	0.974994	-0.0368548
ko02020_Two_component_system	0.974994	0.086601
ko02030_Bacterial_chemotaxis	0.974994	0.102973
ko03013_RNA_transport	0.974994	-0.0704833
ko03050_Proteasome	0.974994	-0.275152
ko03440_Homologous_recombination	0.974994	-0.0201698
ko04014_Ras_signaling_pathway	0.974994	-0.128118
ko04020_Calcium_signaling_pathway	0.974994	-0.442843
ko04022_cGMP_PKG_signaling_pathway	0.974994	0.19007
ko04072_Phospholipase_D_signaling_pathway	0.974994	-0.102039
ko04112_Cell_cycle___Caulobacter	0.974994	0.062614
ko04113_Meiosis___yeast	0.974994	-0.0781324
ko04144_Endocytosis	0.974994	-0.126547
ko04214_Apoptosis___fly	0.974994	0.0288694
ko04261_Adrenergic_signaling_in_cardiomyocytes	0.974994	0.174818
ko04330_Notch_signaling_pathway	0.974994	0.554131
ko04612_Antigen_processing_and_presentation	0.974994	-0.138414
ko04621_NOD_like_receptor_signaling_pathway	0.974994	0.0840537
ko04622_RIG_I_like_receptor_signaling_pathway	0.974994	-0.202143
ko04626_Plant_pathogen_interaction	0.974994	0.0263564
ko04657_IL_17_signaling_pathway	0.974994	-0.123032
ko04659_Th17_cell_differentiation	0.974994	-0.138633
ko04666_Fc_gamma_R_mediated_phagocytosis	0.974994	-0.129914
ko04724_Glutamatergic_synapse	0.974994	-0.0381367
ko04727_GABAergic_synapse	0.974994	-0.0408188
ko04911_Insulin_secretion	0.974994	0.174818
ko04912_GnRH_signaling_pathway	0.974994	-0.129914
ko04914_Progesterone_mediated_oocyte_maturation	0.974994	-0.138633
ko04915_Estrogen_signaling_pathway	0.974994	-0.138633
ko04918_Thyroid_hormone_synthesis	0.974994	0.0402162
ko04921_Oxytocin_signaling_pathway	0.974994	0.313616
ko04924_Renin_secretion	0.974994	0.394443
ko04925_Aldosterone_synthesis_and_secretion	0.974994	0.174818
ko04960_Aldosterone_regulated_sodium_reabsorption	0.974994	0.174818
ko04961_Endocrine_and_other_factor_regulated_calcium_reabsorption	0.974994	0.174818
ko04964_Proximal_tubule_bicarbonate_reclamation	0.974994	-0.0717166
ko04970_Salivary_secretion	0.974994	0.174818
ko04971_Gastric_acid_secretion	0.974994	0.174818
ko04972_Pancreatic_secretion	0.974994	0.220458
ko05014_Amyotrophic_lateral_sclerosis__ALS_	0.974994	0.0606396
ko05034_Alcoholism	0.974994	0.105387
ko05111_Biofilm_formation___Vibrio_cholerae	0.974994	0.1151
ko05132_Salmonella_infection	0.974994	0.0694586
ko05215_Prostate_cancer	0.974994	-0.138633
ko05230_Central_carbon_metabolism_in_cancer	0.974994	-0.0206013
ko05231_Choline_metabolism_in_cancer	0.974994	-0.0888812
ko05322_Systemic_lupus_erythematosus	0.974994	-0.600347
ko05410_Hypertrophic_cardiomyopathy__HCM_	0.974994	0.372103
ko05414_Dilated_cardiomyopathy__DCM_	0.974994	0.312398
ko05418_Fluid_shear_stress_and_atherosclerosis	0.974994	0.0232678
ko02060_Phosphotransferase_system__PTS_	0.97563	0.0670832
ko00564_Glycerophospholipid_metabolism	0.979581	0.015156
ko05206_MicroRNAs_in_cancer	0.979581	0.0620393
ko00190_Oxidative_phosphorylation	0.983373	0.0192396
ko00630_Glyoxylate_and_dicarboxylate_metabolism	0.983373	0.0123097
ko00633_Nitrotoluene_degradation	0.983373	0.0709392
ko00640_Propanoate_metabolism	0.983373	0.0266863
ko00650_Butanoate_metabolism	0.983373	0.0304154
ko03030_DNA_replication	0.983373	-0.0138438
ko04011_MAPK_signaling_pathway___yeast	0.983373	-0.058831
ko04071_Sphingolipid_signaling_pathway	0.983373	0.066087
ko04217_Necroptosis	0.983373	-0.0134281
ko04726_Serotonergic_synapse	0.983373	0.0529633
ko04974_Protein_digestion_and_absorption	0.983373	-0.0797456
ko05120_Epithelial_cell_signaling_in_Helicobacter_pylori_infection	0.983373	0.0188535
ko00330_Arginine_and_proline_metabolism	0.996438	0.0191708
ko00340_Histidine_metabolism	0.996438	0.0121833
ko00970_Aminoacyl_tRNA_biosynthesis	0.996438	0.010578
ko01051_Biosynthesis_of_ansamycins	0.996438	0.0258024
ko04614_Renin_angiotensin_system	0.996438	0.0739547
ko04917_Prolactin_signaling_pathway	0.996438	0.0998452
ko04919_Thyroid_hormone_signaling_pathway	0.996438	0.110696
ko04380_Osteoclast_differentiation	0.996974	0.254897
ko04728_Dopaminergic_synapse	0.996974	0.0383378
ko04930_Type_II_diabetes_mellitus	0.996974	0.0187445
ko05030_Cocaine_addiction	0.996974	0.0383378
ko05031_Amphetamine_addiction	0.996974	0.0383378
ko00053_Ascorbate_and_aldarate_metabolism	1	-0.0109132
ko00073_Cutin__suberine_and_wax_biosynthesis	1	-0.551932
ko00120_Primary_bile_acid_biosynthesis	1	0.0360268
ko00260_Glycine__serine_and_threonine_metabolism	1	-0.00838124
ko00290_Valine__leucine_and_isoleucine_biosynthesis	1	0.00382815
ko00332_Carbapenem_biosynthesis	1	-0.00369632
ko00333_Prodigiosin_biosynthesis	1	0.00458345
ko00364_Fluorobenzoate_degradation	1	0.00735323
ko00400_Phenylalanine__tyrosine_and_tryptophan_biosynthesis	1	0.010478
ko00534_Glycosaminoglycan_biosynthesis___heparan_sulfate__heparin	1	0
ko00590_Arachidonic_acid_metabolism	1	-0.0256116
ko00592_alpha_Linolenic_acid_metabolism	1	-0.0163971
ko00624_Polycyclic_aromatic_hydrocarbon_degradation	1	-0.0403453
ko00642_Ethylbenzene_degradation	1	0.0148223
ko00720_Carbon_fixation_pathways_in_prokaryotes	1	0.00435558
ko00740_Riboflavin_metabolism	1	0.00175257
ko00760_Nicotinate_and_nicotinamide_metabolism	1	-0.000238141
ko00780_Biotin_metabolism	1	-0.00591239
ko00785_Lipoic_acid_metabolism	1	-0.0126184
ko00791_Atrazine_degradation	1	0.0215806
ko00900_Terpenoid_backbone_biosynthesis	1	0.00892502
ko00906_Carotenoid_biosynthesis	1	0.0399564
ko00908_Zeatin_biosynthesis	1	-0.0125742
ko00950_Isoquinoline_alkaloid_biosynthesis	1	0.00122723
ko00966_Glucosinolate_biosynthesis	1	-0.00932331
ko00981_Insect_hormone_biosynthesis	1	-0.00612328
ko01040_Biosynthesis_of_unsaturated_fatty_acids	1	0.0176574
ko01062_Biosynthesis_of_terpenoids_and_steroids	1	-0.0338624
ko01100_Metabolic_pathways	1	0.00119823
ko01110_Biosynthesis_of_secondary_metabolites	1	0.00188552
ko01130_Biosynthesis_of_antibiotics	1	0.00235419
ko01230_Biosynthesis_of_amino_acids	1	-0.00179699
ko01522_Endocrine_resistance	1	0.385816
ko01523_Antifolate_resistance	1	-0.0128364
ko01524_Platinum_drug_resistance	1	0.00752206
ko02010_ABC_transporters	1	-0.00444482
ko03010_Ribosome	1	-0.00240605
ko03018_RNA_degradation	1	-0.00751475
ko03020_RNA_polymerase	1	-0.00833993
ko03022_Basal_transcription_factors	1	0.00412689
ko03060_Protein_export	1	0.0053421
ko03420_Nucleotide_excision_repair	1	-0.00793396
ko03430_Mismatch_repair	1	-0.00855208
ko04024_cAMP_signaling_pathway	1	0.0169067
ko04140_Autophagy___animal	1	-0.744288
ko04145_Phagosome	1	-0.744288
ko04152_AMPK_signaling_pathway	1	0.00691643
ko04212_Longevity_regulating_pathway___worm	1	-0.0111862
ko04310_Wnt_signaling_pathway	1	0.193458
ko04320_Dorso_ventral_axis_formation	1	0.385816
ko04391_Hippo_signaling_pathway___fly	1	0
ko04392_Hippo_signaling_pathway___multiple_species	1	0
ko04510_Focal_adhesion	1	0
ko04512_ECM_receptor_interaction	1	0
ko04611_Platelet_activation	1	0
ko04658_Th1_and_Th2_cell_differentiation	1	0.385816
ko04926_Relaxin_signaling_pathway	1	0
ko04928_Parathyroid_hormone_synthesis__secretion_and_action	1	0.0771595
ko04933_AGE_RAGE_signaling_pathway_in_diabetic_complications	1	0
ko04973_Carbohydrate_digestion_and_absorption	1	0.0434195
ko04976_Bile_secretion	1	0.0648497
ko04978_Mineral_absorption	1	-0.00210482
ko05143_African_trypanosomiasis	1	0.0146873
ko05150_Staphylococcus_aureus_infection	1	0.0455157
ko05169_Epstein_Barr_virus_infection	1	-0.0545459
ko05200_Pathways_in_cancer	1	0.00877769
ko05204_Chemical_carcinogenesis	1	-0.0290137
ko05205_Proteoglycans_in_cancer	1	-0.00303695
ko05220_Chronic_myeloid_leukemia	1	0.193458
ko05224_Breast_cancer	1	0.385816
ko05225_Hepatocellular_carcinoma	1	-0.00601498
ko05323_Rheumatoid_arthritis	1	-0.183243
ko00196_Photosynthesis___antenna_proteins	NA	NA
ko00331_Clavulanic_acid_biosynthesis	NA	NA
ko01521_EGFR_tyrosine_kinase_inhibitor_resistance	NA	NA
ko03015_mRNA_surveillance_pathway	NA	NA
ko04010_MAPK_signaling_pathway	NA	NA
ko04110_Cell_cycle	NA	NA
ko04114_Oocyte_meiosis	NA	NA
ko04150_mTOR_signaling_pathway	NA	NA
ko04371_Apelin_signaling_pathway	NA	NA
ko04530_Tight_junction	NA	NA
ko04640_Hematopoietic_cell_lineage	NA	NA
ko04664_Fc_epsilon_RI_signaling_pathway	NA	NA
ko04720_Long_term_potentiation	NA	NA
ko04722_Neurotrophin_signaling_pathway	NA	NA
ko04975_Fat_digestion_and_absorption	NA	NA
ko05131_Shigellosis	NA	NA
ko05160_Hepatitis_C	NA	NA
ko05162_Measles	NA	NA

## Sheet: HsVSTt_Leaves
Table S34. Differential analysis test results of Tax4Fun2 Level 3 KEGG pathways predictions. Pairwise comparison of H. stipulacea vs. T. testudinum leaves. P adjusted: corrected p-values using the Benjamini and Hochberg method (Benjamini and Hochberg, 1995).
KEGG level 3 pathways	Padj	Log2Foldchange	Significance (P<0.05)
ko00363_Bisphenol_degradation	1.80867e-11	2.35407	*
ko04380_Osteoclast_differentiation	9.73412e-08	3.31781	*
ko05323_Rheumatoid_arthritis	9.73412e-08	3.32642	*
ko03450_Non_homologous_end_joining	7.67771e-06	-1.76497	*
ko04973_Carbohydrate_digestion_and_absorption	7.67771e-06	1.40727	*
ko00404_Staurosporine_biosynthesis	1.27808e-05	1.99593	*
ko00062_Fatty_acid_elongation	1.38828e-05	1.78016	*
ko00770_Pantothenate_and_CoA_biosynthesis	0.000354142	-0.107101	*
ko04979_Cholesterol_metabolism	0.000597103	-0.715756	*
ko05166_HTLV_I_infection	0.000597103	-0.715756	*
ko00591_Linoleic_acid_metabolism	0.000867097	1.37136	*
ko00220_Arginine_biosynthesis	0.00099502	-0.120181	*
ko00253_Tetracycline_biosynthesis	0.00099502	0.726598	*
ko01053_Biosynthesis_of_siderophore_group_nonribosomal_peptides	0.00099502	0.460953	*
ko03022_Basal_transcription_factors	0.00099502	1.3363	*
ko04213_Longevity_regulating_pathway___multiple_species	0.00099502	0.242049	*
ko04919_Thyroid_hormone_signaling_pathway	0.00099502	-1.4004	*
ko05133_Pertussis	0.00136501	0.45977	*
ko04626_Plant_pathogen_interaction	0.00171192	0.20345	*
ko04964_Proximal_tubule_bicarbonate_reclamation	0.00171192	-0.405266	*
ko00521_Streptomycin_biosynthesis	0.00190112	-0.181987	*
ko04113_Meiosis___yeast	0.00350121	0.427696	*
ko00532_Glycosaminoglycan_biosynthesis___chondroitin_sulfate__dermatan_sulfate	0.00365922	3.00613	*
ko00250_Alanine__aspartate_and_glutamate_metabolism	0.00464595	-0.0673591	*
ko02025_Biofilm_formation___Pseudomonas_aeruginosa	0.00524392	0.440064	*
ko00030_Pentose_phosphate_pathway	0.00591939	-0.0914736	*
ko04657_IL_17_signaling_pathway	0.0092022	0.724339	*
ko00130_Ubiquinone_and_other_terpenoid_quinone_biosynthesis	0.00976409	0.19289	*
ko01056_Biosynthesis_of_type_II_polyketide_backbone	0.00980907	0.57982	*
ko00523_Polyketide_sugar_unit_biosynthesis	0.0130825	-0.305787	*
ko04612_Antigen_processing_and_presentation	0.0130825	0.697875	*
ko04659_Th17_cell_differentiation	0.0130825	0.696541	*
ko04914_Progesterone_mediated_oocyte_maturation	0.0130825	0.696541	*
ko04915_Estrogen_signaling_pathway	0.0130825	0.696541	*
ko05215_Prostate_cancer	0.0130825	0.696541	*
ko05120_Epithelial_cell_signaling_in_Helicobacter_pylori_infection	0.0138945	-0.146807	*
ko00525_Acarbose_and_validamycin_biosynthesis	0.0152651	-0.32958	*
ko00660_C5_Branched_dibasic_acid_metabolism	0.0152651	-0.120337	*
ko04151_PI3K_Akt_signaling_pathway	0.0161137	0.661667	*
ko00940_Phenylpropanoid_biosynthesis	0.0161357	0.408707	*
ko05020_Prion_diseases	0.0163164	-0.929246	*
ko04080_Neuroactive_ligand_receptor_interaction	0.0170266	-0.463885	*
ko00564_Glycerophospholipid_metabolism	0.0262305	0.100123	*
ko04917_Prolactin_signaling_pathway	0.0273398	0.890929	*
ko05206_MicroRNAs_in_cancer	0.0296138	0.380982	*
ko00604_Glycosphingolipid_biosynthesis___ganglio_series	0.0363135	0.998295	*
ko04723_Retrograde_endocannabinoid_signaling	0.0363135	0.821826	*
ko04918_Thyroid_hormone_synthesis	0.0363135	-0.198536	*
ko00513_Various_types_of_N_glycan_biosynthesis	0.0393171	0.981163	*
ko02026_Biofilm_formation___Escherichia_coli	0.0466812	0.224566	*
ko00561_Glycerolipid_metabolism	0.0515642	0.0941581
ko03008_Ribosome_biogenesis_in_eukaryotes	0.0528082	0.241502
ko05230_Central_carbon_metabolism_in_cancer	0.0528082	-0.107748
ko00902_Monoterpenoid_biosynthesis	0.0530031	1.12131
ko04621_NOD_like_receptor_signaling_pathway	0.0584406	0.250128
ko04921_Oxytocin_signaling_pathway	0.0612041	1.59911
ko04066_HIF_1_signaling_pathway	0.0717798	-0.18005
ko00190_Oxidative_phosphorylation	0.0733383	-0.121209
ko00791_Atrazine_degradation	0.0764619	-0.209116
ko04138_Autophagy___yeast	0.0821956	-0.227501
ko01062_Biosynthesis_of_terpenoids_and_steroids	0.0859871	-0.470785
ko02030_Bacterial_chemotaxis	0.0889898	0.314613
ko03018_RNA_degradation	0.0889898	0.0875432
ko00623_Toluene_degradation	0.0890688	0.318477
ko00710_Carbon_fixation_in_photosynthetic_organisms	0.0890784	-0.0695883
ko04013_MAPK_signaling_pathway___fly	0.0890784	0.198921
ko04064_NF_kappa_B_signaling_pathway	0.0890784	1.49642
ko04370_VEGF_signaling_pathway	0.0890784	1.49642
ko04625_C_type_lectin_receptor_signaling_pathway	0.0890784	1.49642
ko04668_TNF_signaling_pathway	0.0890784	1.49642
ko04913_Ovarian_steroidogenesis	0.0890784	1.49642
ko04923_Regulation_of_lipolysis_in_adipocytes	0.0890784	1.49642
ko05140_Leishmaniasis	0.0890784	1.49642
ko04910_Insulin_signaling_pathway	0.0903434	-0.30511
ko00960_Tropane__piperidine_and_pyridine_alkaloid_biosynthesis	0.0951628	-0.0910901
ko04727_GABAergic_synapse	0.0961501	-0.108928
ko00511_Other_glycan_degradation	0.10263	0.750747
ko04016_MAPK_signaling_pathway___plant	0.114372	-0.0970794
ko04212_Longevity_regulating_pathway___worm	0.114372	0.116729
ko01057_Biosynthesis_of_type_II_polyketide_products	0.115924	0.317801
ko04724_Glutamatergic_synapse	0.116546	-0.111985
ko03440_Homologous_recombination	0.127476	0.0781094
ko04217_Necroptosis	0.12759	-0.0653991
ko00908_Zeatin_biosynthesis	0.135589	-0.116695
ko03060_Protein_export	0.135589	0.0703494
ko05111_Biofilm_formation___Vibrio_cholerae	0.135589	0.279191
ko00630_Glyoxylate_and_dicarboxylate_metabolism	0.137676	-0.0648553
ko00909_Sesquiterpenoid_and_triterpenoid_biosynthesis	0.137676	-0.808133
ko04068_FoxO_signaling_pathway	0.137676	0.161058
ko04112_Cell_cycle___Caulobacter	0.137676	0.202757
ko04978_Mineral_absorption	0.137676	-0.3153
ko03070_Bacterial_secretion_system	0.13919	0.0736163
ko00361_Chlorocyclohexane_and_chlorobenzene_degradation	0.140104	0.192444
ko03430_Mismatch_repair	0.145922	0.0807255
ko04330_Notch_signaling_pathway	0.150276	2.23794
ko00590_Arachidonic_acid_metabolism	0.156651	0.311901
ko04922_Glucagon_signaling_pathway	0.158262	-0.0920474
ko05034_Alcoholism	0.162067	-0.218433
ko00950_Isoquinoline_alkaloid_biosynthesis	0.162465	-0.0871811
ko04020_Calcium_signaling_pathway	0.164776	1.21253
ko03420_Nucleotide_excision_repair	0.178309	0.0950203
ko00790_Folate_biosynthesis	0.185889	0.0810139
ko04728_Dopaminergic_synapse	0.185889	-0.216476
ko05030_Cocaine_addiction	0.185889	-0.216476
ko05031_Amphetamine_addiction	0.185889	-0.216476
ko01100_Metabolic_pathways	0.188012	-0.0245366
ko00300_Lysine_biosynthesis	0.193364	-0.0395237
ko00565_Ether_lipid_metabolism	0.208749	0.149209
ko00571_Lipoarabinomannan__LAM__biosynthesis	0.208749	0.274917
ko04211_Longevity_regulating_pathway	0.208749	0.149787
ko05014_Amyotrophic_lateral_sclerosis__ALS_	0.212286	-0.166523
ko04142_Lysosome	0.213692	0.415691
ko00232_Caffeine_metabolism	0.224157	0.80773
ko02040_Flagellar_assembly	0.224157	0.131381
ko00966_Glucosinolate_biosynthesis	0.228045	-0.0837591
ko00906_Carotenoid_biosynthesis	0.228146	-0.313893
ko04115_p53_signaling_pathway	0.229084	-0.187051
ko01052_Type_I_polyketide_structures	0.229117	0.488215
ko00430_Taurine_and_hypotaurine_metabolism	0.2319	-0.117697
ko00943_Isoflavonoid_biosynthesis	0.2319	0.882361
ko01210_2_Oxocarboxylic_acid_metabolism	0.2319	-0.0408084
ko04014_Ras_signaling_pathway	0.238578	-0.579379
ko04070_Phosphatidylinositol_signaling_system	0.238578	-0.076126
ko05110_Vibrio_cholerae_infection	0.238578	0.953591
ko01503_Cationic_antimicrobial_peptide__CAMP__resistance	0.247957	0.08231
ko00260_Glycine__serine_and_threonine_metabolism	0.249805	-0.0730107
ko00400_Phenylalanine__tyrosine_and_tryptophan_biosynthesis	0.251836	0.0577963
ko00563_Glycosylphosphatidylinositol__GPI__anchor_biosynthesis	0.251836	0.942321
ko04726_Serotonergic_synapse	0.251836	-0.194574
ko03030_DNA_replication	0.255124	0.0550484
ko00440_Phosphonate_and_phosphinate_metabolism	0.266505	0.145724
ko00514_Other_types_of_O_glycan_biosynthesis	0.266505	-0.440205
ko04976_Bile_secretion	0.266505	0.448068
ko01523_Antifolate_resistance	0.273396	0.0804585
ko04122_Sulfur_relay_system	0.276367	0.103747
ko02020_Two_component_system	0.277938	0.166216
ko00230_Purine_metabolism	0.284317	0.0334039
ko00270_Cysteine_and_methionine_metabolism	0.291157	0.0292233
ko04666_Fc_gamma_R_mediated_phagocytosis	0.296777	-0.529211
ko04912_GnRH_signaling_pathway	0.296777	-0.529211
ko01501_beta_Lactam_resistance	0.29842	0.0835535
ko04144_Endocytosis	0.29842	-0.521226
ko04614_Renin_angiotensin_system	0.29842	0.348551
ko05418_Fluid_shear_stress_and_atherosclerosis	0.29842	0.0586662
ko05010_Alzheimers_disease	0.298686	-0.0886474
ko00290_Valine__leucine_and_isoleucine_biosynthesis	0.309039	-0.0362949
ko05164_Influenza_A	0.309039	-0.137457
ko00500_Starch_and_sucrose_metabolism	0.317388	0.171481
ko00510_N_Glycan_biosynthesis	0.327789	-0.195751
ko02010_ABC_transporters	0.327789	-0.0839777
ko00010_Glycolysis__Gluconeogenesis	0.343447	-0.0468856
ko00471_D_Glutamine_and_D_glutamate_metabolism	0.343447	-0.0559098
ko00052_Galactose_metabolism	0.363451	-0.0872947
ko00670_One_carbon_pool_by_folate	0.370294	-0.0343429
ko04071_Sphingolipid_signaling_pathway	0.370294	0.238259
ko04215_Apoptosis___multiple_species	0.370294	-0.144389
ko05132_Salmonella_infection	0.370294	0.17945
ko05145_Toxoplasmosis	0.370294	-0.144132
ko05161_Hepatitis_B	0.370294	-0.144389
ko05210_Colorectal_cancer	0.370294	-0.144389
ko05416_Viral_myocarditis	0.370294	-0.144389
ko05168_Herpes_simplex_infection	0.37039	-0.144197
ko01040_Biosynthesis_of_unsaturated_fatty_acids	0.40525	0.0769179
ko01200_Carbon_metabolism	0.40525	-0.0526255
ko02060_Phosphotransferase_system__PTS_	0.40525	0.188582
ko05163_Human_cytomegalovirus_infection	0.40525	-0.134435
ko05167_Kaposis_sarcoma_associated_herpesvirus_infection	0.40525	-0.134435
ko05222_Small_cell_lung_cancer	0.40525	-0.134435
ko00140_Steroid_hormone_biosynthesis	0.416162	-0.170038
ko00473_D_Alanine_metabolism	0.416162	0.0524689
ko00540_Lipopolysaccharide_biosynthesis	0.421256	0.10437
ko04216_Ferroptosis	0.421256	0.158933
ko01051_Biosynthesis_of_ansamycins	0.475306	-0.0850956
ko00780_Biotin_metabolism	0.475984	0.0478106
ko00515_Mannose_type_O_glycan_biosynthesis	0.48088	-0.563477
ko01502_Vancomycin_resistance	0.48088	0.0680581
ko04920_Adipocytokine_signaling_pathway	0.491829	0.152189
ko05134_Legionellosis	0.491829	-0.0486782
ko00405_Phenazine_biosynthesis	0.498315	0.0615551
ko00981_Insect_hormone_biosynthesis	0.498315	0.108031
ko01230_Biosynthesis_of_amino_acids	0.498315	-0.0219087
ko03050_Proteasome	0.498315	0.506623
ko04510_Focal_adhesion	0.498315	-1.75923
ko04512_ECM_receptor_interaction	0.498315	-1.75923
ko04611_Platelet_activation	0.498315	-1.75923
ko04714_Thermogenesis	0.498315	0.0932065
ko04926_Relaxin_signaling_pathway	0.498315	-1.75923
ko04933_AGE_RAGE_signaling_pathway_in_diabetic_complications	0.498315	-1.75923
ko00040_Pentose_and_glucuronate_interconversions	0.502516	-0.0979112
ko04214_Apoptosis___fly	0.502516	-0.0463646
ko01120_Microbial_metabolism_in_diverse_environments	0.520723	-0.0328245
ko05165_Human_papillomavirus_infection	0.520723	0.0697361
ko00901_Indole_alkaloid_biosynthesis	0.53015	-0.221651
ko00750_Vitamin_B6_metabolism	0.539081	0.0551363
ko00920_Sulfur_metabolism	0.539081	-0.0320415
ko04152_AMPK_signaling_pathway	0.553555	-0.118694
ko01524_Platinum_drug_resistance	0.559625	-0.0791108
ko00061_Fatty_acid_biosynthesis	0.561764	0.0470495
ko00970_Aminoacyl_tRNA_biosynthesis	0.561764	0.0296405
ko04928_Parathyroid_hormone_synthesis__secretion_and_action	0.577089	-0.310732
ko00340_Histidine_metabolism	0.578915	-0.0339302
ko00350_Tyrosine_metabolism	0.579689	-0.0666136
ko00562_Inositol_phosphate_metabolism	0.581073	-0.0962323
ko00760_Nicotinate_and_nicotinamide_metabolism	0.58588	0.0334318
ko04210_Apoptosis	0.58588	-0.0979493
ko05143_African_trypanosomiasis	0.586009	0.205661
ko00730_Thiamine_metabolism	0.592554	-0.0282715
ko00401_Novobiocin_biosynthesis	0.602138	0.0225862
ko00522_Biosynthesis_of_12___14__and_16_membered_macrolides	0.605089	-0.573435
ko00020_Citrate_cycle__TCA_cycle_	0.60737	-0.0232011
ko05152_Tuberculosis	0.60737	-0.0468776
ko00460_Cyanoamino_acid_metabolism	0.612669	0.0917528
ko00626_Naphthalene_degradation	0.615831	-0.0721529
ko04930_Type_II_diabetes_mellitus	0.621275	0.0533251
ko04934_Cushings_syndrome	0.6254	0.107758
ko05211_Renal_cell_carcinoma	0.6254	0.107758
ko00531_Glycosaminoglycan_degradation	0.631224	0.0888749
ko00620_Pyruvate_metabolism	0.640158	-0.0272007
ko00680_Methane_metabolism	0.640158	-0.0510499
ko00830_Retinol_metabolism	0.640158	-0.0797557
ko00261_Monobactam_biosynthesis	0.650338	0.0335729
ko00360_Phenylalanine_metabolism	0.650338	-0.0607053
ko00592_alpha_Linolenic_acid_metabolism	0.650338	0.0729542
ko05016_Huntingtons_disease	0.656362	-0.0547354
ko05203_Viral_carcinogenesis	0.661795	0.051272
ko00982_Drug_metabolism___cytochrome_P450	0.673426	-0.0747776
ko04932_Non_alcoholic_fatty_liver_disease__NAFLD_	0.673426	-0.0608038
ko05012_Parkinsons_disease	0.673426	-0.0609258
ko05146_Amoebiasis	0.673426	-0.145685
ko05150_Staphylococcus_aureus_infection	0.673426	0.174336
ko00450_Selenocompound_metabolism	0.675278	0.0220875
ko00640_Propanoate_metabolism	0.697897	-0.0480637
ko00983_Drug_metabolism___other_enzymes	0.697897	-0.0376186
ko01054_Nonribosomal_peptide_structures	0.697897	0.169966
ko00720_Carbon_fixation_pathways_in_prokaryotes	0.703773	-0.0412812
ko00121_Secondary_bile_acid_biosynthesis	0.707398	-0.134335
ko00362_Benzoate_degradation	0.707398	-0.0597788
ko00364_Fluorobenzoate_degradation	0.707398	0.0920362
ko00053_Ascorbate_and_aldarate_metabolism	0.726037	-0.0597472
ko00365_Furfural_degradation	0.726037	0.094344
ko00625_Chloroalkane_and_chloroalkene_degradation	0.726037	0.0390672
ko00980_Metabolism_of_xenobiotics_by_cytochrome_P450	0.726037	-0.0680006
ko05219_Bladder_cancer	0.726037	-0.135503
ko00550_Peptidoglycan_biosynthesis	0.735106	0.0237353
ko01055_Biosynthesis_of_vancomycin_group_antibiotics	0.751537	-0.0502266
ko00910_Nitrogen_metabolism	0.751562	0.0261504
ko00280_Valine__leucine_and_isoleucine_degradation	0.769969	-0.0473302
ko00785_Lipoic_acid_metabolism	0.769969	0.0419618
ko05414_Dilated_cardiomyopathy__DCM_	0.769969	-0.516647
ko04024_cAMP_signaling_pathway	0.770475	-0.190152
ko00195_Photosynthesis	0.774698	-0.0250495
ko02024_Quorum_sensing	0.780646	0.0315904
ko04391_Hippo_signaling_pathway___fly	0.780646	0.519188
ko04392_Hippo_signaling_pathway___multiple_species	0.780646	0.519188
ko04924_Renin_secretion	0.780646	0.226176
ko05100_Bacterial_invasion_of_epithelial_cells	0.780646	-0.253795
ko05169_Epstein_Barr_virus_infection	0.780646	-0.300709
ko00603_Glycosphingolipid_biosynthesis___globo_and_isoglobo_series	0.781515	0.171893
ko00650_Butanoate_metabolism	0.781515	-0.042584
ko04022_cGMP_PKG_signaling_pathway	0.781515	-0.237582
ko04146_Peroxisome	0.781515	0.0448432
ko05231_Choline_metabolism_in_cancer	0.784035	-0.0811947
ko00903_Limonene_and_pinene_degradation	0.78604	0.0463888
ko04072_Phospholipase_D_signaling_pathway	0.78604	-0.081217
ko00633_Nitrotoluene_degradation	0.788738	-0.0925884
ko00642_Ethylbenzene_degradation	0.788738	0.0490631
ko00984_Steroid_degradation	0.788738	-0.0668555
ko04261_Adrenergic_signaling_in_cardiomyocytes	0.788738	-0.213567
ko04911_Insulin_secretion	0.788738	-0.213567
ko04925_Aldosterone_synthesis_and_secretion	0.788738	-0.213567
ko04960_Aldosterone_regulated_sodium_reabsorption	0.788738	-0.213567
ko04961_Endocrine_and_other_factor_regulated_calcium_reabsorption	0.788738	-0.213567
ko04970_Salivary_secretion	0.788738	-0.213567
ko04971_Gastric_acid_secretion	0.788738	-0.213567
ko00944_Flavone_and_flavonol_biosynthesis	0.79916	0.184529
ko00072_Synthesis_and_degradation_of_ketone_bodies	0.799888	-0.0439748
ko00240_Pyrimidine_metabolism	0.799888	0.0146602
ko00941_Flavonoid_biosynthesis	0.799888	0.19531
ko00945_Stilbenoid__diarylheptanoid_and_gingerol_biosynthesis	0.799888	0.19531
ko04310_Wnt_signaling_pathway	0.799888	1.15346
ko04916_Melanogenesis	0.799888	-0.160591
ko05220_Chronic_myeloid_leukemia	0.799888	1.15346
ko03320_PPAR_signaling_pathway	0.800388	0.0570457
ko05205_Proteoglycans_in_cancer	0.803409	0.0217278
ko04011_MAPK_signaling_pathway___yeast	0.804965	0.0620822
ko03410_Base_excision_repair	0.807134	0.0153827
ko03010_Ribosome	0.808102	0.0147089
ko03020_RNA_polymerase	0.808102	-0.019039
ko04622_RIG_I_like_receptor_signaling_pathway	0.808102	0.129951
ko00051_Fructose_and_mannose_metabolism	0.814162	-0.0212363
ko00332_Carbapenem_biosynthesis	0.814162	0.0153714
ko00621_Dioxin_degradation	0.814162	-0.0516054
ko00410_beta_Alanine_metabolism	0.817738	-0.0294845
ko00281_Geraniol_degradation	0.835837	-0.0421677
ko00627_Aminobenzoate_degradation	0.835837	0.0313036
ko04974_Protein_digestion_and_absorption	0.835837	-0.0765751
ko05340_Primary_immunodeficiency	0.837462	0.0431223
ko01110_Biosynthesis_of_secondary_metabolites	0.839567	-0.00524678
ko01522_Endocrine_resistance	0.839567	0.961106
ko04320_Dorso_ventral_axis_formation	0.839567	0.961106
ko04658_Th1_and_Th2_cell_differentiation	0.839567	0.961106
ko05224_Breast_cancer	0.839567	0.961106
ko05410_Hypertrophic_cardiomyopathy__HCM_	0.8701	0.12442
ko00333_Prodigiosin_biosynthesis	0.873705	0.018145
ko05204_Chemical_carcinogenesis	0.888254	-0.0363149
ko01212_Fatty_acid_metabolism	0.889515	0.0208286
ko04940_Type_I_diabetes_mellitus	0.889515	-0.0161023
ko00380_Tryptophan_metabolism	0.89591	-0.0208766
ko00120_Primary_bile_acid_biosynthesis	0.903122	-0.0309576
ko00310_Lysine_degradation	0.903122	-0.0170679
ko00330_Arginine_and_proline_metabolism	0.903122	-0.0123634
ko00524_Neomycin__kanamycin_and_gentamicin_biosynthesis	0.903122	-0.0205095
ko00600_Sphingolipid_metabolism	0.903122	-0.042494
ko00900_Terpenoid_backbone_biosynthesis	0.903122	-0.00995183
ko01130_Biosynthesis_of_antibiotics	0.903122	-0.00328851
ko04260_Cardiac_muscle_contraction	0.903122	0.0169944
ko04931_Insulin_resistance	0.903122	-0.0200605
ko03460_Fanconi_anemia_pathway	0.914668	-0.193038
ko00472_D_Arginine_and_D_ornithine_metabolism	0.921252	-0.0183884
ko05142_Chagas_disease__American_trypanosomiasis_	0.94559	-0.0486646
ko00073_Cutin__suberine_and_wax_biosynthesis	0.948668	-0.577728
ko03040_Spliceosome	0.949202	-0.151712
ko00100_Steroid_biosynthesis	0.954968	0.103237
ko04972_Pancreatic_secretion	0.957384	0.0391148
ko00624_Polycyclic_aromatic_hydrocarbon_degradation	0.964686	0.0216769
ko00643_Styrene_degradation	0.975887	0.00903568
ko00480_Glutathione_metabolism	0.993664	0.00411518
ko00520_Amino_sugar_and_nucleotide_sugar_metabolism	0.995236	0.00475398
ko00071_Fatty_acid_degradation	1	-0.00582512
ko00311_Penicillin_and_cephalosporin_biosynthesis	1	0.00410415
ko00534_Glycosaminoglycan_biosynthesis___heparan_sulfate__heparin	1	0
ko00622_Xylene_degradation	1	0.00325272
ko00740_Riboflavin_metabolism	1	-6.43527e-05
ko00860_Porphyrin_and_chlorophyll_metabolism	1	-0.00240985
ko00930_Caprolactam_degradation	1	-0.003274
ko00965_Betalain_biosynthesis	1	0.00837272
ko01059_Biosynthesis_of_enediyne_antibiotics	1	-0.00582978
ko01220_Degradation_of_aromatic_compounds	1	0.00120735
ko03013_RNA_transport	1	0.00625386
ko04140_Autophagy___animal	1	0
ko04141_Protein_processing_in_endoplasmic_reticulum	1	-0.00139625
ko04145_Phagosome	1	0
ko04721_Synaptic_vesicle_cycle	1	0
ko04962_Vasopressin_regulated_water_reabsorption	1	0
ko05200_Pathways_in_cancer	1	0.00428234
ko05225_Hepatocellular_carcinoma	1	0.00401539
ko05322_Systemic_lupus_erythematosus	1	-0.000680324
ko00196_Photosynthesis___antenna_proteins	NA	NA
ko00331_Clavulanic_acid_biosynthesis	NA	NA
ko01521_EGFR_tyrosine_kinase_inhibitor_resistance	NA	NA
ko03015_mRNA_surveillance_pathway	NA	NA
ko04010_MAPK_signaling_pathway	NA	NA
ko04110_Cell_cycle	NA	NA
ko04114_Oocyte_meiosis	NA	NA
ko04150_mTOR_signaling_pathway	NA	NA
ko04371_Apelin_signaling_pathway	NA	NA
ko04530_Tight_junction	NA	NA
ko04640_Hematopoietic_cell_lineage	NA	NA
ko04664_Fc_epsilon_RI_signaling_pathway	NA	NA
ko04720_Long_term_potentiation	NA	NA
ko04722_Neurotrophin_signaling_pathway	NA	NA
ko04975_Fat_digestion_and_absorption	NA	NA
ko05131_Shigellosis	NA	NA
ko05160_Hepatitis_C	NA	NA
ko05162_Measles	NA	NA

## Sheet: HsVSHw_Leaves
Table S35. Differential analysis test results of Tax4Fun2 Level 3 KEGG pathways predictions. Pairwise comparison of H. stipulacea vs. H. wrightii leaves. P adjusted: corrected p-values using the Benjamini and Hochberg method (Benjamini and Hochberg, 1995).
KEGG level 3 pathways	Padj	Log2Foldchange	Significance (P<0.05)
ko00363_Bisphenol_degradation	4.28445e-09	2.48776	*
ko00404_Staurosporine_biosynthesis	4.68294e-06	2.49015	*
ko04979_Cholesterol_metabolism	1.27367e-05	-0.988712	*
ko05166_HTLV_I_infection	1.27367e-05	-0.988712	*
ko03070_Bacterial_secretion_system	0.000241185	0.189236	*
ko00062_Fatty_acid_elongation	0.00106579	1.7791	*
ko03450_Non_homologous_end_joining	0.00143304	-1.58865	*
ko04380_Osteoclast_differentiation	0.00143304	2.35525	*
ko05323_Rheumatoid_arthritis	0.00143304	2.36388	*
ko05230_Central_carbon_metabolism_in_cancer	0.00167374	-0.190015	*
ko04928_Parathyroid_hormone_synthesis__secretion_and_action	0.00212897	-1.3905	*
ko00130_Ubiquinone_and_other_terpenoid_quinone_biosynthesis	0.00367982	0.253396	*
ko05414_Dilated_cardiomyopathy__DCM_	0.00367982	-3.31061	*
ko04723_Retrograde_endocannabinoid_signaling	0.0051162	1.28521	*
ko01053_Biosynthesis_of_siderophore_group_nonribosomal_peptides	0.00598917	0.478996	*
ko00532_Glycosaminoglycan_biosynthesis___chondroitin_sulfate__dermatan_sulfate	0.00610955	3.69146	*
ko00710_Carbon_fixation_in_photosynthetic_organisms	0.00610955	-0.122786	*
ko00253_Tetracycline_biosynthesis	0.00966814	0.71912	*
ko04144_Endocytosis	0.0122768	-1.23944	*
ko04014_Ras_signaling_pathway	0.0124912	-1.23055	*
ko04919_Thyroid_hormone_signaling_pathway	0.0151458	-1.29746	*
ko01052_Type_I_polyketide_structures	0.0154622	1.05914	*
ko04666_Fc_gamma_R_mediated_phagocytosis	0.016662	-1.19614	*
ko04912_GnRH_signaling_pathway	0.016662	-1.19614	*
ko04138_Autophagy___yeast	0.0193122	-0.338859	*
ko00521_Streptomycin_biosynthesis	0.0300155	-0.166392	*
ko00563_Glycosylphosphatidylinositol__GPI__anchor_biosynthesis	0.0324789	2.44587	*
ko04922_Glucagon_signaling_pathway	0.0363038	-0.156674	*
ko04080_Neuroactive_ligand_receptor_interaction	0.0411669	-0.504936	*
ko00030_Pentose_phosphate_pathway	0.0414653	-0.087231	*
ko01056_Biosynthesis_of_type_II_polyketide_backbone	0.0414653	0.583634	*
ko00250_Alanine__aspartate_and_glutamate_metabolism	0.0414996	-0.0625013	*
ko00515_Mannose_type_O_glycan_biosynthesis	0.043525	-1.49723	*
ko00524_Neomycin__kanamycin_and_gentamicin_biosynthesis	0.043525	-0.278967	*
ko00232_Caffeine_metabolism	0.0458334	1.65894	*
ko03008_Ribosome_biogenesis_in_eukaryotes	0.0458334	0.296564	*
ko03022_Basal_transcription_factors	0.0458334	1.04697	*
ko00960_Tropane__piperidine_and_pyridine_alkaloid_biosynthesis	0.0570495	-0.123942
ko00591_Linoleic_acid_metabolism	0.0709521	0.997494
ko00010_Glycolysis__Gluconeogenesis	0.0795195	-0.0980062
ko05418_Fluid_shear_stress_and_atherosclerosis	0.0886659	0.112645
ko00780_Biotin_metabolism	0.0996011	0.116913
ko04066_HIF_1_signaling_pathway	0.0996011	-0.206339
ko04113_Meiosis___yeast	0.0996011	0.333465
ko00950_Isoquinoline_alkaloid_biosynthesis	0.107315	-0.123985
ko00430_Taurine_and_hypotaurine_metabolism	0.114893	-0.188354
ko04213_Longevity_regulating_pathway___multiple_species	0.117483	0.16452
ko00052_Galactose_metabolism	0.131764	-0.166699
ko00770_Pantothenate_and_CoA_biosynthesis	0.131764	-0.0643372
ko04612_Antigen_processing_and_presentation	0.131764	0.577584
ko04657_IL_17_signaling_pathway	0.131764	0.579806
ko04659_Th17_cell_differentiation	0.131764	0.576244
ko04914_Progesterone_mediated_oocyte_maturation	0.131764	0.576244
ko04915_Estrogen_signaling_pathway	0.131764	0.576244
ko04978_Mineral_absorption	0.131764	-0.4044
ko05215_Prostate_cancer	0.131764	0.576244
ko00051_Fructose_and_mannose_metabolism	0.132052	-0.13679
ko00966_Glucosinolate_biosynthesis	0.13249	-0.123346
ko01057_Biosynthesis_of_type_II_polyketide_products	0.149858	0.371186
ko00564_Glycerophospholipid_metabolism	0.150686	0.0874199
ko00571_Lipoarabinomannan__LAM__biosynthesis	0.158118	0.383691
ko00195_Photosynthesis	0.18193	-0.106
ko04151_PI3K_Akt_signaling_pathway	0.185398	0.519701
ko00590_Arachidonic_acid_metabolism	0.186001	0.378389
ko00520_Amino_sugar_and_nucleotide_sugar_metabolism	0.200711	-0.153476
ko05111_Biofilm_formation___Vibrio_cholerae	0.202245	0.313991
ko00561_Glycerolipid_metabolism	0.203488	0.0839227
ko00061_Fatty_acid_biosynthesis	0.204745	0.112242
ko01040_Biosynthesis_of_unsaturated_fatty_acids	0.204745	0.140233
ko00525_Acarbose_and_validamycin_biosynthesis	0.20646	-0.24475
ko01503_Cationic_antimicrobial_peptide__CAMP__resistance	0.20646	0.112768
ko02025_Biofilm_formation___Pseudomonas_aeruginosa	0.20646	0.290405
ko04973_Carbohydrate_digestion_and_absorption	0.20646	0.606253
ko05410_Hypertrophic_cardiomyopathy__HCM_	0.20646	-0.906143
ko00522_Biosynthesis_of_12___14__and_16_membered_macrolides	0.210626	-1.35294
ko00660_C5_Branched_dibasic_acid_metabolism	0.218726	-0.0872958
ko00790_Folate_biosynthesis	0.223548	0.0958477
ko04972_Pancreatic_secretion	0.2276	0.679804
ko04916_Melanogenesis	0.246226	0.794649
ko05020_Prion_diseases	0.247672	-0.658561
ko00540_Lipopolysaccharide_biosynthesis	0.261223	0.179353
ko00941_Flavonoid_biosynthesis	0.261725	-0.859971
ko00945_Stilbenoid__diarylheptanoid_and_gingerol_biosynthesis	0.261725	-0.859971
ko05133_Pertussis	0.261725	0.248343
ko00523_Polyketide_sugar_unit_biosynthesis	0.27877	-0.199799
ko04024_cAMP_signaling_pathway	0.27877	-0.661275
ko04510_Focal_adhesion	0.27877	-3.15104
ko04512_ECM_receptor_interaction	0.27877	-3.15104
ko04611_Platelet_activation	0.27877	-3.15104
ko04926_Relaxin_signaling_pathway	0.27877	-3.15104
ko04933_AGE_RAGE_signaling_pathway_in_diabetic_complications	0.27877	-3.15104
ko05142_Chagas_disease__American_trypanosomiasis_	0.27877	-0.61733
ko01502_Vancomycin_resistance	0.279678	-0.119672
ko00100_Steroid_biosynthesis	0.281437	1.70247
ko04011_MAPK_signaling_pathway___yeast	0.281437	0.292537
ko00760_Nicotinate_and_nicotinamide_metabolism	0.284038	0.0721024
ko00902_Monoterpenoid_biosynthesis	0.286667	0.854361
ko04974_Protein_digestion_and_absorption	0.286667	-0.41426
ko04016_MAPK_signaling_pathway___plant	0.291968	-0.0871583
ko00592_alpha_Linolenic_acid_metabolism	0.296794	0.177787
ko00120_Primary_bile_acid_biosynthesis	0.303077	0.270665
ko00623_Toluene_degradation	0.31988	0.256642
ko00311_Penicillin_and_cephalosporin_biosynthesis	0.330581	-0.181549
ko04020_Calcium_signaling_pathway	0.333383	1.17865
ko05134_Legionellosis	0.356978	-0.0788247
ko02010_ABC_transporters	0.365106	-0.104528
ko03060_Protein_export	0.365106	0.060786
ko02026_Biofilm_formation___Escherichia_coli	0.374458	0.148926
ko04714_Thermogenesis	0.374458	0.149678
ko04930_Type_II_diabetes_mellitus	0.374458	-0.108107
ko04964_Proximal_tubule_bicarbonate_reclamation	0.374458	-0.188396
ko00750_Vitamin_B6_metabolism	0.384698	0.0951141
ko00240_Pyrimidine_metabolism	0.391676	-0.0567681
ko00290_Valine__leucine_and_isoleucine_biosynthesis	0.391676	-0.041838
ko03020_RNA_polymerase	0.391676	-0.0780536
ko05165_Human_papillomavirus_infection	0.391676	-0.112342
ko05203_Viral_carcinogenesis	0.393719	-0.110783
ko02040_Flagellar_assembly	0.413074	0.124985
ko00670_One_carbon_pool_by_folate	0.42488	-0.0416929
ko04260_Cardiac_muscle_contraction	0.434742	0.122549
ko05110_Vibrio_cholerae_infection	0.437911	0.91643
ko01051_Biosynthesis_of_ansamycins	0.438389	-0.117862
ko05322_Systemic_lupus_erythematosus	0.438389	-1.67737
ko00642_Ethylbenzene_degradation	0.442034	0.153844
ko01212_Fatty_acid_metabolism	0.442034	0.125504
ko04212_Longevity_regulating_pathway___worm	0.443063	0.0847695
ko04921_Oxytocin_signaling_pathway	0.446238	0.955931
ko04917_Prolactin_signaling_pathway	0.44825	-0.4677
ko00901_Indole_alkaloid_biosynthesis	0.451917	-0.334737
ko01230_Biosynthesis_of_amino_acids	0.451917	-0.0314506
ko00190_Oxidative_phosphorylation	0.456196	-0.0756942
ko00270_Cysteine_and_methionine_metabolism	0.456196	-0.029215
ko00361_Chlorocyclohexane_and_chlorobenzene_degradation	0.456196	0.141139
ko00906_Carotenoid_biosynthesis	0.456196	-0.272217
ko03320_PPAR_signaling_pathway	0.456196	0.194594
ko04064_NF_kappa_B_signaling_pathway	0.456196	0.937952
ko04370_VEGF_signaling_pathway	0.456196	0.937952
ko04625_C_type_lectin_receptor_signaling_pathway	0.456196	0.937952
ko04668_TNF_signaling_pathway	0.456196	0.937952
ko04913_Ovarian_steroidogenesis	0.456196	0.937952
ko04923_Regulation_of_lipolysis_in_adipocytes	0.456196	0.937952
ko05140_Leishmaniasis	0.456196	0.937952
ko00510_N_Glycan_biosynthesis	0.463346	-0.200882
ko00627_Aminobenzoate_degradation	0.465143	0.127886
ko00450_Selenocompound_metabolism	0.468345	-0.0435555
ko00220_Arginine_biosynthesis	0.481246	-0.0429516
ko05206_MicroRNAs_in_cancer	0.481246	0.192841
ko01523_Antifolate_resistance	0.481456	0.0727033
ko00333_Prodigiosin_biosynthesis	0.488107	0.0880001
ko00903_Limonene_and_pinene_degradation	0.488107	0.126405
ko00740_Riboflavin_metabolism	0.50534	-0.0404611
ko00900_Terpenoid_backbone_biosynthesis	0.50534	0.0582983
ko00930_Caprolactam_degradation	0.50534	0.15726
ko03420_Nucleotide_excision_repair	0.50534	0.0671371
ko04022_cGMP_PKG_signaling_pathway	0.50534	-0.580801
ko04152_AMPK_signaling_pathway	0.50534	-0.163503
ko04216_Ferroptosis	0.50534	0.173998
ko04391_Hippo_signaling_pathway___fly	0.50534	1.35814
ko04392_Hippo_signaling_pathway___multiple_species	0.50534	1.35814
ko04910_Insulin_signaling_pathway	0.50534	-0.184678
ko04920_Adipocytokine_signaling_pathway	0.50534	0.181653
ko04931_Insulin_resistance	0.50534	0.116727
ko00121_Secondary_bile_acid_biosynthesis	0.507826	-0.258786
ko00410_beta_Alanine_metabolism	0.507826	0.100573
ko00472_D_Arginine_and_D_ornithine_metabolism	0.507826	-0.124681
ko00621_Dioxin_degradation	0.507826	0.169783
ko00908_Zeatin_biosynthesis	0.507826	-0.0740731
ko00981_Insect_hormone_biosynthesis	0.507826	0.130985
ko00984_Steroid_degradation	0.507826	0.181309
ko04261_Adrenergic_signaling_in_cardiomyocytes	0.507826	-0.549816
ko04626_Plant_pathogen_interaction	0.507826	-0.0697751
ko04911_Insulin_secretion	0.507826	-0.549816
ko04925_Aldosterone_synthesis_and_secretion	0.507826	-0.549816
ko04960_Aldosterone_regulated_sodium_reabsorption	0.507826	-0.549816
ko04961_Endocrine_and_other_factor_regulated_calcium_reabsorption	0.507826	-0.549816
ko04970_Salivary_secretion	0.507826	-0.549816
ko04971_Gastric_acid_secretion	0.507826	-0.549816
ko00400_Phenylalanine__tyrosine_and_tryptophan_biosynthesis	0.512498	0.0445598
ko00633_Nitrotoluene_degradation	0.531334	-0.232712
ko05100_Bacterial_invasion_of_epithelial_cells	0.535476	0.586104
ko05219_Bladder_cancer	0.535476	-0.255424
ko00300_Lysine_biosynthesis	0.538475	-0.0258906
ko00944_Flavone_and_flavonol_biosynthesis	0.538475	0.48253
ko04214_Apoptosis___fly	0.538475	-0.0523448
ko04146_Peroxisome	0.546129	0.100731
ko05146_Amoebiasis	0.559238	-0.225996
ko04918_Thyroid_hormone_synthesis	0.565066	-0.0837056
ko00230_Purine_metabolism	0.57874	-0.0236508
ko00260_Glycine__serine_and_threonine_metabolism	0.57874	-0.0483825
ko00281_Geraniol_degradation	0.57874	0.12992
ko00405_Phenazine_biosynthesis	0.57874	0.0622502
ko00500_Starch_and_sucrose_metabolism	0.57874	-0.133462
ko00622_Xylene_degradation	0.57874	0.110152
ko00920_Sulfur_metabolism	0.57874	-0.0350786
ko00965_Betalain_biosynthesis	0.57874	0.178725
ko01055_Biosynthesis_of_vancomycin_group_antibiotics	0.57874	-0.0902185
ko02030_Bacterial_chemotaxis	0.57874	0.146529
ko05143_African_trypanosomiasis	0.57874	-0.24608
ko05150_Staphylococcus_aureus_infection	0.57874	-0.260552
ko00261_Monobactam_biosynthesis	0.595062	0.0453998
ko00909_Sesquiterpenoid_and_triterpenoid_biosynthesis	0.595835	-0.426362
ko02060_Phosphotransferase_system__PTS_	0.595835	-0.157148
ko04112_Cell_cycle___Caulobacter	0.595835	0.104702
ko05340_Primary_immunodeficiency	0.595835	-0.128277
ko04068_FoxO_signaling_pathway	0.603271	0.081231
ko00071_Fatty_acid_degradation	0.608059	0.107847
ko04122_Sulfur_relay_system	0.608059	0.0674886
ko05034_Alcoholism	0.608059	-0.114756
ko00480_Glutathione_metabolism	0.614211	0.0533122
ko01062_Biosynthesis_of_terpenoids_and_steroids	0.614211	-0.200221
ko00630_Glyoxylate_and_dicarboxylate_metabolism	0.621819	-0.0314667
ko05225_Hepatocellular_carcinoma	0.622497	0.117738
ko04728_Dopaminergic_synapse	0.632433	-0.112263
ko05030_Cocaine_addiction	0.632433	-0.112263
ko05031_Amphetamine_addiction	0.632433	-0.112263
ko00603_Glycosphingolipid_biosynthesis___globo_and_isoglobo_series	0.635713	-0.307401
ko00910_Nitrogen_metabolism	0.635713	-0.0408458
ko04115_p53_signaling_pathway	0.635713	-0.103226
ko00625_Chloroalkane_and_chloroalkene_degradation	0.649886	0.0561893
ko03050_Proteasome	0.652767	-0.424331
ko05200_Pathways_in_cancer	0.652767	0.0807435
ko00310_Lysine_degradation	0.658792	0.0678992
ko01220_Degradation_of_aromatic_compounds	0.658792	0.0554276
ko04217_Necroptosis	0.660152	-0.0278103
ko01130_Biosynthesis_of_antibiotics	0.676069	0.0133119
ko00340_Histidine_metabolism	0.69568	-0.0305072
ko04726_Serotonergic_synapse	0.700175	-0.0994998
ko04211_Longevity_regulating_pathway	0.710849	0.0682615
ko00040_Pentose_and_glucuronate_interconversions	0.738333	0.0719261
ko01054_Nonribosomal_peptide_structures	0.74097	0.186015
ko00072_Synthesis_and_degradation_of_ketone_bodies	0.750393	0.0699693
ko00332_Carbapenem_biosynthesis	0.750393	-0.0271823
ko00562_Inositol_phosphate_metabolism	0.750393	-0.0744366
ko00626_Naphthalene_degradation	0.750393	-0.0611418
ko00680_Methane_metabolism	0.750393	-0.0469455
ko00940_Phenylpropanoid_biosynthesis	0.750393	0.0958699
ko00943_Isoflavonoid_biosynthesis	0.750393	0.353142
ko04070_Phosphatidylinositol_signaling_system	0.750393	-0.0328999
ko04141_Protein_processing_in_endoplasmic_reticulum	0.750393	-0.0612417
ko04210_Apoptosis	0.750393	-0.0780226
ko04215_Apoptosis___multiple_species	0.750393	-0.0775566
ko05145_Toxoplasmosis	0.750393	-0.0777087
ko05161_Hepatitis_B	0.750393	-0.0775566
ko05168_Herpes_simplex_infection	0.750393	-0.076418
ko05210_Colorectal_cancer	0.750393	-0.0775566
ko05416_Viral_myocarditis	0.750393	-0.0775566
ko02020_Two_component_system	0.762359	0.0721164
ko05010_Alzheimers_disease	0.762359	-0.0397597
ko05120_Epithelial_cell_signaling_in_Helicobacter_pylori_infection	0.762359	-0.0319984
ko05163_Human_cytomegalovirus_infection	0.762359	-0.0710609
ko05167_Kaposis_sarcoma_associated_herpesvirus_infection	0.762359	-0.0710609
ko05222_Small_cell_lung_cancer	0.762359	-0.0710609
ko00565_Ether_lipid_metabolism	0.766295	0.0546077
ko00362_Benzoate_degradation	0.783249	0.0554801
ko00401_Novobiocin_biosynthesis	0.790473	-0.0156157
ko05014_Amyotrophic_lateral_sclerosis__ALS_	0.790473	-0.0582021
ko00983_Drug_metabolism___other_enzymes	0.791832	-0.0327496
ko04724_Glutamatergic_synapse	0.800845	-0.0311529
ko00280_Valine__leucine_and_isoleucine_degradation	0.803791	0.0478765
ko04940_Type_I_diabetes_mellitus	0.803791	-0.0356206
ko00350_Tyrosine_metabolism	0.807442	-0.0410152
ko04924_Renin_secretion	0.807442	-0.233699
ko05204_Chemical_carcinogenesis	0.811457	0.0757812
ko01501_beta_Lactam_resistance	0.812452	0.0312506
ko03440_Homologous_recombination	0.818654	0.020216
ko05164_Influenza_A	0.818654	-0.0510272
ko03018_RNA_degradation	0.821924	0.0200785
ko00514_Other_types_of_O_glycan_biosynthesis	0.825287	-0.145838
ko00650_Butanoate_metabolism	0.825287	0.0422243
ko00380_Tryptophan_metabolism	0.83248	0.0417838
ko00982_Drug_metabolism___cytochrome_P450	0.83248	0.0503976
ko01200_Carbon_metabolism	0.83248	-0.0210775
ko03410_Base_excision_repair	0.83248	-0.0183274
ko00140_Steroid_hormone_biosynthesis	0.837262	-0.067764
ko00604_Glycosphingolipid_biosynthesis___ganglio_series	0.839008	0.175487
ko00624_Polycyclic_aromatic_hydrocarbon_degradation	0.840986	0.0883366
ko00980_Metabolism_of_xenobiotics_by_cytochrome_P450	0.844202	0.0499814
ko00640_Propanoate_metabolism	0.853573	0.0312075
ko04330_Notch_signaling_pathway	0.854774	-0.471073
ko04621_NOD_like_receptor_signaling_pathway	0.854959	0.0442094
ko04013_MAPK_signaling_pathway___fly	0.857289	-0.0372993
ko03030_DNA_replication	0.866221	-0.0144696
ko04727_GABAergic_synapse	0.866495	-0.0204624
ko05132_Salmonella_infection	0.866495	-0.0563956
ko00364_Fluorobenzoate_degradation	0.866922	0.0555124
ko00531_Glycosaminoglycan_degradation	0.866922	0.0437998
ko00791_Atrazine_degradation	0.866922	-0.0350307
ko00970_Aminoacyl_tRNA_biosynthesis	0.866922	0.0124106
ko01522_Endocrine_resistance	0.871068	-1.09133
ko04320_Dorso_ventral_axis_formation	0.871068	-1.09133
ko04658_Th1_and_Th2_cell_differentiation	0.871068	-1.09133
ko05224_Breast_cancer	0.871068	-1.09133
ko01110_Biosynthesis_of_secondary_metabolites	0.871578	0.00587898
ko00020_Citrate_cycle__TCA_cycle_	0.878281	-0.00907201
ko00053_Ascorbate_and_aldarate_metabolism	0.878281	0.0315508
ko00440_Phosphonate_and_phosphinate_metabolism	0.878281	-0.0310384
ko00460_Cyanoamino_acid_metabolism	0.878281	-0.0373871
ko00513_Various_types_of_N_glycan_biosynthesis	0.878281	0.127936
ko00534_Glycosaminoglycan_biosynthesis___heparan_sulfate__heparin	0.878281	-1.57971
ko01100_Metabolic_pathways	0.878281	-0.00459691
ko04142_Lysosome	0.878281	-0.0763689
ko04310_Wnt_signaling_pathway	0.878281	0.840558
ko04932_Non_alcoholic_fatty_liver_disease__NAFLD_	0.878281	0.026995
ko05012_Parkinsons_disease	0.878281	0.0267871
ko05220_Chronic_myeloid_leukemia	0.878281	0.840558
ko04071_Sphingolipid_signaling_pathway	0.886147	0.0548362
ko03013_RNA_transport	0.886393	0.0487064
ko00785_Lipoic_acid_metabolism	0.887042	-0.0218702
ko03040_Spliceosome	0.887042	-0.305568
ko00550_Peptidoglycan_biosynthesis	0.8872	-0.0111132
ko04934_Cushings_syndrome	0.897558	-0.0351649
ko05211_Renal_cell_carcinoma	0.897558	-0.0351649
ko04072_Phospholipase_D_signaling_pathway	0.900609	0.0423822
ko00600_Sphingolipid_metabolism	0.903403	-0.0468677
ko03430_Mismatch_repair	0.903403	-0.0101403
ko05169_Epstein_Barr_virus_infection	0.903403	-0.142029
ko00830_Retinol_metabolism	0.910125	0.0235701
ko01210_2_Oxocarboxylic_acid_metabolism	0.914352	-0.00552317
ko00330_Arginine_and_proline_metabolism	0.923748	-0.0119845
ko00365_Furfural_degradation	0.923748	0.0300901
ko00620_Pyruvate_metabolism	0.923748	-0.00713024
ko00730_Thiamine_metabolism	0.941646	-0.00558986
ko00720_Carbon_fixation_pathways_in_prokaryotes	0.961002	-0.00864421
ko01120_Microbial_metabolism_in_diverse_environments	0.961002	-0.00470574
ko02024_Quorum_sensing	0.964853	-0.00779691
ko03010_Ribosome	0.968508	-0.00455422
ko05152_Tuberculosis	0.971969	0.00636892
ko00471_D_Glutamine_and_D_glutamate_metabolism	0.976112	-0.00436746
ko00473_D_Alanine_metabolism	0.981608	0.0041323
ko00643_Styrene_degradation	0.984996	-0.00792864
ko00860_Porphyrin_and_chlorophyll_metabolism	0.998669	-0.00251092
ko04976_Bile_secretion	0.998669	0.0173142
ko00073_Cutin__suberine_and_wax_biosynthesis	1	0
ko00360_Phenylalanine_metabolism	1	0.00168807
ko00511_Other_glycan_degradation	1	-0.0160815
ko01059_Biosynthesis_of_enediyne_antibiotics	1	0.0039456
ko01524_Platinum_drug_resistance	1	-0.000213123
ko03460_Fanconi_anemia_pathway	1	0
ko04140_Autophagy___animal	1	0
ko04145_Phagosome	1	0
ko04614_Renin_angiotensin_system	1	0.0126732
ko04622_RIG_I_like_receptor_signaling_pathway	1	0.00565445
ko04721_Synaptic_vesicle_cycle	1	0
ko04962_Vasopressin_regulated_water_reabsorption	1	0
ko05016_Huntingtons_disease	1	-0.00350436
ko05205_Proteoglycans_in_cancer	1	0.0015298
ko05231_Choline_metabolism_in_cancer	1	0.00678149
ko00196_Photosynthesis___antenna_proteins	NA	NA
ko00331_Clavulanic_acid_biosynthesis	NA	NA
ko01521_EGFR_tyrosine_kinase_inhibitor_resistance	NA	NA
ko03015_mRNA_surveillance_pathway	NA	NA
ko04010_MAPK_signaling_pathway	NA	NA
ko04110_Cell_cycle	NA	NA
ko04114_Oocyte_meiosis	NA	NA
ko04150_mTOR_signaling_pathway	NA	NA
ko04371_Apelin_signaling_pathway	NA	NA
ko04530_Tight_junction	NA	NA
ko04640_Hematopoietic_cell_lineage	NA	NA
ko04664_Fc_epsilon_RI_signaling_pathway	NA	NA
ko04720_Long_term_potentiation	NA	NA
ko04722_Neurotrophin_signaling_pathway	NA	NA
ko04975_Fat_digestion_and_absorption	NA	NA
ko05131_Shigellosis	NA	NA
ko05160_Hepatitis_C	NA	NA
ko05162_Measles	NA	NA

## Sheet: HwVSTt_Leaves
Table S36. Differential analysis test results of Tax4Fun2 Level 3 KEGG pathways predictions. Pairwise comparison of H. wrightii vs. T. Testudinum leaves. P adjusted: corrected p-values using the Benjamini and Hochberg method (Benjamini and Hochberg, 1995).
KEGG level 3 pathways	Padj	Log2Foldchange	Significance (P<0.05)
ko04626_Plant_pathogen_interaction	0.0019021	0.273226	*
ko04917_Prolactin_signaling_pathway	0.014316	1.35863	*
ko05414_Dilated_cardiomyopathy__DCM_	0.0848498	2.79397
ko04928_Parathyroid_hormone_synthesis__secretion_and_action	0.144396	1.07977
ko01502_Vancomycin_resistance	0.303796	0.18773
ko03070_Bacterial_secretion_system	0.303796	-0.115619
ko00270_Cysteine_and_methionine_metabolism	0.31721	0.0584383
ko00524_Neomycin__kanamycin_and_gentamicin_biosynthesis	0.342259	0.258457
ko04973_Carbohydrate_digestion_and_absorption	0.342259	0.801017
ko00220_Arginine_biosynthesis	0.430481	-0.0772294
ko00230_Purine_metabolism	0.430481	0.0570547
ko00500_Starch_and_sucrose_metabolism	0.430481	0.304943
ko00941_Flavonoid_biosynthesis	0.430481	1.05528
ko00945_Stilbenoid__diarylheptanoid_and_gingerol_biosynthesis	0.430481	1.05528
ko04013_MAPK_signaling_pathway___fly	0.430481	0.23622
ko04916_Melanogenesis	0.430481	-0.95524
ko04930_Type_II_diabetes_mellitus	0.430481	0.161433
ko05165_Human_papillomavirus_infection	0.430481	0.182078
ko05410_Hypertrophic_cardiomyopathy__HCM_	0.430481	1.03056
ko04330_Notch_signaling_pathway	0.456529	2.70901
ko05203_Viral_carcinogenesis	0.469097	0.162055
ko00520_Amino_sugar_and_nucleotide_sugar_metabolism	0.483755	0.15823
ko05120_Epithelial_cell_signaling_in_Helicobacter_pylori_infection	0.483755	-0.114809
ko00513_Various_types_of_N_glycan_biosynthesis	0.51444	0.853228
ko00940_Phenylpropanoid_biosynthesis	0.51444	0.312837
ko02060_Phosphotransferase_system__PTS_	0.51444	0.345729
ko04144_Endocytosis	0.51444	0.718212
ko00511_Other_glycan_degradation	0.519232	0.766829
ko00604_Glycosphingolipid_biosynthesis___ganglio_series	0.519232	0.822808
ko03430_Mismatch_repair	0.519232	0.0908658
ko00051_Fructose_and_mannose_metabolism	0.550134	0.115553
ko00120_Primary_bile_acid_biosynthesis	0.550134	-0.301622
ko00240_Pyrimidine_metabolism	0.550134	0.0714283
ko00450_Selenocompound_metabolism	0.550134	0.0656429
ko00515_Mannose_type_O_glycan_biosynthesis	0.550134	0.933748
ko00563_Glycosylphosphatidylinositol__GPI__anchor_biosynthesis	0.550134	-1.50355
ko00791_Atrazine_degradation	0.550134	-0.174086
ko01052_Type_I_polyketide_structures	0.550134	-0.570927
ko03030_DNA_replication	0.550134	0.069518
ko03050_Proteasome	0.550134	0.930954
ko04014_Ras_signaling_pathway	0.550134	0.651175
ko04142_Lysosome	0.550134	0.49206
ko04621_NOD_like_receptor_signaling_pathway	0.550134	0.205919
ko04666_Fc_gamma_R_mediated_phagocytosis	0.550134	0.666925
ko04912_GnRH_signaling_pathway	0.550134	0.666925
ko04964_Proximal_tubule_bicarbonate_reclamation	0.550134	-0.21687
ko04972_Pancreatic_secretion	0.550134	-0.640689
ko05143_African_trypanosomiasis	0.550134	0.451741
ko05230_Central_carbon_metabolism_in_cancer	0.550134	0.0822671
ko00440_Phosphonate_and_phosphinate_metabolism	0.593619	0.176762
ko00311_Penicillin_and_cephalosporin_biosynthesis	0.617694	0.185653
ko00040_Pentose_and_glucuronate_interconversions	0.63445	-0.169837
ko00100_Steroid_biosynthesis	0.63445	-1.59924
ko00195_Photosynthesis	0.63445	0.0809508
ko05142_Chagas_disease__American_trypanosomiasis_	0.63445	0.568666
ko05150_Staphylococcus_aureus_infection	0.63445	0.434888
ko04727_GABAergic_synapse	0.636619	-0.0884658
ko03018_RNA_degradation	0.647962	0.0674647
ko00710_Carbon_fixation_in_photosynthetic_organisms	0.656724	0.0531974
ko00984_Steroid_degradation	0.656724	-0.248164
ko05100_Bacterial_invasion_of_epithelial_cells	0.656724	-0.839899
ko05132_Salmonella_infection	0.656724	0.235846
ko05133_Pertussis	0.656724	0.211428
ko00770_Pantothenate_and_CoA_biosynthesis	0.662909	-0.042764
ko00410_beta_Alanine_metabolism	0.68486	-0.130058
ko00621_Dioxin_degradation	0.689507	-0.221389
ko04979_Cholesterol_metabolism	0.689507	0.272956
ko05166_HTLV_I_infection	0.689507	0.272956
ko00780_Biotin_metabolism	0.706585	-0.0691023
ko04380_Osteoclast_differentiation	0.710544	0.962553
ko05323_Rheumatoid_arthritis	0.710544	0.96254
ko00232_Caffeine_metabolism	0.715868	-0.851207
ko00900_Terpenoid_backbone_biosynthesis	0.715868	-0.0682501
ko00910_Nitrogen_metabolism	0.715868	0.0669962
ko03440_Homologous_recombination	0.715868	0.0578934
ko04011_MAPK_signaling_pathway___yeast	0.715868	-0.230454
ko04724_Glutamatergic_synapse	0.715868	-0.0808316
ko04918_Thyroid_hormone_synthesis	0.715868	-0.11483
ko04931_Insulin_resistance	0.715868	-0.136787
ko04974_Protein_digestion_and_absorption	0.715868	0.337684
ko05322_Systemic_lupus_erythematosus	0.715868	1.67669
ko04976_Bile_secretion	0.726209	0.430754
ko00010_Glycolysis__Gluconeogenesis	0.727463	0.0511206
ko00401_Novobiocin_biosynthesis	0.739547	0.0382019
ko01100_Metabolic_pathways	0.739547	-0.0199397
ko00281_Geraniol_degradation	0.745194	-0.172088
ko00603_Glycosphingolipid_biosynthesis___globo_and_isoglobo_series	0.745194	0.479294
ko01210_2_Oxocarboxylic_acid_metabolism	0.745194	-0.0352852
ko04024_cAMP_signaling_pathway	0.745194	0.471123
ko04614_Renin_angiotensin_system	0.745194	0.335878
ko04723_Retrograde_endocannabinoid_signaling	0.745194	-0.46338
ko00052_Galactose_metabolism	0.786144	0.0794047
ko00053_Ascorbate_and_aldarate_metabolism	0.786144	-0.091298
ko00061_Fatty_acid_biosynthesis	0.786144	-0.0651923
ko00071_Fatty_acid_degradation	0.786144	-0.113673
ko00072_Synthesis_and_degradation_of_ketone_bodies	0.786144	-0.113944
ko00130_Ubiquinone_and_other_terpenoid_quinone_biosynthesis	0.786144	-0.0605063
ko00140_Steroid_hormone_biosynthesis	0.786144	-0.102274
ko00190_Oxidative_phosphorylation	0.786144	-0.0455148
ko00280_Valine__leucine_and_isoleucine_degradation	0.786144	-0.0952068
ko00310_Lysine_degradation	0.786144	-0.0849671
ko00332_Carbapenem_biosynthesis	0.786144	0.0425538
ko00333_Prodigiosin_biosynthesis	0.786144	-0.0698551
ko00360_Phenylalanine_metabolism	0.786144	-0.0623933
ko00362_Benzoate_degradation	0.786144	-0.115259
ko00380_Tryptophan_metabolism	0.786144	-0.0626604
ko00404_Staurosporine_biosynthesis	0.786144	-0.494219
ko00430_Taurine_and_hypotaurine_metabolism	0.786144	0.0706569
ko00460_Cyanoamino_acid_metabolism	0.786144	0.12914
ko00471_D_Glutamine_and_D_glutamate_metabolism	0.786144	-0.0515423
ko00472_D_Arginine_and_D_ornithine_metabolism	0.786144	0.106292
ko00473_D_Alanine_metabolism	0.786144	0.0483366
ko00480_Glutathione_metabolism	0.786144	-0.049197
ko00514_Other_types_of_O_glycan_biosynthesis	0.786144	-0.294367
ko00522_Biosynthesis_of_12___14__and_16_membered_macrolides	0.786144	0.779509
ko00523_Polyketide_sugar_unit_biosynthesis	0.786144	-0.105988
ko00525_Acarbose_and_validamycin_biosynthesis	0.786144	-0.0848298
ko00532_Glycosaminoglycan_biosynthesis___chondroitin_sulfate__dermatan_sulfate	0.786144	-0.685329
ko00540_Lipopolysaccharide_biosynthesis	0.786144	-0.0749829
ko00550_Peptidoglycan_biosynthesis	0.786144	0.0348485
ko00565_Ether_lipid_metabolism	0.786144	0.0946009
ko00591_Linoleic_acid_metabolism	0.786144	0.373864
ko00592_alpha_Linolenic_acid_metabolism	0.786144	-0.104833
ko00622_Xylene_degradation	0.786144	-0.106899
ko00627_Aminobenzoate_degradation	0.786144	-0.0965829
ko00630_Glyoxylate_and_dicarboxylate_metabolism	0.786144	-0.0333886
ko00633_Nitrotoluene_degradation	0.786144	0.140124
ko00640_Propanoate_metabolism	0.786144	-0.0792712
ko00642_Ethylbenzene_degradation	0.786144	-0.104781
ko00650_Butanoate_metabolism	0.786144	-0.0848083
ko00660_C5_Branched_dibasic_acid_metabolism	0.786144	-0.0330412
ko00730_Thiamine_metabolism	0.786144	-0.0226816
ko00740_Riboflavin_metabolism	0.786144	0.0403968
ko00750_Vitamin_B6_metabolism	0.786144	-0.0399779
ko00760_Nicotinate_and_nicotinamide_metabolism	0.786144	-0.0386706
ko00785_Lipoic_acid_metabolism	0.786144	0.063832
ko00830_Retinol_metabolism	0.786144	-0.103326
ko00903_Limonene_and_pinene_degradation	0.786144	-0.0800159
ko00908_Zeatin_biosynthesis	0.786144	-0.0426215
ko00909_Sesquiterpenoid_and_triterpenoid_biosynthesis	0.786144	-0.381771
ko00930_Caprolactam_degradation	0.786144	-0.160534
ko00943_Isoflavonoid_biosynthesis	0.786144	0.529219
ko00944_Flavone_and_flavonol_biosynthesis	0.786144	-0.298001
ko00950_Isoquinoline_alkaloid_biosynthesis	0.786144	0.0368036
ko00960_Tropane__piperidine_and_pyridine_alkaloid_biosynthesis	0.786144	0.032852
ko00965_Betalain_biosynthesis	0.786144	-0.170352
ko00966_Glucosinolate_biosynthesis	0.786144	0.0395866
ko00980_Metabolism_of_xenobiotics_by_cytochrome_P450	0.786144	-0.117982
ko00982_Drug_metabolism___cytochrome_P450	0.786144	-0.125175
ko01040_Biosynthesis_of_unsaturated_fatty_acids	0.786144	-0.0633152
ko01062_Biosynthesis_of_terpenoids_and_steroids	0.786144	-0.270564
ko01110_Biosynthesis_of_secondary_metabolites	0.786144	-0.0111258
ko01120_Microbial_metabolism_in_diverse_environments	0.786144	-0.0281188
ko01130_Biosynthesis_of_antibiotics	0.786144	-0.0166004
ko01200_Carbon_metabolism	0.786144	-0.031548
ko01212_Fatty_acid_metabolism	0.786144	-0.104675
ko01220_Degradation_of_aromatic_compounds	0.786144	-0.0542202
ko01501_beta_Lactam_resistance	0.786144	0.0523029
ko01522_Endocrine_resistance	0.786144	2.05244
ko01524_Platinum_drug_resistance	0.786144	-0.0788977
ko02020_Two_component_system	0.786144	0.0940992
ko02025_Biofilm_formation___Pseudomonas_aeruginosa	0.786144	0.149659
ko02026_Biofilm_formation___Escherichia_coli	0.786144	0.0756398
ko02030_Bacterial_chemotaxis	0.786144	0.168084
ko03020_RNA_polymerase	0.786144	0.0590146
ko03022_Basal_transcription_factors	0.786144	0.28933
ko03320_PPAR_signaling_pathway	0.786144	-0.137548
ko03410_Base_excision_repair	0.786144	0.0337101
ko04022_cGMP_PKG_signaling_pathway	0.786144	0.343218
ko04064_NF_kappa_B_signaling_pathway	0.786144	0.558473
ko04068_FoxO_signaling_pathway	0.786144	0.0798268
ko04070_Phosphatidylinositol_signaling_system	0.786144	-0.0432261
ko04071_Sphingolipid_signaling_pathway	0.786144	0.183423
ko04072_Phospholipase_D_signaling_pathway	0.786144	-0.123599
ko04112_Cell_cycle___Caulobacter	0.786144	0.0980543
ko04113_Meiosis___yeast	0.786144	0.0942304
ko04115_p53_signaling_pathway	0.786144	-0.0838244
ko04138_Autophagy___yeast	0.786144	0.111358
ko04141_Protein_processing_in_endoplasmic_reticulum	0.786144	0.0598454
ko04211_Longevity_regulating_pathway	0.786144	0.0815252
ko04213_Longevity_regulating_pathway___multiple_species	0.786144	0.0775294
ko04217_Necroptosis	0.786144	-0.0375888
ko04260_Cardiac_muscle_contraction	0.786144	-0.105555
ko04261_Adrenergic_signaling_in_cardiomyocytes	0.786144	0.33625
ko04320_Dorso_ventral_axis_formation	0.786144	2.05244
ko04370_VEGF_signaling_pathway	0.786144	0.558473
ko04391_Hippo_signaling_pathway___fly	0.786144	-0.838949
ko04392_Hippo_signaling_pathway___multiple_species	0.786144	-0.838949
ko04510_Focal_adhesion	0.786144	1.39181
ko04512_ECM_receptor_interaction	0.786144	1.39181
ko04611_Platelet_activation	0.786144	1.39181
ko04625_C_type_lectin_receptor_signaling_pathway	0.786144	0.558473
ko04658_Th1_and_Th2_cell_differentiation	0.786144	2.05244
ko04668_TNF_signaling_pathway	0.786144	0.558473
ko04726_Serotonergic_synapse	0.786144	-0.0950741
ko04728_Dopaminergic_synapse	0.786144	-0.104213
ko04910_Insulin_signaling_pathway	0.786144	-0.120433
ko04911_Insulin_secretion	0.786144	0.33625
ko04913_Ovarian_steroidogenesis	0.786144	0.558473
ko04921_Oxytocin_signaling_pathway	0.786144	0.643179
ko04922_Glucagon_signaling_pathway	0.786144	0.0646265
ko04923_Regulation_of_lipolysis_in_adipocytes	0.786144	0.558473
ko04924_Renin_secretion	0.786144	0.459875
ko04925_Aldosterone_synthesis_and_secretion	0.786144	0.33625
ko04926_Relaxin_signaling_pathway	0.786144	1.39181
ko04932_Non_alcoholic_fatty_liver_disease__NAFLD_	0.786144	-0.0877988
ko04933_AGE_RAGE_signaling_pathway_in_diabetic_complications	0.786144	1.39181
ko04934_Cushings_syndrome	0.786144	0.142923
ko04960_Aldosterone_regulated_sodium_reabsorption	0.786144	0.33625
ko04961_Endocrine_and_other_factor_regulated_calcium_reabsorption	0.786144	0.33625
ko04970_Salivary_secretion	0.786144	0.33625
ko04971_Gastric_acid_secretion	0.786144	0.33625
ko05010_Alzheimers_disease	0.786144	-0.0488877
ko05012_Parkinsons_disease	0.786144	-0.0877129
ko05014_Amyotrophic_lateral_sclerosis__ALS_	0.786144	-0.108321
ko05016_Huntingtons_disease	0.786144	-0.051231
ko05020_Prion_diseases	0.786144	-0.270685
ko05030_Cocaine_addiction	0.786144	-0.104213
ko05031_Amphetamine_addiction	0.786144	-0.104213
ko05034_Alcoholism	0.786144	-0.103676
ko05140_Leishmaniasis	0.786144	0.558473
ko05152_Tuberculosis	0.786144	-0.0532465
ko05164_Influenza_A	0.786144	-0.0864298
ko05200_Pathways_in_cancer	0.786144	-0.0764611
ko05204_Chemical_carcinogenesis	0.786144	-0.112096
ko05206_MicroRNAs_in_cancer	0.786144	0.18814
ko05211_Renal_cell_carcinoma	0.786144	0.142923
ko05224_Breast_cancer	0.786144	2.05244
ko05225_Hepatocellular_carcinoma	0.786144	-0.113723
ko05340_Primary_immunodeficiency	0.786144	0.171399
ko05418_Fluid_shear_stress_and_atherosclerosis	0.786144	-0.0539783
ko00571_Lipoarabinomannan__LAM__biosynthesis	0.801983	-0.108774
ko05134_Legionellosis	0.801983	0.0301464
ko02024_Quorum_sensing	0.802245	0.0393873
ko00020_Citrate_cycle__TCA_cycle_	0.816064	-0.0141291
ko00121_Secondary_bile_acid_biosynthesis	0.816064	0.12445
ko00260_Glycine__serine_and_threonine_metabolism	0.816064	-0.0246282
ko00300_Lysine_biosynthesis	0.816064	-0.0136331
ko00361_Chlorocyclohexane_and_chlorobenzene_degradation	0.816064	0.0513053
ko00620_Pyruvate_metabolism	0.816064	-0.0200705
ko00720_Carbon_fixation_pathways_in_prokaryotes	0.816064	-0.032637
ko00902_Monoterpenoid_biosynthesis	0.816064	0.266945
ko00970_Aminoacyl_tRNA_biosynthesis	0.816064	0.0172299
ko01503_Cationic_antimicrobial_peptide__CAMP__resistance	0.816064	-0.0304583
ko03008_Ribosome_biogenesis_in_eukaryotes	0.816064	-0.0550621
ko03010_Ribosome	0.816064	0.0192632
ko03420_Nucleotide_excision_repair	0.816064	0.0278832
ko04122_Sulfur_relay_system	0.816064	0.0362584
ko04146_Peroxisome	0.816064	-0.0558874
ko04151_PI3K_Akt_signaling_pathway	0.816064	0.141966
ko04212_Longevity_regulating_pathway___worm	0.816064	0.0319599
ko04215_Apoptosis___multiple_species	0.816064	-0.0668318
ko04612_Antigen_processing_and_presentation	0.816064	0.12029
ko04657_IL_17_signaling_pathway	0.816064	0.144533
ko04659_Th17_cell_differentiation	0.816064	0.120297
ko04714_Thermogenesis	0.816064	-0.0564711
ko04914_Progesterone_mediated_oocyte_maturation	0.816064	0.120297
ko04915_Estrogen_signaling_pathway	0.816064	0.120297
ko04978_Mineral_absorption	0.816064	0.0891001
ko05145_Toxoplasmosis	0.816064	-0.0664236
ko05161_Hepatitis_B	0.816064	-0.0668318
ko05163_Human_cytomegalovirus_infection	0.816064	-0.0633745
ko05167_Kaposis_sarcoma_associated_herpesvirus_infection	0.816064	-0.0633745
ko05168_Herpes_simplex_infection	0.816064	-0.0677791
ko05210_Colorectal_cancer	0.816064	-0.0668318
ko05215_Prostate_cancer	0.816064	0.120297
ko05219_Bladder_cancer	0.816064	0.11992
ko05222_Small_cell_lung_cancer	0.816064	-0.0633745
ko05231_Choline_metabolism_in_cancer	0.816064	-0.0879762
ko05416_Viral_myocarditis	0.816064	-0.0668318
ko00901_Indole_alkaloid_biosynthesis	0.818333	0.113086
ko03450_Non_homologous_end_joining	0.818333	-0.176321
ko01055_Biosynthesis_of_vancomycin_group_antibiotics	0.844718	0.0399919
ko01230_Biosynthesis_of_amino_acids	0.856884	0.00954183
ko00623_Toluene_degradation	0.866814	0.0618354
ko01051_Biosynthesis_of_ansamycins	0.870575	0.0327669
ko00365_Furfural_degradation	0.871532	0.0642539
ko00531_Glycosaminoglycan_degradation	0.882459	0.0450751
ko00590_Arachidonic_acid_metabolism	0.882459	-0.0664876
ko05146_Amoebiasis	0.882459	0.0803105
ko05205_Proteoglycans_in_cancer	0.889974	0.020198
ko00363_Bisphenol_degradation	0.8903	-0.133689
ko04622_RIG_I_like_receptor_signaling_pathway	0.8903	0.124297
ko00350_Tyrosine_metabolism	0.897029	-0.0255984
ko00400_Phenylalanine__tyrosine_and_tryptophan_biosynthesis	0.897029	0.0132366
ko00564_Glycerophospholipid_metabolism	0.897029	0.0127027
ko00624_Polycyclic_aromatic_hydrocarbon_degradation	0.897029	-0.0666597
ko01057_Biosynthesis_of_type_II_polyketide_products	0.897029	-0.0533849
ko04066_HIF_1_signaling_pathway	0.897029	0.0262888
ko04152_AMPK_signaling_pathway	0.897029	0.0448085
ko02010_ABC_transporters	0.90039	0.02055
ko00790_Folate_biosynthesis	0.904748	-0.0148338
ko00521_Streptomycin_biosynthesis	0.91089	-0.0155959
ko00534_Glycosaminoglycan_biosynthesis___heparan_sulfate__heparin	0.91089	1.57908
ko04940_Type_I_diabetes_mellitus	0.91089	0.0195183
ko04919_Thyroid_hormone_signaling_pathway	0.91744	-0.102933
ko00261_Monobactam_biosynthesis	0.923103	-0.0118268
ko00364_Fluorobenzoate_degradation	0.923103	0.0365238
ko00561_Glycerolipid_metabolism	0.923103	0.0102354
ko00625_Chloroalkane_and_chloroalkene_degradation	0.923103	-0.0171221
ko00670_One_carbon_pool_by_folate	0.923103	0.00734998
ko03013_RNA_transport	0.923103	-0.0424525
ko03060_Protein_export	0.923103	0.0095634
ko04080_Neuroactive_ligand_receptor_interaction	0.923103	0.0410513
ko05169_Epstein_Barr_virus_infection	0.923103	-0.158681
ko05111_Biofilm_formation___Vibrio_cholerae	0.928263	-0.0347995
ko00250_Alanine__aspartate_and_glutamate_metabolism	0.929058	-0.00485774
ko00290_Valine__leucine_and_isoleucine_biosynthesis	0.940925	0.00554309
ko00906_Carotenoid_biosynthesis	0.940925	-0.0416767
ko00981_Insect_hormone_biosynthesis	0.940925	-0.0229538
ko04016_MAPK_signaling_pathway___plant	0.940925	-0.00992104
ko04920_Adipocytokine_signaling_pathway	0.942664	-0.0294648
ko00562_Inositol_phosphate_metabolism	0.943967	-0.0217957
ko03460_Fanconi_anemia_pathway	0.944426	-0.200057
ko00643_Styrene_degradation	0.953046	0.0169643
ko04210_Apoptosis	0.953144	-0.0199267
ko00030_Pentose_phosphate_pathway	0.965014	-0.0042426
ko00073_Cutin__suberine_and_wax_biosynthesis	0.965014	-0.584772
ko01053_Biosynthesis_of_siderophore_group_nonribosomal_peptides	0.965014	-0.0180429
ko01523_Antifolate_resistance	0.965014	0.00775519
ko03040_Spliceosome	0.965014	0.153856
ko04214_Apoptosis___fly	0.97287	0.00598019
ko00626_Naphthalene_degradation	0.974612	-0.0110111
ko04310_Wnt_signaling_pathway	0.975972	0.312902
ko05220_Chronic_myeloid_leukemia	0.975972	0.312902
ko04216_Ferroptosis	0.976978	-0.0150657
ko00340_Histidine_metabolism	0.985316	-0.00342304
ko00920_Sulfur_metabolism	0.985316	0.00303705
ko00983_Drug_metabolism___other_enzymes	0.985316	-0.00486905
ko01059_Biosynthesis_of_enediyne_antibiotics	0.985316	-0.00977537
ko02040_Flagellar_assembly	0.985316	0.00639594
ko00680_Methane_metabolism	0.99121	-0.00410435
ko01054_Nonribosomal_peptide_structures	0.99121	-0.0160494
ko05110_Vibrio_cholerae_infection	0.99121	0.0371612
ko04020_Calcium_signaling_pathway	0.998735	0.0338865
ko00062_Fatty_acid_elongation	1	0.00106147
ko00253_Tetracycline_biosynthesis	1	0.00747788
ko00330_Arginine_and_proline_metabolism	1	-0.000378897
ko00405_Phenazine_biosynthesis	1	-0.000695049
ko00510_N_Glycan_biosynthesis	1	0.00513117
ko00600_Sphingolipid_metabolism	1	0.0043736
ko00860_Porphyrin_and_chlorophyll_metabolism	1	0.000101076
ko01056_Biosynthesis_of_type_II_polyketide_backbone	1	-0.00381451
ko04140_Autophagy___animal	1	0
ko04145_Phagosome	1	0
ko04721_Synaptic_vesicle_cycle	1	0
ko04962_Vasopressin_regulated_water_reabsorption	1	0
ko00196_Photosynthesis___antenna_proteins	NA	NA
ko00331_Clavulanic_acid_biosynthesis	NA	NA
ko01521_EGFR_tyrosine_kinase_inhibitor_resistance	NA	NA
ko03015_mRNA_surveillance_pathway	NA	NA
ko04010_MAPK_signaling_pathway	NA	NA
ko04110_Cell_cycle	NA	NA
ko04114_Oocyte_meiosis	NA	NA
ko04150_mTOR_signaling_pathway	NA	NA
ko04371_Apelin_signaling_pathway	NA	NA
ko04530_Tight_junction	NA	NA
ko04640_Hematopoietic_cell_lineage	NA	NA
ko04664_Fc_epsilon_RI_signaling_pathway	NA	NA
ko04720_Long_term_potentiation	NA	NA
ko04722_Neurotrophin_signaling_pathway	NA	NA
ko04975_Fat_digestion_and_absorption	NA	NA
ko05131_Shigellosis	NA	NA
ko05160_Hepatitis_C	NA	NA
ko05162_Measles	NA	NA
